# Supplementary material for: A multi-queue-based ECN marking strategy for multi-class QoS guarantee in programmable networks
Source: PeerJ Comput Sci. 2024 Oct 31;10:e2382. doi: 10.7717/peerj-cs.2382 (PMC11623001; doi:10.7717/peerj-cs.2382)
Supplement: Supplemental Information 1 [file peerj-cs-10-2382-s001.zip]

Archive with 209 entries (174 files):
- code and data/
- code and data/.git/
- code and data/.git/config
- code and data/.git/description
- code and data/.git/HEAD
- code and data/.git/hooks/
- code and data/.git/hooks/applypatch-msg.sample
- code and data/.git/hooks/commit-msg.sample
- code and data/.git/hooks/fsmonitor-watchman.sample
- code and data/.git/hooks/post-update.sample
- code and data/.git/hooks/pre-applypatch.sample
- code and data/.git/hooks/pre-commit.sample
- code and data/.git/hooks/pre-merge-commit.sample
- code and data/.git/hooks/pre-push.sample
- code and data/.git/hooks/pre-rebase.sample
- code and data/.git/hooks/pre-receive.sample
- code and data/.git/hooks/prepare-commit-msg.sample
- code and data/.git/hooks/push-to-checkout.sample
- code and data/.git/hooks/sendemail-validate.sample
- code and data/.git/hooks/update.sample
- code and data/.git/info/
- code and data/.git/info/exclude
- code and data/.git/objects/
- code and data/.git/objects/info/
- code and data/.git/objects/pack/
- code and data/.git/refs/
- code and data/.git/refs/heads/
- code and data/.git/refs/tags/
- code and data/scene1/
- code and data/scene1/data/
- code and data/scene1/data/qdepth1-dcqcn.txt
- code and data/scene1/data/qdepth1-my.txt
- code and data/scene1/data/qdepth1-p4qcn.txt
- code and data/scene1/data/qdepth1-tcn.txt
- code and data/scene1/data/rtt-dcqcn.txt
- code and data/scene1/data/rtt-my.txt
- code and data/scene1/data/rtt-p4qcn.txt
- code and data/scene1/data/rtt-tcn.txt
- code and data/scene1/data/throughput-dcqcn.txt
- code and data/scene1/data/throughput-my.txt
- code and data/scene1/data/throughput-p4qcn.txt
- code and data/scene1/data/throughput-tcn.txt
- code and data/scene1/my/
- code and data/scene1/my/GA/
- code and data/scene1/my/GA/a/
- code and data/scene1/my/GA/a/main2.py
- code and data/scene1/my/GA/a/MyProblem1.py
- code and data/scene1/my/GA/a/MyProblem2.py
- code and data/scene1/my/GA/a/Population Info/
- code and data/scene1/my/GA/a/Population Info/Chrom.csv
- code and data/scene1/my/GA/a/Population Info/CV.csv
- code and data/scene1/my/GA/a/Population Info/Encoding.txt
- code and data/scene1/my/GA/a/Population Info/Field.csv
- code and data/scene1/my/GA/a/Population Info/FitnV.csv
- code and data/scene1/my/GA/a/Population Info/ObjV.csv
- code and data/scene1/my/GA/a/Population Info/Phen.csv
- code and data/scene1/my/GA/a/__pycache__/
- code and data/scene1/my/GA/a/__pycache__/main2.cpython-38.pyc
- code and data/scene1/my/GA/a/__pycache__/MyProblem.cpython-38.pyc
- code and data/scene1/my/GA/a/__pycache__/MyProblem1.cpython-38.pyc
- code and data/scene1/my/GA/a/__pycache__/MyProblem2.cpython-38.pyc
- code and data/scene1/my/get.py
- code and data/scene1/my/get2.py
- code and data/scene1/my/int.json
- code and data/scene1/my/int.p4
- code and data/scene1/my/my-h1.py
- code and data/scene1/my/my-h2.py
- code and data/scene1/my/p4app.json
- code and data/scene1/my/Population Info/
- code and data/scene1/my/Population Info/Chrom.csv
- code and data/scene1/my/Population Info/CV.csv
- code and data/scene1/my/Population Info/Encoding.txt
- code and data/scene1/my/Population Info/Field.csv
- code and data/scene1/my/Population Info/FitnV.csv
- code and data/scene1/my/Population Info/ObjV.csv
- code and data/scene1/my/Population Info/Phen.csv
- code and data/scene1/my/RP2.py
- code and data/scene1/my/s1-commands.txt
- code and data/scene1/my/s2-commands.txt
- code and data/scene1/my/topology.json
- code and data/scene1/my/wrr765.p4
- code and data/scene1/my-dcqcn/
- code and data/scene1/my-dcqcn/get.py
- code and data/scene1/my-dcqcn/get2.py
- code and data/scene1/my-dcqcn/int.json
- code and data/scene1/my-dcqcn/int.p4
- code and data/scene1/my-dcqcn/NP.py
- code and data/scene1/my-dcqcn/p4app.json
- code and data/scene1/my-dcqcn/RP2.py
- code and data/scene1/my-dcqcn/s1-commands.txt
- code and data/scene1/my-dcqcn/s2-commands.txt
- code and data/scene1/my-dcqcn/topology.json
- code and data/scene1/my-dcqcn/wrr765.p4
- code and data/scene1/my-p4qcn/
- code and data/scene1/my-p4qcn/get.py
- code and data/scene1/my-p4qcn/get2.py
- code and data/scene1/my-p4qcn/int.json
- code and data/scene1/my-p4qcn/int.p4
- code and data/scene1/my-p4qcn/p4app.json
- code and data/scene1/my-p4qcn/RP2.py
- code and data/scene1/my-p4qcn/s1-commands.txt
- code and data/scene1/my-p4qcn/s2-commands.txt
- code and data/scene1/my-p4qcn/topology.json
- code and data/scene1/my-p4qcn/wrr765.p4
- code and data/scene1/my-tcn/
- code and data/scene1/my-tcn/get.py
- code and data/scene1/my-tcn/get2.py
- code and data/scene1/my-tcn/int.json
- code and data/scene1/my-tcn/int.p4
- code and data/scene1/my-tcn/k.txt
- code and data/scene1/my-tcn/my-h1.py
- code and data/scene1/my-tcn/my-h2.py
- code and data/scene1/my-tcn/NP.py
- code and data/scene1/my-tcn/p4app.json
- code and data/scene1/my-tcn/RP2.py
- code and data/scene1/my-tcn/s1-commands.txt
- code and data/scene1/my-tcn/s2-commands.txt
- code and data/scene1/my-tcn/topology.json
- code and data/scene1/my-tcn/wrr765.p4
- code and data/scene2/
- code and data/scene2/my/
- code and data/scene2/my/data/
- code and data/scene2/my/data/throughput-my-q1.txt
- code and data/scene2/my/data/throughput-my-q2.txt
- code and data/scene2/my/GA/
- code and data/scene2/my/GA/a/
- code and data/scene2/my/GA/a/main2.py
- code and data/scene2/my/GA/a/MyProblem1.py
- code and data/scene2/my/GA/a/MyProblem2.py
- code and data/scene2/my/GA/a/Population Info/
- code and data/scene2/my/GA/a/Population Info/Chrom.csv
- code and data/scene2/my/GA/a/Population Info/CV.csv
- code and data/scene2/my/GA/a/Population Info/Encoding.txt
- code and data/scene2/my/GA/a/Population Info/Field.csv
- code and data/scene2/my/GA/a/Population Info/FitnV.csv
- code and data/scene2/my/GA/a/Population Info/ObjV.csv
- code and data/scene2/my/GA/a/Population Info/Phen.csv
- code and data/scene2/my/GA/a/__pycache__/
- code and data/scene2/my/GA/a/__pycache__/main2.cpython-38.pyc
- code and data/scene2/my/GA/a/__pycache__/MyProblem.cpython-38.pyc
- code and data/scene2/my/GA/a/__pycache__/MyProblem1.cpython-38.pyc
- code and data/scene2/my/GA/a/__pycache__/MyProblem2.cpython-38.pyc
- code and data/scene2/my/get.py
- code and data/scene2/my/get2.py
- code and data/scene2/my/int.json
- code and data/scene2/my/int.p4
- code and data/scene2/my/my-h1.py
- code and data/scene2/my/my-h2.py
- code and data/scene2/my/p4app.json
- code and data/scene2/my/Population Info/
- code and data/scene2/my/Population Info/Chrom.csv
- code and data/scene2/my/Population Info/CV.csv
- code and data/scene2/my/Population Info/Encoding.txt
- code and data/scene2/my/Population Info/Field.csv
- code and data/scene2/my/Population Info/FitnV.csv
- code and data/scene2/my/Population Info/ObjV.csv
- code and data/scene2/my/Population Info/Phen.csv
- code and data/scene2/my/RP2.py
- code and data/scene2/my/s1-commands.txt
- code and data/scene2/my/s2-commands.txt
- code and data/scene2/my/topology.json
- code and data/scene2/my/wrr765.p4
- code and data/scene2/my-dcqcn/
- code and data/scene2/my-dcqcn/data/
- code and data/scene2/my-dcqcn/data/throughput-dcqcn-q1.txt
- code and data/scene2/my-dcqcn/data/throughput-dcqcn-q2.txt
- code and data/scene2/my-dcqcn/get.py
- code and data/scene2/my-dcqcn/get2.py
- code and data/scene2/my-dcqcn/int.json
- code and data/scene2/my-dcqcn/int.p4
- code and data/scene2/my-dcqcn/NP.py
- code and data/scene2/my-dcqcn/p4app.json
- code and data/scene2/my-dcqcn/RP2.py
- code and data/scene2/my-dcqcn/s1-commands.txt
- code and data/scene2/my-dcqcn/s2-commands.txt
- code and data/scene2/my-dcqcn/topology.json
- code and data/scene2/my-dcqcn/wrr765.p4
- code and data/scene2/my-p4qcn/
- code and data/scene2/my-p4qcn/data/
- code and data/scene2/my-p4qcn/data/throughput-p4qcn-q1.txt
- code and data/scene2/my-p4qcn/data/throughput-p4qcn-q2.txt
- code and data/scene2/my-p4qcn/get.py
- code and data/scene2/my-p4qcn/get2.py
- code and data/scene2/my-p4qcn/int.json
- code and data/scene2/my-p4qcn/int.p4
- code and data/scene2/my-p4qcn/p4app.json
- code and data/scene2/my-p4qcn/RP2.py
- code and data/scene2/my-p4qcn/s1-commands.txt
- code and data/scene2/my-p4qcn/s2-commands.txt
- code and data/scene2/my-p4qcn/topology.json
- code and data/scene2/my-p4qcn/wrr765.p4
- code and data/scene2/my-tcn/
- code and data/scene2/my-tcn/data/
- code and data/scene2/my-tcn/data/throughput-tcn-q1.txt
- code and data/scene2/my-tcn/data/throughput-tcn-q2.txt
- code and data/scene2/my-tcn/get.py
- code and data/scene2/my-tcn/get2.py
- code and data/scene2/my-tcn/int.json
- code and data/scene2/my-tcn/int.p4
- code and data/scene2/my-tcn/k.txt
- code and data/scene2/my-tcn/my-h1.py
- code and data/scene2/my-tcn/my-h2.py
- code and data/scene2/my-tcn/NP.py
- code and data/scene2/my-tcn/p4app.json
- code and data/scene2/my-tcn/RP2.py
- code and data/scene2/my-tcn/s1-commands.txt
- code and data/scene2/my-tcn/s2-commands.txt
- code and data/scene2/my-tcn/topology.json
- code and data/scene2/my-tcn/wrr765.p4
