# Supplementary material for: A multi-queue-based ECN marking strategy for multi-class QoS guarantee in programmable networks
Source: PeerJ Comput Sci. 2024 Oct 31;10:e2382. doi: 10.7717/peerj-cs.2382 (PMC11623001; doi:10.7717/peerj-cs.2382)
Supplement: Supplemental Information 1 [file peerj-cs-10-2382-s001.zip › code and data/scene1/data/qdepth1-dcqcn.txt]

0
0
0
0
0
0
4
3
2
2
4
3
4
3
3
5
4
4
5
4
4
7
6
5
5
9
8
7
6
12
11
10
9
8
8
9
8
9
9
9
9
9
9
10
12
11
10
11
17
16
15
14
13
12
12
20
19
18
17
16
15
14
17
16
15
17
19
18
17
16
18
25
24
23
22
21
20
25
24
23
22
24
23
22
21
20
19
25
24
24
25
24
29
28
27
26
27
26
30
29
28
27
32
31
30
29
28
29
32
31
30
32
31
33
32
31
33
36
35
34
33
35
36
35
34
34
38
37
36
40
39
38
37
38
38
37
38
42
41
40
39
42
41
40
40
42
41
41
42
41
42
44
43
43
45
44
43
44
44
53
52
51
50
49
48
47
46
47
49
48
48
52
51
50
50
59
58
57
56
55
54
61
60
63
63
62
63
63
63
63
63
62
61
62
61
61
63
62
61
60
62
61
60
59
60
59
58
57
57
56
55
62
61
60
59
58
57
56
55
61
63
62
61
60
59
59
60
63
62
61
60
59
59
63
62
61
60
59
58
60
63
62
61
60
59
58
57
63
62
61
62
62
62
61
62
63
63
62
62
63
62
63
63
63
63
62
63
63
62
63
62
61
62
62
61
62
63
62
62
62
63
63
62
62
63
63
63
62
61
60
59
58
63
62
63
62
61
63
62
63
62
61
60
60
61
61
61
62
63
62
62
63
62
62
63
63
62
63
62
61
63
62
63
63
62
61
60
61
61
62
63
62
61
60
61
60
59
58
57
58
63
63
63
62
61
61
60
59
58
57
56
58
57
58
60
59
59
58
57
57
63
63
63
62
61
60
59
58
57
56
57
57
57
57
58
58
60
59
58
57
56
57
56
56
55
59
58
60
62
61
60
63
62
61
63
63
63
62
63
63
62
62
61
60
59
59
60
59
60
60
60
59
58
57
56
56
55
55
55
55
54
53
52
53
53
52
52
51
51
50
55
55
56
55
54
53
52
55
56
55
54
56
55
56
55
58
58
57
56
58
57
57
56
55
54
53
52
53
53
54
53
54
53
52
52
53
52
51
54
53
52
51
50
50
53
52
51
50
49
49
48
50
49
48
47
49
48
50
49
50
49
48
54
53
52
51
50
52
51
52
56
55
54
53
57
56
55
56
58
57
59
58
59
60
59
58
61
60
60
62
63
63
62
61
63
63
63
62
63
63
63
62
63
62
62
62
62
63
63
62
61
62
62
62
62
63
62
61
63
63
63
63
62
63
63
63
62
62
63
63
62
61
63
63
62
61
60
63
63
63
62
61
61
62
62
63
63
63
63
63
63
63
63
62
62
62
63
62
63
62
61
62
62
61
63
63
62
63
62
63
62
63
63
62
61
63
63
62
63
63
62
63
62
61
60
63
62
61
60
59
60
59
62
63
63
62
61
60
61
61
61
62
61
61
60
60
59
60
60
60
60
60
61
61
62
61
62
63
63
62
63
62
63
62
63
63
62
63
63
63
63
63
62
61
60
63
63
63
63
63
63
63
63
63
63
63
63
63
63
63
63
63
62
63
63
63
63
62
63
63
63
63
63
63
63
63
63
63
63
63
63
63
63
63
63
63
63
63
63
63
63
63
63
63
63
63
63
63
63
63
63
63
63
63
63
63
63
63
63
63
63
63
63
63
63
63
63
63
63
63
63
63
63
63
63
63
63
63
63
63
63
63
63
63
63
63
63
63
63
63
63
63
63
63
63
63
63
63
63
63
63
63
62
62
63
63
63
63
63
63
63
63
63
62
62
63
63
63
63
63
63
63
63
62
63
63
63
63
63
63
63
63
63
63
63
63
63
63
63
63
62
61
62
62
61
60
59
58
59
58
57
58
57
56
55
55
54
54
53
53
53
52
51
50
52
51
50
49
48
49
48
49
48
47
47
50
49
51
50
51
51
50
49
49
50
50
49
50
50
49
49
50
49
49
49
52
51
50
50
49
51
50
52
51
51
52
52
51
50
52
51
53
52
51
53
52
51
51
51
50
49
50
50
49
49
48
48
49
49
48
48
50
49
48
48
48
47
46
50
49
48
47
48
47
46
46
45
46
45
44
43
43
45
45
45
45
46
47
47
47
55
54
53
52
53
54
53
54
55
55
55
56
57
57
57
57
56
55
54
54
53
52
51
50
50
50
49
49
48
48
48
50
52
51
53
52
51
55
54
53
53
54
57
56
55
56
61
60
62
63
63
63
63
62
63
63
63
63
63
63
62
63
63
63
63
63
62
62
63
62
63
62
63
63
63
63
62
61
63
62
61
61
60
63
62
61
63
62
63
62
61
63
62
63
62
63
63
62
63
63
63
62
61
62
63
62
63
62
61
63
63
62
61
60
59
61
63
63
62
63
62
63
63
62
61
63
62
61
62
61
62
63
62
63
62
61
60
63
62
61
63
62
61
60
59
63
63
62
61
60
63
62
61
63
62
61
60
63
63
63
62
61
62
61
63
62
61
63
63
62
61
60
63
63
63
62
61
60
59
58
63
62
61
63
62
63
63
62
61
60
59
63
62
61
60
59
58
57
63
63
62
63
62
63
62
63
62
63
62
61
58
60
61
63
62
61
61
62
62
62
63
63
62
63
63
63
62
63
63
63
63
63
62
63
63
63
59
60
59
61
60
59
58
59
58
62
61
61
61
60
60
63
62
61
60
60
63
62
61
60
61
63
62
61
60
59
58
62
61
63
62
61
60
59
63
62
63
62
63
62
61
63
62
61
63
62
63
63
62
61
60
59
58
63
62
61
60
63
62
61
63
61
62
63
62
61
60
59
58
62
61
60
63
62
61
63
62
61
62
61
63
62
61
60
61
63
63
62
61
63
63
61
63
63
63
62
61
60
63
63
62
63
63
63
62
61
60
59
63
62
61
60
63
63
63
62
63
62
63
62
61
62
61
62
62
62
61
62
63
62
62
63
62
61
61
63
63
63
63
61
63
62
61
63
62
61
62
61
61
60
63
62
61
62
62
61
63
62
63
62
63
62
61
63
62
61
63
62
61
61
60
63
62
61
60
59
61
60
62
61
62
61
60
59
58
57
57
58
57
57
57
57
57
57
57
56
56
55
55
55
54
54
54
53
56
55
55
53
54
55
54
55
55
56
55
56
55
58
57
56
55
57
56
58
57
58
58
60
59
59
58
62
61
63
62
61
60
62
61
60
63
62
61
60
62
61
61
60
63
63
62
61
62
61
62
61
63
63
62
63
62
61
60
62
63
62
63
62
63
62
61
60
61
60
59
60
61
60
63
62
61
60
59
58
63
62
59
57
60
58
57
58
57
57
60
59
59
59
61
60
59
60
61
60
61
61
60
62
62
61
62
63
63
62
63
62
61
62
61
60
59
57
57
56
57
57
56
55
57
53
54
53
54
52
55
54
53
52
55
54
53
55
60
59
58
57
56
55
57
56
55
59
58
57
56
58
58
60
59
58
59
58
62
61
60
59
58
57
58
58
57
58
57
56
55
54
53
52
51
50
51
50
51
50
49
48
47
46
47
46
45
44
43
42
47
46
46
46
48
48
49
50
50
50
50
51
52
53
54
54
55
55
55
55
55
55
55
56
56
57
56
59
58
57
59
59
58
61
65
65
65
67
66
75
74
75
80
79
83
82
81
80
79
82
81
80
79
78
80
79
79
78
77
77
79
78
77
80
82
81
80
79
82
82
81
80
79
79
84
83
82
87
86
85
84
86
85
84
89
88
87
86
85
87
86
86
87
87
89
88
87
86
90
89
88
91
90
89
88
91
103
102
101
100
99
100
105
104
105
105
104
111
110
114
120
121
122
121
126
125
124
125
124
127
126
127
126
127
127
127
126
127
127
126
127
127
126
125
127
126
125
127
126
127
127
126
125
127
127
126
125
127
126
127
126
125
124
127
127
126
127
127
127
126
125
127
127
126
125
124
126
125
124
126
126
127
126
126
127
127
126
127
126
127
126
127
126
126
125
127
126
127
126
125
124
127
126
125
126
125
127
126
125
125
127
126
127
126
125
125
126
126
127
127
127
127
127
126
127
127
127
126
126
127
126
127
126
127
127
127
126
126
125
125
125
124
124
124
123
122
122
122
123
123
122
121
122
122
121
120
119
118
117
116
115
115
115
114
113
113
112
112
112
111
110
110
109
109
110
111
111
111
110
109
108
108
107
109
108
108
108
107
106
106
106
105
105
105
104
104
104
103
103
103
103
103
103
105
107
106
105
104
104
103
102
101
100
99
98
101
100
101
100
99
100
101
101
100
99
98
101
100
100
99
98
97
96
101
100
99
98
97
96
97
96
98
97
96
98
98
98
97
96
95
94
93
93
92
92
91
92
91
90
89
90
89
90
89
88
87
87
87
86
87
86
85
84
83
84
83
83
82
82
81
80
81
80
80
79
79
79
78
77
77
76
76
75
75
75
74
74
74
74
75
74
74
74
75
74
73
72
72
72
71
72
71
70
69
70
69
69
69
68
69
69
69
68
67
70
69
68
67
66
65
66
65
64
63
63
62
63
65
64
63
65
66
66
67
70
69
73
72
73
74
74
75
76
77
76
75
75
74
74
74
75
74
73
78
77
77
78
77
76
84
83
82
81
80
79
78
80
79
78
77
77
76
79
78
77
76
75
74
73
75
74
75
75
74
78
77
76
75
74
77
76
75
76
75
76
75
83
83
82
86
85
84
83
82
92
92
97
96
95
94
93
92
92
101
100
99
98
97
96
96
95
94
101
100
99
98
99
98
97
100
99
102
101
100
99
98
97
96
95
95
94
93
92
91
94
93
92
91
90
89
88
87
86
86
87
86
85
84
85
84
85
84
83
86
85
84
83
87
86
85
84
83
82
81
83
82
81
80
82
81
80
84
83
82
81
80
79
80
79
78
77
78
79
78
77
79
78
77
77
76
76
80
79
78
77
76
75
75
78
77
76
75
74
74
74
76
75
74
73
72
73
72
75
74
73
72
73
72
71
71
71
72
72
71
70
72
71
70
69
74
73
74
73
72
73
72
73
74
74
73
72
72
71
72
71
72
71
71
71
70
71
70
71
70
69
68
67
67
68
67
66
65
64
65
64
63
62
61
64
63
62
63
62
61
60
59
58
58
60
59
58
58
59
58
57
56
55
58
60
59
58
57
58
57
56
55
54
53
52
51
50
51
50
49
48
47
46
48
47
46
45
44
43
42
41
41
42
41
40
41
40
41
40
40
39
40
40
41
41
44
43
42
41
42
41
45
44
45
45
44
49
48
47
46
45
47
47
46
50
49
48
47
46
48
47
52
51
50
49
50
50
49
57
56
55
57
56
55
56
62
61
69
68
67
66
70
72
71
70
69
70
69
68
68
68
67
70
69
68
67
69
69
69
68
67
66
70
70
69
70
71
70
69
72
72
71
72
71
72
71
70
71
72
71
72
71
70
70
73
72
71
71
70
69
71
72
76
75
74
73
72
79
79
78
77
76
75
80
79
78
77
82
81
80
82
81
80
79
80
82
81
83
82
83
82
81
83
82
81
80
81
80
79
80
79
78
79
78
77
77
76
75
75
75
74
75
74
73
74
73
75
74
73
73
72
72
72
71
72
71
70
71
70
70
69
68
68
70
70
70
73
72
71
73
72
72
73
76
76
75
76
75
77
78
77
81
82
83
83
84
85
85
86
88
89
88
88
93
92
92
93
95
97
96
95
97
96
98
100
99
100
99
100
102
104
103
105
107
106
108
109
110
113
114
115
120
122
125
129
128
129
134
133
134
133
132
134
134
133
132
131
136
135
134
136
136
135
137
137
137
139
139
139
140
140
140
140
141
141
141
142
142
143
143
143
143
143
143
143
143
144
144
144
144
144
145
145
145
145
145
145
145
146
146
146
146
146
146
147
147
147
147
147
148
148
147
148
147
148
148
148
148
148
148
149
149
148
149
149
150
150
150
150
150
150
149
150
150
150
151
151
151
151
150
150
150
149
150
149
149
149
149
149
148
148
148
147
148
147
147
146
146
145
144
144
144
143
142
141
141
140
141
140
139
138
140
139
141
140
141
142
142
142
141
141
140
141
141
140
141
140
141
141
140
140
139
140
140
139
138
139
140
139
142
141
140
139
138
137
138
137
136
135
134
135
134
133
136
137
136
139
138
137
136
135
134
133
132
131
130
129
135
135
134
133
134
133
132
131
130
129
128
131
132
132
132
131
132
131
130
131
130
131
130
129
130
129
130
129
129
128
129
130
129
130
131
130
130
131
132
132
132
132
132
133
133
134
134
134
134
133
134
134
135
134
138
137
137
136
136
135
135
135
134
135
135
136
135
134
135
134
133
133
135
134
133
133
132
133
133
132
134
133
132
136
135
134
135
135
135
135
134
138
138
137
138
138
137
137
138
137
138
138
140
139
138
139
138
137
136
139
138
138
139
138
138
137
137
137
136
135
134
135
134
133
132
131
132
133
132
129
128
127
127
126
125
125
124
123
124
123
123
122
121
120
119
119
117
116
116
115
115
114
112
112
111
109
108
107
105
106
105
105
104
104
103
103
103
102
101
101
101
100
100
99
99
98
98
97
97
96
95
95
94
93
92
91
95
95
94
93
95
96
95
94
93
93
92
93
92
91
90
89
88
90
91
90
89
89
89
89
88
91
90
89
88
87
86
85
89
88
87
86
85
83
85
84
85
84
86
85
84
84
83
82
81
82
81
80
80
79
78
81
80
79
78
76
76
79
75
74
73
72
75
74
73
72
74
73
74
71
72
73
72
71
70
69
70
69
68
70
69
70
69
68
68
69
68
69
68
67
67
67
67
66
65
66
65
65
65
64
65
64
63
66
65
64
64
63
63
66
65
64
63
63
63
65
64
63
63
64
65
64
64
66
65
64
64
65
64
63
63
64
63
63
62
61
60
59
63
62
61
60
62
62
63
63
62
63
65
64
63
62
65
64
65
66
64
62
66
65
64
65
66
66
65
65
67
66
65
65
66
67
68
67
66
70
70
69
68
72
74
73
72
71
70
69
73
72
71
72
75
74
73
73
72
74
72
73
75
74
73
72
73
73
72
71
70
70
71
68
67
70
69
67
66
65
66
65
64
64
63
68
67
65
66
65
64
63
67
66
65
67
68
68
68
67
66
67
66
65
64
67
66
65
64
63
62
62
61
60
62
61
59
57
57
58
57
56
55
54
55
54
53
51
50
50
46
45
44
43
43
45
44
43
42
40
39
43
42
42
42
41
41
40
39
38
41
40
39
38
37
38
37
36
35
36
35
34
33
33
32
31
30
31
30
29
28
29
28
27
26
25
30
29
28
28
28
27
26
24
28
27
24
23
21
24
23
24
24
23
22
24
23
22
21
20
25
24
24
25
24
23
26
25
24
27
26
27
28
27
26
28
27
29
28
28
29
28
27
29
29
28
29
28
27
30
29
30
31
31
30
29
32
31
33
33
32
31
33
32
33
32
34
35
34
35
35
36
36
36
36
36
36
37
37
37
37
38
38
38
38
38
39
39
39
39
40
40
39
40
41
41
41
42
42
41
42
41
42
42
42
42
42
42
42
42
43
43
43
44
44
44
43
44
44
44
44
44
45
44
45
45
45
46
46
46
47
47
46
47
46
47
47
47
46
47
47
47
47
47
48
47
48
48
48
49
49
48
48
49
49
49
50
50
49
49
48
51
50
49
49
51
50
51
50
51
51
50
50
49
49
47
48
48
48
47
46
46
44
44
43
42
42
42
41
40
39
38
40
39
39
39
38
37
38
37
36
35
35
35
34
33
32
33
32
32
33
32
31
30
29
29
28
27
28
27
26
25
24
24
23
24
23
22
21
18
17
16
15
15
14
15
14
13
12
11
13
12
11
9
9
10
9
8
8
7
6
6
5
3
2
2
1
1
0
0
3
1
0
0
1
0
0
0
0
0
0
0
0
0
0
0
0
0
0
0
0
0
0
0
0
0
0
0
0
0
0
0
1
1
1
1
1
2
2
2
2
2
2
2
1
0
3
2
3
5
4
3
3
5
4
4
5
4
7
6
5
4
3
7
6
5
7
6
5
4
4
10
9
8
12
11
10
9
8
9
8
7
7
6
5
12
11
10
9
14
13
12
11
11
10
13
12
11
10
9
12
12
11
13
12
11
10
14
19
18
18
17
17
16
17
20
19
18
21
20
19
21
20
22
21
22
21
21
22
25
23
22
27
26
25
24
26
25
24
24
27
26
25
30
29
28
27
29
28
26
27
26
24
24
25
24
23
22
22
21
20
20
19
19
18
19
20
20
19
17
16
16
16
15
14
13
15
13
14
13
12
13
12
11
11
9
11
10
9
10
9
9
8
7
6
12
11
16
18
17
22
23
24
23
27
26
29
31
33
34
38
37
36
35
35
37
37
37
36
36
35
34
33
35
34
34
33
34
38
37
36
35
34
36
35
34
33
38
37
37
36
35
39
38
37
36
35
41
40
39
38
38
39
38
37
36
43
42
41
40
39
38
44
43
42
41
40
42
41
42
41
41
42
42
43
42
43
43
43
43
44
44
44
43
44
44
44
44
45
44
44
45
45
45
45
45
46
45
46
46
45
46
46
46
46
46
46
47
46
47
47
47
47
46
47
46
47
47
48
47
48
48
48
48
49
49
49
49
49
50
49
50
50
50
51
51
51
51
51
52
51
51
52
52
52
52
52
53
53
53
53
53
52
53
53
53
53
54
54
54
53
54
54
54
55
55
55
55
55
55
55
54
53
55
54
53
55
54
54
55
54
56
55
55
56
56
55
54
56
57
56
56
55
57
57
57
56
55
54
56
57
56
55
54
53
52
54
54
53
52
51
52
51
50
49
48
47
46
45
44
45
46
45
44
44
43
42
47
46
46
45
45
48
47
46
45
46
45
44
47
49
48
47
49
50
49
48
48
48
52
51
50
49
49
51
53
52
51
50
57
56
55
54
53
52
57
56
55
54
53
57
56
55
54
55
57
56
55
57
56
55
55
59
58
57
56
60
59
58
57
56
60
59
58
57
57
59
58
58
59
60
62
61
60
59
61
60
59
59
60
61
72
71
70
69
68
67
66
67
66
65
64
65
64
63
62
63
62
61
64
63
62
61
63
62
61
61
60
59
63
62
61
63
62
63
62
63
62
68
67
66
65
64
67
66
65
64
68
67
67
66
69
69
69
68
67
75
74
73
75
74
73
73
75
75
75
74
75
74
76
75
74
73
76
75
77
76
76
79
78
77
81
80
79
80
79
78
78
77
76
80
79
78
77
78
77
79
78
80
79
81
80
79
80
79
80
80
79
78
78
78
77
76
76
78
79
78
78
77
77
76
76
75
74
73
73
72
73
72
71
71
70
69
68
67
67
67
66
66
65
64
63
62
63
64
63
63
62
63
62
61
62
61
60
59
58
61
60
59
60
59
59
58
58
61
60
59
61
60
61
64
63
62
62
64
63
64
64
65
64
63
63
64
63
64
63
63
65
64
64
64
64
65
64
63
65
66
65
64
64
63
65
64
66
65
65
65
64
64
64
63
64
64
63
64
63
62
62
62
63
62
63
62
63
62
61
63
62
62
61
61
61
62
62
62
62
61
62
62
61
60
61
60
61
60
62
61
60
60
61
60
59
58
57
58
57
56
57
56
57
56
57
56
55
54
57
56
57
57
56
55
54
54
59
59
58
58
60
61
60
60
59
58
57
58
59
59
58
60
59
60
59
58
60
59
59
60
59
58
60
59
58
61
62
61
60
65
64
63
62
61
65
65
64
63
62
61
60
59
65
64
65
64
63
64
63
65
65
64
63
65
64
65
64
63
65
65
64
63
62
65
64
64
65
64
65
64
65
64
63
65
64
67
69
68
67
66
65
65
64
63
63
63
62
61
60
60
59
58
57
60
61
60
60
59
58
58
58
57
56
60
59
58
60
61
60
59
60
60
59
58
61
62
61
62
62
62
62
63
63
64
64
64
63
62
64
63
63
64
63
64
64
64
64
63
64
63
62
63
64
64
64
63
63
64
63
64
64
63
64
64
64
64
63
65
64
64
64
63
63
64
63
62
64
62
63
62
64
61
60
63
62
62
61
61
61
60
63
62
61
60
59
59
58
59
58
58
59
58
60
60
60
61
61
61
61
60
61
61
62
62
62
61
61
62
62
62
63
63
63
63
63
64
63
63
63
62
64
64
64
63
64
63
63
64
65
64
63
63
63
66
66
66
65
66
64
63
64
64
64
65
64
64
63
68
67
68
68
68
67
68
70
72
72
71
74
73
75
75
84
88
87
86
90
89
88
87
86
85
90
91
92
91
90
90
90
90
89
90
89
94
93
96
95
94
95
94
93
92
91
92
94
93
93
92
91
94
93
92
91
90
92
91
91
90
89
88
87
86
85
89
88
87
88
87
86
85
84
87
86
85
84
83
82
84
83
82
84
83
85
84
84
83
83
82
82
82
81
80
81
80
80
79
79
78
78
77
76
77
76
75
74
73
72
71
70
69
68
69
68
67
66
63
64
65
65
64
62
66
67
68
66
69
67
66
66
68
70
69
68
67
66
68
67
66
66
65
64
64
65
64
65
64
63
62
65
64
63
63
65
64
63
62
63
65
64
64
66
63
63
64
63
63
64
63
63
64
66
64
63
64
64
65
64
63
64
64
64
62
66
65
64
63
64
65
64
64
63
64
63
63
64
63
65
64
63
66
64
63
65
66
65
64
65
64
64
64
66
65
63
64
64
62
64
63
62
61
60
59
65
63
62
65
64
63
63
62
61
60
59
58
64
63
65
65
65
64
66
65
65
64
66
65
64
63
62
67
66
65
66
66
65
67
67
66
68
67
66
67
70
68
65
64
68
67
67
66
65
69
68
71
70
72
71
70
69
68
67
66
65
69
68
67
66
70
69
68
67
66
65
64
67
66
65
64
68
66
65
64
63
65
66
63
63
64
63
63
63
65
63
63
65
63
67
65
66
64
63
65
63
62
64
66
68
68
69
71
75
77
75
77
77
80
78
76
78
76
76
74
79
77
75
73
77
75
73
76
74
72
72
73
71
69
73
71
69
70
68
69
69
67
69
67
69
67
67
65
64
66
70
68
71
69
71
70
70
72
70
73
72
73
73
74
75
76
79
77
81
79
84
82
83
81
79
78
79
78
79
79
78
77
78
77
76
75
76
75
75
75
75
74
74
74
73
74
73
72
71
70
69
69
68
68
66
66
65
65
64
63
63
62
62
61
63
62
62
61
60
61
62
61
60
63
63
62
61
60
61
59
58
57
58
57
61
61
61
59
58
58
60
60
62
60
59
58
61
59
58
61
59
62
60
59
61
66
61
60
59
65
65
67
67
64
65
64
66
65
66
64
66
64
65
63
66
68
64
66
63
66
65
66
68
67
70
64
70
63
62
65
65
78
65
63
62
63
61
62
61
60
62
76
78
60
63
62
65
77
63
62
65
65
65
81
79
63
66
64
77
63
65
79
65
63
62
61
64
66
64
63
77
65
65
75
75
65
63
65
65
64
64
80
78
63
63
62
65
65
65
63
67
65
66
65
65
67
76
65
67
74
78
76
74
72
63
63
62
75
73
63
63
62
61
60
59
71
60
59
58
57
71
59
58
57
58
57
72
70
74
72
70
56
68
55
69
68
70
68
67
68
66
68
66
66
64
67
65
69
60
60
59
58
67
70
68
60
59
59
59
58
57
57
56
70
56
56
71
65
56
55
54
67
57
56
56
66
64
67
57
57
57
56
55
57
62
60
60
60
59
58
57
56
57
56
55
54
53
53
52
51
50
49
50
48
50
49
48
47
46
46
45
44
46
44
44
44
43
42
41
42
41
66
65
64
65
64
43
41
41
64
64
40
62
63
61
39
38
37
37
36
35
38
63
62
64
64
37
36
64
35
34
64
65
64
35
34
33
64
64
32
65
31
64
30
32
65
65
66
66
65
30
30
29
28
27
64
27
64
65
64
64
61
28
58
28
32
30
62
31
31
30
61
30
33
62
61
60
61
60
31
31
31
30
32
31
30
38
36
38
37
39
40
40
41
61
42
43
61
44
44
60
61
45
44
43
45
60
44
43
58
44
43
42
57
43
42
41
40
39
42
40
39
38
37
41
41
42
41
43
43
57
57
44
47
56
57
45
44
43
47
45
44
58
49
47
57
46
49
57
47
46
49
57
47
49
54
57
58
52
50
49
51
52
50
51
50
57
60
52
51
51
61
55
53
61
52
58
61
56
54
58
53
55
59
44
57
55
54
57
55
42
57
39
37
55
57
55
58
56
36
55
60
58
56
58
32
56
31
29
60
62
64
28
62
64
31
29
68
68
68
67
67
68
69
30
70
70
31
69
70
69
69
69
73
32
71
71
31
70
71
71
33
73
32
71
37
73
74
39
76
80
81
38
38
85
83
38
85
91
40
89
92
42
40
96
96
94
96
41
95
94
96
43
45
43
45
99
109
44
44
45
118
119
118
44
43
116
115
113
124
127
125
123
122
121
119
41
117
117
41
43
119
123
124
123
41
42
122
42
122
45
121
43
119
119
46
119
45
46
50
48
121
46
48
50
119
120
48
118
48
117
53
117
119
117
115
51
52
115
50
51
116
115
114
53
51
114
117
115
54
52
113
55
54
115
117
125
123
125
123
121
121
119
120
121
121
126
124
125
123
122
121
121
119
120
120
120
120
118
56
58
120
119
118
56
117
117
57
59
116
117
115
59
61
63
113
113
111
109
108
65
108
69
107
67
106
68
71
70
105
72
103
72
71
105
104
72
77
84
102
101
101
101
99
99
98
96
95
95
93
93
92
93
92
91
91
90
90
89
89
89
89
89
88
87
88
87
86
85
85
84
84
83
83
83
83
82
83
82
81
80
80
79
79
79
79
78
78
77
77
77
76
76
75
75
76
75
75
75
75
74
73
77
76
75
73
73
73
71
71
72
72
70
71
69
68
67
68
69
72
83
74
87
93
75
96
95
75
95
95
76
105
78
113
79
120
118
117
79
116
114
117
80
116
120
118
83
122
122
122
120
118
81
79
120
119
120
121
119
118
118
79
117
118
116
80
116
116
79
79
115
77
77
114
115
79
77
75
77
114
75
116
73
114
116
76
118
75
122
73
119
75
73
71
118
72
70
118
71
115
116
72
73
114
72
114
73
112
71
107
72
106
106
104
104
73
73
73
78
103
101
102
100
100
76
75
75
74
75
100
74
73
98
73
71
70
76
75
71
74
73
72
72
72
73
72
71
70
70
68
68
67
68
68
63
71
63
62
61
60
59
73
76
63
62
61
60
59
60
59
60
60
59
59
76
79
78
59
58
57
57
58
57
56
55
57
55
54
53
55
56
56
80
59
81
57
82
60
58
57
56
82
57
56
80
56
55
54
56
57
56
58
80
81
57
79
58
57
59
58
59
78
61
78
59
78
59
60
60
60
62
62
64
62
61
63
62
63
80
78
76
65
78
63
65
76
63
74
72
64
76
74
63
66
72
74
64
63
72
73
71
64
64
63
72
64
73
74
72
74
65
72
72
63
74
63
72
65
63
63
73
66
64
79
65
77
63
64
65
75
76
65
74
63
62
64
71
72
65
63
62
62
70
63
69
63
64
68
65
64
68
64
63
62
61
60
64
69
65
66
64
68
67
67
70
66
68
68
67
68
67
67
67
66
66
66
66
65
64
64
65
65
64
63
63
65
64
63
64
63
63
64
63
63
65
63
63
64
65
63
64
63
64
63
65
64
63
64
64
63
63
64
63
58
63
64
57
65
64
63
65
63
64
56
65
58
63
64
58
65
59
63
65
63
63
64
57
64
63
63
58
57
57
65
63
64
58
60
60
60
66
64
64
65
65
64
65
65
65
63
63
63
63
64
64
63
64
64
63
65
66
64
65
63
64
64
64
66
63
64
64
64
64
63
63
65
64
64
64
63
65
64
63
63
64
64
63
65
65
62
65
66
65
67
65
65
67
64
70
71
68
69
68
70
68
67
69
68
66
73
66
71
67
65
64
64
69
64
63
71
64
65
63
71
71
63
64
70
65
64
70
69
64
73
75
64
75
75
77
75
78
78
77
77
63
78
76
79
79
64
78
64
78
82
83
81
82
65
84
64
82
82
80
79
77
78
77
85
85
84
84
82
82
81
79
79
66
78
78
64
77
64
79
64
79
64
64
78
78
78
77
77
76
75
75
66
64
63
74
64
64
74
64
64
64
73
64
63
64
73
67
73
72
65
67
70
72
70
70
71
70
71
71
70
70
69
72
70
69
69
69
68
71
70
68
67
70
67
67
66
69
70
65
65
73
72
65
74
64
64
75
63
63
63
64
74
76
64
63
63
77
78
78
76
77
77
75
63
63
64
63
64
80
64
78
63
63
79
63
64
83
63
64
65
64
63
64
63
64
64
81
63
82
64
64
80
81
63
65
63
64
83
64
64
81
63
63
81
63
63
64
80
63
63
64
64
64
63
64
63
64
64
64
63
63
64
64
63
64
64
63
64
64
64
63
63
62
63
63
64
78
62
63
78
63
62
64
67
65
66
77
86
65
85
65
85
65
64
78
63
79
63
62
61
79
63
66
79
65
78
78
66
66
74
66
67
74
67
65
66
67
67
68
74
69
73
69
70
70
72
68
68
67
72
71
69
71
70
69
68
66
70
64
63
66
65
64
64
63
62
63
62
63
62
64
63
64
63
65
65
64
63
62
63
63
62
63
63
63
62
63
62
64
63
62
64
63
65
64
63
62
61
61
60
60
59
58
57
57
56
55
54
57
57
56
58
57
59
58
58
57
56
59
59
58
59
58
57
58
59
60
58
57
60
61
61
60
61
62
60
59
62
61
63
61
60
60
61
59
61
62
62
61
61
64
63
64
70
69
65
63
64
63
63
69
63
64
63
64
65
64
63
63
63
64
65
64
63
63
64
63
63
62
63
64
65
67
69
71
73
72
72
73
77
75
68
75
77
75
68
67
73
67
72
66
66
65
65
65
64
64
64
63
64
64
63
64
64
63
64
64
63
69
69
64
64
64
67
68
67
63
65
64
66
64
65
66
64
64
65
64
63
68
66
64
63
64
65
64
63
65
65
63
64
65
63
65
63
65
64
65
64
63
65
63
67
65
63
64
63
64
64
63
64
67
66
66
67
65
63
72
70
71
70
69
71
71
72
73
64
65
71
71
64
71
63
71
70
65
69
69
66
69
69
65
68
65
67
64
69
67
67
66
64
65
62
65
62
64
63
63
64
64
63
62
63
63
64
63
62
63
64
63
64
63
66
64
63
66
64
63
65
64
63
64
62
61
62
64
64
63
62
64
64
63
65
65
63
62
61
60
63
65
63
63
65
64
64
63
64
63
64
63
64
64
64
63
63
64
63
62
62
63
62
67
68
66
64
72
72
70
69
69
71
69
71
70
72
73
71
73
71
74
72
71
71
70
70
70
69
68
69
72
73
72
70
68
66
64
63
62
64
64
64
62
61
61
60
59
58
58
60
60
62
66
64
64
63
65
70
69
68
72
70
72
75
76
76
77
77
78
79
79
79
80
80
80
79
77
77
77
76
76
75
77
75
76
74
74
73
73
72
72
72
71
71
75
73
71
69
69
67
67
67
67
66
66
66
65
65
64
65
63
63
64
63
63
65
63
63
64
64
63
65
63
64
65
66
66
66
64
63
67
62
63
64
63
66
66
64
64
63
69
68
65
63
63
67
68
69
69
67
66
68
67
65
65
63
65
68
59
66
64
64
63
62
61
60
59
58
58
57
56
55
55
56
54
64
54
53
52
56
58
64
63
65
68
66
74
74
72
68
68
73
72
71
70
71
71
71
71
70
70
71
70
71
69
71
68
70
69
69
70
70
71
68
67
67
68
67
73
71
72
71
71
71
71
68
68
71
66
67
69
69
69
70
69
69
66
67
69
68
68
67
65
64
66
66
66
65
65
65
67
65
65
65
63
65
67
66
65
67
67
67
69
67
65
67
65
65
65
65
65
63
62
61
65
63
64
63
62
66
67
65
63
65
64
63
62
65
63
63
64
63
64
63
64
64
63
63
62
61
60
60
59
58
59
58
57
61
60
59
58
61
60
59
58
60
59
58
61
60
59
58
59
58
61
62
64
62
61
63
61
60
64
63
64
63
62
61
65
64
65
63
62
67
67
65
67
66
68
64
67
67
64
66
67
65
66
66
65
67
72
65
64
71
70
63
70
64
64
70
68
63
62
61
60
61
60
59
58
57
56
56
57
56
55
55
54
53
52
51
52
50
52
50
55
55
58
65
63
61
64
62
62
64
62
70
68
66
64
65
63
67
65
65
63
65
63
67
67
67
65
63
64
65
63
62
63
64
65
63
62
63
62
62
63
64
64
63
64
63
62
61
62
61
60
59
59
60
61
60
59
60
60
61
60
59
60
59
59
58
62
63
63
68
68
63
68
63
63
62
64
64
65
64
63
63
64
67
65
65
63
65
64
63
63
63
64
63
64
67
65
65
63
63
64
63
64
66
66
64
66
63
65
67
65
64
68
63
67
65
67
63
62
63
66
64
63
62
67
65
63
67
65
63
65
63
66
64
65
64
63
65
55
64
67
63
67
71
70
67
65
65
66
64
70
71
63
62
70
64
62
67
69
65
70
65
63
65
70
70
63
62
64
63
70
66
64
69
63
63
72
67
65
73
72
67
65
71
63
62
65
63
62
66
64
63
70
70
65
68
68
63
65
70
69
68
63
67
65
63
65
63
68
66
65
66
64
63
64
66
66
66
64
66
65
66
65
68
66
64
68
65
65
67
67
66
65
65
66
64
66
64
63
64
64
65
65
65
65
64
64
63
60
66
65
66
58
64
69
72
63
76
64
63
75
78
66
86
68
64
88
90
90
97
64
101
63
99
66
65
65
65
99
97
99
97
68
66
97
96
64
96
66
67
94
95
66
93
64
94
92
66
64
93
64
91
92
65
65
91
96
99
63
66
99
64
100
64
64
98
99
63
98
98
67
97
65
97
96
95
93
95
95
64
66
64
66
93
64
64
94
92
93
66
64
64
91
66
64
89
64
87
91
67
91
64
65
65
90
64
65
64
88
90
66
89
64
64
89
64
63
66
65
65
89
87
64
66
64
87
66
69
74
78
82
85
91
90
87
87
96
100
98
100
98
98
97
95
95
86
85
85
85
84
93
94
92
93
83
83
83
82
82
81
92
81
90
91
90
81
80
81
98
82
98
99
97
80
78
98
77
78
98
97
96
97
92
79
77
77
75
76
75
75
73
71
74
72
74
93
91
92
73
71
69
90
88
92
91
90
68
89
87
69
90
69
71
69
67
67
68
66
64
63
68
66
65
64
65
63
89
68
66
64
88
63
88
64
63
88
87
86
86
86
85
65
84
63
84
63
65
84
84
63
65
63
83
82
67
82
82
81
81
80
80
80
81
79
78
65
79
63
65
77
78
64
63
65
76
76
65
63
62
63
76
66
64
63
66
75
64
66
66
67
65
65
63
64
63
65
76
63
62
61
61
60
59
58
59
61
64
62
61
60
59
58
57
56
74
72
75
55
57
73
58
58
59
58
57
56
55
54
53
52
54
53
53
52
51
51
53
54
52
53
52
51
50
52
51
53
51
73
50
49
48
47
47
48
46
48
47
48
48
47
46
47
73
47
46
47
48
72
70
68
68
70
47
48
50
48
47
48
49
48
49
48
48
47
48
47
46
68
45
45
70
45
44
43
42
41
41
41
42
41
40
40
40
40
41
41
40
42
41
44
68
42
41
41
42
46
44
66
69
67
65
42
43
43
42
66
67
44
65
64
64
64
67
65
46
64
44
43
65
64
44
44
45
44
44
44
63
64
64
45
66
46
47
64
65
50
48
47
46
49
63
64
48
64
50
63
65
51
52
51
53
51
54
64
53
53
53
65
54
54
53
54
64
54
54
55
55
66
55
65
56
56
61
66
64
59
57
64
64
58
61
59
58
60
58
64
58
59
60
58
59
61
60
60
60
60
61
63
61
61
64
62
61
60
63
62
61
61
61
60
59
58
62
61
60
61
60
59
67
66
64
63
62
61
61
63
62
61
60
66
65
64
63
62
61
66
65
64
64
63
62
63
62
62
63
65
64
63
65
64
63
62
64
63
62
64
63
62
65
64
63
65
64
63
62
64
62
66
64
63
64
63
65
65
63
62
64
63
62
63
65
63
63
65
63
64
66
64
63
62
64
63
63
63
63
65
63
63
65
63
62
63
65
63
66
64
65
63
66
64
63
64
63
65
63
63
62
62
63
62
61
60
61
60
61
61
61
60
59
59
58
58
57
57
58
57
56
59
60
60
58
56
60
59
59
59
60
59
53
54
59
64
52
54
53
62
65
52
66
52
64
51
52
47
48
47
47
49
49
47
49
65
41
42
41
64
63
63
43
44
47
63
62
61
45
45
44
45
63
62
61
60
61
45
46
49
50
49
51
63
62
62
61
51
52
60
59
51
52
58
53
59
52
60
60
59
60
60
62
54
55
68
67
54
67
54
55
65
55
66
66
64
65
55
65
56
63
60
63
62
62
62
61
60
59
58
57
56
55
54
53
52
51
54
53
58
56
55
54
54
54
53
58
54
57
60
59
55
59
59
61
59
60
60
61
55
59
60
60
63
62
64
65
56
63
65
64
63
64
67
67
67
67
68
68
67
56
67
66
66
55
66
65
65
55
65
64
58
64
59
60
64
60
60
58
57
62
60
61
61
62
65
60
66
63
65
63
65
62
66
65
67
64
68
60
68
60
69
67
60
61
67
67
59
69
60
69
63
71
67
69
66
69
65
67
65
67
65
65
63
62
65
63
64
63
62
62
62
61
52
60
59
59
58
57
57
56
56
56
55
57
55
55
56
56
57
57
59
58
57
60
59
58
57
56
56
55
58
55
59
59
58
59
56
55
57
60
62
61
63
66
61
65
64
63
63
63
65
67
66
63
63
62
61
61
60
66
69
67
67
71
69
67
67
68
71
68
68
68
69
69
67
77
75
68
67
73
72
70
68
70
80
79
79
79
80
81
81
84
82
69
68
67
66
80
64
64
63
61
57
79
56
56
58
80
60
80
80
80
80
79
77
75
78
60
57
58
58
57
76
78
60
61
83
85
86
87
62
66
64
63
86
63
63
85
67
84
70
83
68
85
66
83
72
70
81
80
79
68
68
72
80
70
68
81
68
82
83
70
82
82
76
81
82
74
81
80
72
79
81
79
80
77
78
77
77
78
77
79
81
81
79
81
83
83
83
83
83
81
81
81
79
81
79
80
81
80
79
78
80
79
80
77
77
76
80
75
78
75
76
75
79
73
71
77
71
75
77
69
83
70
86
71
72
86
73
87
71
86
71
73
85
71
69
84
69
86
71
84
69
82
67
80
71
80
69
67
78
81
67
68
81
68
83
71
82
69
68
82
76
82
77
82
82
81
76
79
76
79
77
79
78
82
77
83
85
77
85
77
96
80
97
80
97
83
97
83
83
95
82
95
93
91
81
81
96
80
94
80
92
79
97
78
78
97
99
77
76
98
76
75
100
75
102
74
72
106
70
105
108
70
70
110
72
108
108
73
109
72
72
108
113
70
115
116
116
115
115
113
116
115
115
115
116
115
116
115
119
120
119
118
118
123
122
123
122
121
120
123
122
121
120
119
118
122
121
120
119
118
117
124
123
122
122
124
127
126
125
124
123
122
121
127
126
125
124
123
127
126
127
126
125
124
123
125
127
126
125
125
125
124
124
124
123
122
121
121
120
119
118
118
117
117
116
115
115
114
114
113
112
111
111
111
110
109
109
109
109
113
114
116
117
118
119
120
122
124
123
122
122
123
123
123
126
126
127
126
127
127
127
127
127
127
127
127
127
126
125
127
127
127
127
126
126
125
125
124
123
123
123
122
122
127
127
127
126
125
126
127
127
126
126
125
126
127
127
126
125
125
125
126
125
124
124
123
123
123
122
121
122
121
120
120
120
120
120
120
119
118
117
117
116
115
114
113
112
111
110
109
108
107
106
105
104
103
102
101
100
99
98
97
96
95
94
93
92
91
90
89
88
87
86
85
84
83
82
81
80
79
78
77
76
75
63
62
61
60
59
58
57
56
55
54
53
52
51
50
49
48
47
46
45
44
43
42
41
40
39
38
37
36
35
34
33
32
31
30
29
28
27
26
25
24
23
22
21
20
19
18
17
16
15
14
13
12
11
10
9
8
7
6
5
4
3
2
1
0
70
72
70
70
72
70
68
72
70
68
67
68
68
69
70
68
72
76
76
76
77
78
81
82
84
85
94
97
97
98
96
96
94
92
97
95
93
97
97
98
99
99
100
102
105
109
110
109
108
108
108
109
115
116
117
115
115
114
