# Supplementary material for: A multi-queue-based ECN marking strategy for multi-class QoS guarantee in programmable networks
Source: PeerJ Comput Sci. 2024 Oct 31;10:e2382. doi: 10.7717/peerj-cs.2382 (PMC11623001; doi:10.7717/peerj-cs.2382)
Supplement: Supplemental Information 1 [file peerj-cs-10-2382-s001.zip › code and data/scene1/data/qdepth1-my.txt]

0
0
0
0
1
0
0
0
0
4
3
2
1
3
2
1
3
2
1
6
5
4
3
2
1
1
2
3
2
2
4
3
2
3
2
6
5
4
3
7
6
5
4
3
5
4
3
7
6
5
4
3
4
8
7
6
5
4
5
7
6
5
4
10
9
8
7
6
5
7
6
5
4
3
2
4
6
5
7
8
7
6
5
8
9
8
7
6
6
8
7
6
10
9
8
7
10
9
8
7
8
7
9
8
8
12
11
10
9
8
10
9
8
10
11
10
9
8
10
9
8
8
10
9
8
10
9
10
9
15
14
13
12
11
10
13
12
11
10
14
13
12
11
10
11
11
13
12
11
12
11
13
12
11
13
13
16
15
14
13
12
11
10
14
13
12
15
14
13
12
18
17
16
18
17
16
15
15
14
13
13
12
15
14
14
13
14
15
14
13
15
14
15
16
15
15
20
19
18
17
19
18
19
18
18
25
24
23
22
21
20
20
20
22
21
20
21
20
22
21
23
22
21
28
27
26
25
24
23
24
23
24
27
26
25
24
28
27
26
29
28
27
26
27
32
31
30
29
28
29
28
34
33
32
31
30
30
30
31
32
31
33
32
31
33
35
34
33
32
37
36
35
34
36
35
34
39
38
37
36
35
40
39
38
37
39
38
37
44
43
42
41
40
39
44
43
42
41
40
44
43
42
41
46
45
44
43
42
46
45
44
43
42
41
41
40
39
38
38
40
39
39
39
40
39
40
42
41
40
43
42
41
44
44
44
44
45
45
48
47
46
45
46
46
49
48
47
49
48
47
50
49
48
52
51
50
49
50
49
50
51
51
50
51
51
52
51
53
52
54
53
52
51
51
50
49
48
47
48
47
50
49
48
51
50
49
50
49
48
47
48
47
46
49
48
50
52
51
50
51
50
50
50
51
52
51
51
52
52
52
52
52
54
53
53
52
52
55
54
53
55
54
54
56
56
58
59
58
57
56
60
59
58
63
62
61
62
61
60
62
61
62
61
63
63
62
63
63
62
61
63
62
63
63
63
63
62
61
60
60
62
61
60
59
58
60
59
58
58
57
56
60
60
59
60
59
61
60
63
62
61
61
62
61
60
63
63
61
62
61
62
63
62
61
62
63
61
60
62
63
62
62
62
62
63
63
62
61
63
62
61
60
62
61
61
62
61
60
60
60
61
60
63
62
61
63
62
62
63
62
63
63
62
63
62
61
62
61
60
62
61
63
62
59
59
60
62
61
60
61
63
62
61
60
60
62
61
60
63
62
61
60
63
62
61
60
59
60
59
63
62
63
62
62
61
63
62
63
62
61
60
59
59
59
59
61
60
59
63
62
62
61
63
62
62
61
60
59
58
59
60
59
62
61
60
61
62
61
61
62
63
62
61
60
59
58
62
61
63
62
61
63
62
61
60
63
62
61
60
59
59
60
62
61
60
59
63
62
61
60
59
61
60
59
60
60
63
62
63
62
61
62
63
63
63
63
62
61
60
59
58
58
57
58
57
56
56
57
56
55
56
55
58
57
58
57
59
59
58
58
58
59
58
61
60
59
61
61
63
63
62
62
63
63
63
63
62
61
61
60
60
60
62
61
60
62
63
62
61
60
59
60
60
61
60
61
62
62
61
62
62
63
63
62
63
63
62
62
63
62
63
63
62
63
63
62
61
60
59
58
59
58
62
61
60
59
59
61
61
60
61
61
62
61
62
61
62
62
62
62
63
63
62
63
62
61
60
62
61
60
61
60
60
62
61
62
64
62
61
62
61
63
62
64
63
62
61
62
64
62
63
62
61
61
68
67
67
65
64
63
62
62
60
60
57
62
57
58
59
56
55
54
55
54
55
54
52
52
51
50
49
48
47
46
46
46
47
46
45
45
45
44
43
42
46
44
43
45
44
43
47
46
45
44
44
44
46
45
45
47
46
45
48
47
46
47
46
48
47
51
50
49
48
47
47
51
50
49
48
50
49
50
49
52
49
52
52
51
50
50
53
54
59
58
57
59
62
63
63
62
61
63
62
63
63
62
63
62
62
63
62
61
62
63
63
63
63
63
62
63
64
63
68
69
68
73
71
70
72
75
74
73
75
79
78
77
78
79
78
83
88
90
89
88
87
90
89
90
89
88
86
85
84
84
81
80
80
79
77
77
76
72
71
72
68
67
64
63
62
62
61
61
60
58
58
57
57
57
56
55
55
55
54
53
53
53
52
52
51
51
51
50
50
49
49
49
49
48
48
48
48
47
47
47
46
45
44
42
43
42
41
40
37
37
37
36
36
36
35
34
33
32
31
30
31
30
30
30
29
30
29
30
29
29
28
28
27
28
27
27
26
26
25
25
24
23
23
22
25
24
23
24
23
23
23
22
23
22
21
20
19
19
18
17
17
16
15
14
14
13
12
11
11
10
10
6
5
4
3
1
1
0
0
0
0
0
0
0
0
0
0
0
0
0
0
0
0
0
0
0
0
0
0
0
0
0
0
0
0
0
0
0
0
0
0
0
0
0
0
0
0
0
0
0
0
0
0
0
0
0
0
0
0
0
0
0
0
0
0
0
0
0
0
0
4
3
4
5
5
5
4
6
5
4
3
3
2
1
0
1
0
1
3
3
3
11
12
11
12
11
11
11
11
10
9
8
7
6
5
4
3
2
2
1
0
4
3
4
4
3
2
1
3
2
3
2
2
2
2
2
1
0
1
1
0
0
0
0
0
0
0
0
0
0
0
0
0
0
0
0
0
0
0
0
0
0
0
0
0
0
0
0
0
0
0
0
0
0
0
0
0
0
0
0
0
0
0
0
0
0
0
0
0
0
0
0
0
0
0
0
0
0
0
0
0
0
0
0
0
0
0
0
0
0
0
0
0
0
0
0
0
0
0
0
0
0
0
0
0
0
0
0
0
0
0
0
0
0
0
0
0
0
0
0
0
0
0
0
0
0
0
0
0
1
0
0
1
1
1
0
0
0
0
1
0
0
0
0
0
0
0
0
0
0
0
0
0
0
0
0
0
0
0
0
0
0
0
0
0
0
0
0
0
0
0
0
0
0
0
2
2
2
1
1
0
1
0
0
0
0
1
1
3
2
3
0
0
0
0
0
0
0
0
0
0
0
0
0
0
0
1
0
1
0
1
0
0
1
0
0
0
0
0
0
0
0
0
0
0
0
0
0
0
0
0
0
0
0
0
0
0
0
0
0
0
0
0
0
0
0
0
0
0
0
0
0
0
0
0
0
0
0
0
0
0
0
0
0
0
0
0
0
0
0
0
0
0
0
0
0
0
0
1
0
0
0
0
0
0
0
0
0
0
0
0
0
0
0
1
0
0
0
0
0
0
2
1
0
0
1
0
0
1
1
0
1
0
1
0
0
0
0
0
1
0
0
0
0
0
0
0
0
0
1
0
0
0
0
0
0
0
0
1
0
0
1
0
0
0
0
2
1
0
0
0
0
0
0
0
0
0
0
0
0
0
0
0
0
0
0
0
0
0
0
0
0
0
0
0
0
0
0
0
0
0
0
0
0
0
0
0
0
0
0
0
0
0
0
0
0
0
0
0
0
0
0
0
0
0
0
0
0
0
0
0
0
0
0
0
0
0
0
0
0
0
0
0
0
0
0
0
0
0
0
0
0
0
0
0
0
0
0
0
0
0
0
0
0
0
0
0
0
0
0
0
0
0
0
0
0
0
0
0
0
0
0
0
0
0
0
0
0
0
0
0
0
0
0
0
0
0
0
0
0
0
0
0
0
0
0
0
0
0
0
0
0
0
0
0
0
0
0
0
0
0
0
0
0
0
0
0
0
0
0
0
0
1
0
0
0
0
0
1
1
2
2
1
2
5
4
3
2
3
2
1
3
2
1
3
2
1
2
2
2
1
1
0
0
0
1
4
3
2
1
2
2
1
0
1
0
0
0
0
0
0
0
0
0
0
1
0
0
0
0
0
0
0
0
0
0
0
0
0
0
0
0
0
0
0
0
0
0
0
0
0
0
0
0
0
0
0
0
0
0
0
0
0
0
0
0
0
0
0
0
0
0
0
0
0
0
0
0
0
0
0
0
0
0
0
0
0
0
0
0
0
0
0
0
0
0
0
0
0
0
0
0
0
0
0
0
0
0
0
0
0
0
0
0
0
0
0
0
0
0
0
0
0
0
0
0
0
0
0
0
0
0
0
0
0
0
0
0
0
0
0
0
0
0
0
0
0
0
0
0
0
0
0
0
0
0
0
0
0
0
0
0
0
0
0
0
0
0
0
0
0
0
0
0
0
0
0
0
0
0
0
0
0
0
0
0
0
0
0
0
0
0
0
0
0
0
0
0
0
0
0
0
0
0
0
0
0
0
0
0
0
0
0
0
0
0
0
0
0
0
0
0
0
0
0
0
0
0
0
0
0
0
0
0
0
0
0
0
0
0
0
0
0
0
0
0
0
0
0
0
0
0
0
0
0
0
0
10
9
8
7
6
5
4
3
2
3
4
3
2
3
2
1
0
1
0
1
0
0
0
0
0
0
0
0
0
1
0
0
0
0
3
2
3
4
3
2
2
1
0
1
2
2
2
3
2
1
0
0
2
1
0
1
1
0
1
1
0
1
0
0
2
1
0
2
2
1
0
1
0
0
0
0
0
0
0
0
0
0
0
0
0
0
0
0
1
0
0
4
5
4
4
3
3
4
3
3
2
2
2
2
1
1
1
1
0
0
0
0
0
0
0
0
0
0
0
0
0
0
0
0
0
0
0
0
0
0
0
0
0
0
0
0
0
0
0
0
0
0
0
0
0
0
0
0
0
0
0
0
0
0
0
0
0
4
3
3
2
3
2
2
1
2
1
0
0
0
0
0
0
0
0
0
0
0
0
0
0
0
0
0
0
0
0
0
0
0
0
0
0
0
0
0
0
0
0
0
0
0
0
0
0
0
0
0
0
0
0
0
0
0
0
0
1
0
0
0
0
0
0
0
0
0
0
0
0
0
0
0
1
1
0
2
1
2
2
1
1
2
1
0
0
0
1
0
0
0
0
0
0
0
0
0
0
0
0
0
0
0
0
0
0
0
0
0
0
0
0
0
0
0
0
2
1
0
0
1
0
0
0
0
0
0
0
1
2
3
2
1
1
3
3
3
4
3
3
2
2
1
1
1
1
2
3
3
4
3
2
1
1
1
6
5
4
3
2
5
4
3
3
3
2
2
2
1
0
1
2
1
1
1
0
0
0
1
5
4
4
4
3
4
3
3
2
3
3
2
3
3
2
1
2
2
1
2
2
1
3
3
3
3
2
1
0
0
1
1
2
3
3
2
2
2
2
1
3
2
4
4
3
3
3
3
4
3
4
4
4
5
4
6
5
4
4
4
4
3
3
4
3
3
2
4
4
3
2
1
2
3
2
1
0
1
1
1
0
2
1
0
0
1
1
0
0
0
0
0
0
0
0
0
0
0
0
1
0
0
1
0
2
1
0
2
2
1
0
0
0
0
0
0
0
0
0
1
0
0
0
0
0
0
0
0
0
0
0
0
0
0
0
0
0
0
0
0
0
0
0
0
0
0
2
1
2
2
2
2
1
1
1
1
1
0
0
0
0
0
0
0
0
0
0
0
0
0
0
0
0
0
0
0
0
0
0
0
0
0
0
0
0
0
0
0
0
0
0
0
0
0
0
0
0
0
0
0
0
0
0
0
0
0
0
0
0
0
0
0
0
0
0
0
0
0
0
0
0
0
0
0
0
0
0
0
0
0
0
0
0
0
0
0
0
0
0
0
0
0
0
0
0
0
0
0
0
0
0
0
0
0
0
0
0
0
0
0
0
0
0
0
0
0
0
0
0
0
0
0
0
0
0
0
0
0
0
0
0
0
0
0
0
0
0
0
0
0
0
0
0
0
0
0
0
0
0
0
0
0
0
0
0
0
0
0
0
0
0
0
0
0
0
0
0
0
0
0
0
0
0
0
0
0
0
0
0
0
0
0
0
0
0
0
0
0
0
0
0
0
0
0
0
0
0
0
0
0
0
0
0
0
0
0
0
0
0
0
0
0
0
0
0
2
3
3
3
3
3
2
4
4
4
4
3
2
1
1
1
2
2
1
2
3
3
4
3
3
2
1
1
2
1
1
1
0
0
0
0
0
0
0
0
0
0
0
0
0
0
0
0
0
1
1
0
0
0
0
0
0
0
0
0
0
1
0
0
0
0
0
0
0
0
0
0
0
0
0
0
0
0
0
0
0
0
0
0
0
0
0
0
0
0
0
0
0
0
0
0
0
0
0
0
0
0
0
0
0
0
0
0
0
0
0
0
0
0
0
0
1
4
3
4
6
7
6
7
6
5
7
6
5
4
5
4
3
5
4
5
4
3
2
1
0
2
3
2
3
4
5
6
5
4
6
5
5
4
3
5
4
3
2
1
3
4
3
2
1
2
1
0
1
0
0
4
3
2
1
0
1
0
0
0
0
0
0
0
0
0
0
0
0
0
0
0
0
0
0
0
0
0
0
0
0
0
0
0
0
0
5
4
5
5
6
7
7
7
6
7
6
8
7
7
6
6
6
5
5
5
7
6
5
4
4
3
4
3
3
3
2
2
2
1
1
0
1
0
2
1
0
1
0
0
0
1
0
0
0
0
0
0
0
0
0
0
0
0
0
0
0
1
0
0
0
0
0
0
1
0
0
0
0
0
0
0
0
1
0
0
0
0
0
0
0
0
0
0
0
0
0
0
0
0
0
0
0
0
0
0
0
0
0
0
0
0
0
0
0
0
0
0
0
0
0
0
0
0
0
0
0
0
0
0
0
0
0
0
0
0
0
0
0
0
0
1
0
6
5
4
3
4
3
2
2
1
1
1
2
2
2
1
4
3
2
1
0
4
3
2
1
2
1
1
0
0
1
0
2
1
0
0
2
1
0
0
0
0
0
0
0
0
0
0
0
0
0
0
0
0
0
0
0
0
0
0
0
0
0
0
0
0
0
0
0
0
0
0
0
0
0
0
0
0
0
0
0
0
0
0
0
0
0
0
0
0
0
0
0
0
0
0
0
0
0
0
0
0
1
0
2
5
4
4
6
5
4
4
3
2
1
0
2
1
0
0
3
2
1
0
0
0
0
0
0
0
0
0
0
0
0
0
0
0
0
0
0
0
0
0
0
0
0
1
1
1
0
1
0
0
1
0
0
0
0
0
0
0
0
0
0
0
0
0
0
0
0
0
0
0
0
0
0
0
0
0
0
0
0
0
0
0
1
2
1
3
2
1
2
4
3
3
3
2
4
3
4
4
3
2
3
2
2
3
2
1
2
1
0
1
0
1
0
0
0
0
0
0
0
0
0
0
0
0
0
0
0
0
0
0
0
0
0
0
0
0
0
0
0
0
0
0
0
0
0
0
0
0
0
0
0
0
0
0
0
0
0
0
0
0
0
0
0
0
0
0
0
0
0
0
0
0
0
0
0
1
0
0
0
1
1
0
0
0
0
1
0
1
4
3
2
1
2
1
0
3
2
1
1
0
0
5
6
5
4
3
8
10
9
9
8
7
8
7
8
7
8
8
8
7
8
7
7
6
6
5
7
6
5
5
4
4
4
3
2
2
3
3
2
2
2
1
1
1
1
1
1
0
1
0
0
0
0
1
1
0
0
0
1
0
1
0
1
0
0
1
0
0
1
0
0
0
1
2
1
0
0
0
0
0
2
2
1
0
0
1
0
0
0
0
3
2
1
2
2
1
1
2
1
0
1
1
2
2
4
4
3
5
4
4
3
3
2
1
1
1
0
0
0
2
1
0
0
1
0
0
0
0
0
0
0
0
0
0
0
0
0
0
0
0
0
0
0
0
0
0
0
0
0
0
0
0
0
0
0
0
0
0
0
0
0
0
0
0
0
0
0
0
0
0
0
0
0
0
0
0
0
0
0
0
0
0
0
0
0
0
0
0
0
0
0
0
0
0
0
0
0
0
0
0
0
0
0
0
0
0
0
0
0
0
0
0
0
0
0
0
0
0
0
0
0
0
0
0
0
0
0
0
0
0
0
0
0
0
0
0
0
0
0
0
0
0
0
0
0
0
0
0
0
0
0
0
0
0
0
0
0
0
0
0
0
0
0
0
0
0
0
0
0
0
0
0
0
0
0
0
0
0
0
0
0
0
0
0
0
0
0
0
0
0
0
0
0
0
1
0
0
2
3
2
1
0
0
4
3
2
5
4
4
4
4
4
3
4
3
2
1
0
3
3
2
2
1
0
1
3
1
0
0
0
0
0
0
0
0
0
0
0
0
0
0
0
0
0
0
0
0
0
0
0
0
0
0
0
0
0
0
0
0
0
0
0
0
0
0
0
0
0
0
0
0
0
0
0
0
0
0
0
0
0
0
0
0
0
0
0
0
0
0
0
0
0
0
0
0
0
0
0
0
0
0
0
0
0
0
0
0
0
0
0
0
0
0
0
0
0
0
0
0
0
0
0
0
0
0
0
0
0
0
0
0
0
0
0
0
0
0
0
0
0
0
0
0
0
0
0
0
0
0
0
0
0
0
0
0
0
0
0
0
0
0
0
0
0
0
0
0
0
0
0
0
0
0
0
0
0
2
1
0
0
0
0
0
0
0
0
0
0
0
0
0
1
0
1
0
1
1
0
1
0
1
0
3
2
1
0
0
1
6
6
7
6
7
6
5
5
4
3
2
1
1
0
0
0
0
0
0
0
0
0
0
0
0
0
0
0
0
0
0
0
0
0
0
0
0
0
1
0
0
0
0
0
0
0
0
0
0
3
2
1
6
6
6
5
4
3
2
3
2
1
0
1
0
0
0
0
0
0
0
0
0
0
0
0
0
0
0
0
0
0
0
0
0
1
2
1
1
1
2
1
0
1
1
2
1
0
2
1
0
0
0
0
0
0
1
0
1
0
0
0
0
0
2
1
0
1
0
0
0
1
0
0
0
0
0
0
0
0
0
0
0
0
0
0
0
0
0
0
0
0
0
0
0
0
0
0
0
0
0
0
0
0
0
0
0
0
0
0
0
0
0
0
0
0
0
0
0
0
0
0
0
0
0
0
0
0
2
3
2
5
4
4
5
4
4
5
6
9
8
7
6
8
7
6
5
4
4
6
5
4
3
4
3
2
2
1
2
1
0
1
0
1
0
1
0
1
0
0
1
0
1
0
0
0
0
1
0
0
0
0
0
0
1
0
2
1
2
1
0
0
0
0
0
0
0
0
0
0
0
0
0
0
0
0
0
0
0
0
0
0
0
0
0
0
0
0
0
0
0
0
0
0
0
0
0
0
1
1
1
0
0
0
1
0
1
0
0
0
0
0
1
0
0
0
0
0
1
0
0
0
1
2
2
5
8
8
8
7
7
7
6
7
7
6
6
5
6
5
4
4
4
4
3
3
3
3
2
3
3
3
3
2
2
2
1
0
1
0
0
1
2
1
1
2
0
0
2
5
4
5
4
4
3
4
3
3
2
2
1
2
1
1
0
0
0
0
0
0
0
0
0
0
0
0
0
0
0
0
0
0
0
0
0
0
0
0
3
3
5
7
7
10
10
13
14
13
14
13
12
11
11
12
11
12
11
10
11
10
9
8
10
9
11
10
9
8
9
8
7
8
7
6
7
8
7
6
5
4
3
4
3
3
5
4
3
2
2
2
1
0
1
2
1
0
0
0
0
0
0
0
1
1
0
0
0
0
0
0
0
0
0
0
0
0
0
0
0
1
4
3
3
2
1
1
0
0
0
0
0
0
0
0
0
2
1
0
0
0
0
1
2
1
0
0
0
0
3
2
2
1
2
1
0
1
0
1
0
0
0
0
0
0
0
0
0
0
0
0
0
0
0
0
0
0
0
0
0
0
0
0
0
0
0
1
1
0
2
1
0
0
0
0
0
1
0
0
0
0
0
0
0
0
0
0
0
0
0
0
0
0
0
0
0
0
0
0
0
0
0
0
0
0
0
0
0
0
0
0
0
0
0
0
0
0
0
0
0
0
0
0
0
0
0
0
0
0
0
0
0
0
0
0
0
0
0
0
0
0
3
2
1
0
0
0
0
0
0
0
0
0
0
0
0
0
0
0
0
0
0
0
0
0
1
0
0
0
1
0
1
0
0
2
1
2
3
2
1
1
1
0
1
0
0
0
0
0
0
0
0
0
0
0
0
0
0
0
0
0
0
0
0
0
0
0
0
0
0
0
0
0
0
0
0
0
0
0
0
0
0
0
0
0
0
0
0
0
0
0
0
0
0
0
0
0
0
0
0
0
0
0
0
0
0
0
0
0
0
0
0
0
0
0
0
0
0
0
0
0
0
0
0
0
1
0
0
0
0
0
0
0
0
0
0
0
0
2
1
2
1
9
9
9
10
13
13
13
16
16
15
16
19
19
18
17
16
16
16
15
15
15
14
15
14
13
14
13
13
13
12
12
12
11
11
11
10
9
8
7
7
6
5
4
3
3
2
1
0
0
0
0
0
0
0
0
0
0
0
0
0
0
0
0
1
1
3
6
7
8
7
8
11
12
12
11
11
12
11
12
13
13
13
14
13
13
13
13
12
12
11
11
11
10
11
10
10
10
9
9
9
10
9
8
7
8
7
6
6
6
6
6
6
5
5
5
5
4
3
2
3
2
3
2
2
2
1
1
1
0
0
1
0
1
1
0
0
0
0
0
0
0
0
0
0
0
0
0
0
0
0
0
0
0
0
0
0
0
0
0
0
0
0
0
0
0
0
0
0
0
0
0
0
0
0
0
0
0
0
0
0
0
0
0
0
0
0
0
0
0
0
0
0
0
0
0
0
0
0
0
0
0
0
0
0
0
0
0
0
0
0
0
0
0
0
3
2
3
2
2
1
2
1
1
0
0
1
4
3
2
1
1
1
0
0
0
0
0
0
0
0
0
0
0
0
0
0
0
0
0
0
0
0
0
0
0
0
0
0
0
0
0
0
0
0
0
0
0
0
0
0
0
0
1
0
0
0
1
0
3
2
1
0
1
0
1
1
0
1
0
0
0
1
1
3
4
5
5
7
6
5
4
3
2
3
2
2
3
3
2
4
6
5
4
9
8
7
7
6
5
4
5
4
4
4
4
3
4
3
3
2
4
3
2
2
3
2
2
2
2
2
2
2
1
1
2
4
3
2
1
0
0
1
0
0
0
0
0
0
0
0
0
2
1
0
0
0
1
0
2
3
3
4
3
2
2
2
2
2
1
3
4
3
3
2
5
5
8
10
10
10
10
10
10
9
9
9
9
9
9
8
8
8
9
8
8
7
6
8
7
7
8
7
7
7
7
6
7
6
6
6
6
6
5
5
5
5
5
4
5
4
4
3
3
3
3
2
2
6
5
6
5
6
5
4
5
4
4
4
5
4
3
4
5
4
4
3
2
2
1
3
2
4
3
2
1
1
2
1
2
1
0
0
1
0
0
2
1
0
0
0
0
0
1
0
0
0
0
0
1
0
2
1
0
1
0
0
0
0
0
0
1
0
0
0
0
0
0
0
0
0
0
0
0
0
0
0
0
0
0
0
0
0
0
0
0
0
0
0
0
0
0
0
0
0
0
0
0
0
0
0
0
0
0
0
0
0
0
0
0
0
0
0
0
0
0
0
0
0
0
0
0
0
0
0
0
0
0
0
0
0
0
0
0
0
0
0
0
0
0
0
0
0
0
0
0
0
0
0
0
0
0
0
0
0
0
0
0
0
0
0
0
0
0
0
0
2
1
0
1
0
0
0
0
0
0
0
0
0
0
0
0
0
0
0
0
0
0
0
0
0
0
0
0
0
0
0
0
0
0
0
0
0
0
0
0
0
0
0
0
0
0
0
0
0
0
0
0
0
0
0
0
0
0
0
0
0
0
0
0
0
0
0
0
0
0
0
0
0
0
0
0
0
0
0
0
0
0
0
0
0
0
0
0
0
0
0
0
0
0
0
0
0
0
0
0
0
0
0
0
0
0
0
0
0
0
0
0
0
0
0
0
0
0
0
0
0
0
0
0
0
0
0
0
0
0
0
0
0
0
0
0
0
0
0
0
0
0
0
0
0
0
0
0
0
0
0
0
0
0
0
0
0
0
0
0
0
0
0
0
0
0
0
0
0
1
0
0
0
0
0
0
0
0
0
0
0
0
0
0
0
0
0
0
0
0
0
0
0
0
0
0
0
0
0
0
0
0
0
0
0
0
0
0
0
0
0
0
0
0
0
0
0
0
0
0
0
0
0
0
0
0
0
0
0
0
0
0
0
0
0
0
0
0
0
0
0
0
0
0
0
0
0
0
0
0
0
0
0
0
0
0
0
0
0
0
0
0
0
0
0
0
0
0
1
0
2
1
1
1
3
2
1
3
2
2
2
1
2
4
3
5
4
5
5
7
9
8
10
9
13
12
13
15
14
14
14
15
15
14
13
13
14
13
13
12
13
12
12
11
12
11
10
12
11
11
11
11
10
11
10
10
10
9
10
9
9
9
9
8
7
9
8
7
7
8
7
6
6
6
6
6
5
6
5
5
5
5
5
5
4
3
4
3
3
3
2
2
2
1
1
1
2
1
0
1
0
1
0
0
0
3
2
3
2
1
1
5
5
7
6
5
4
4
4
4
5
4
3
3
2
3
3
2
1
1
2
1
1
2
1
0
1
0
0
1
0
0
0
4
5
4
3
3
2
4
4
5
4
3
4
3
3
2
2
3
2
3
3
2
2
2
2
1
1
1
1
1
0
1
0
0
1
0
0
0
0
0
0
0
0
0
0
0
0
0
0
0
0
0
0
0
0
0
0
0
0
0
0
0
0
0
0
0
0
0
0
0
0
0
0
0
0
0
0
0
0
0
0
0
0
0
0
0
0
0
0
0
0
0
0
0
0
0
0
0
0
0
0
0
0
0
0
0
0
0
0
0
0
0
0
0
0
0
0
0
0
0
0
0
1
0
1
2
1
2
5
4
3
3
3
2
4
3
2
1
0
2
1
2
1
0
1
0
1
0
1
0
1
0
1
2
1
0
1
0
1
0
0
0
0
0
0
0
0
0
0
0
0
1
1
0
4
4
3
2
3
2
1
3
2
1
3
4
3
2
2
1
3
2
1
2
1
1
2
1
0
2
2
1
2
1
1
1
0
0
2
2
1
0
2
4
3
2
3
2
1
0
0
1
0
0
0
1
0
2
1
0
2
1
1
0
0
0
0
1
0
0
0
0
0
0
0
0
0
0
0
0
0
1
0
0
0
0
0
0
0
0
0
0
0
0
0
0
0
0
0
0
1
2
1
4
3
4
4
6
8
9
9
12
12
13
14
14
15
17
16
19
19
19
18
17
18
18
17
17
17
17
17
16
15
14
13
12
11
10
11
10
9
8
8
9
8
7
6
5
7
6
5
6
5
5
5
6
5
7
6
5
4
3
4
4
3
2
2
1
1
0
1
0
0
0
0
0
1
0
0
0
0
0
0
0
0
0
0
0
0
0
0
0
0
0
0
0
0
0
0
0
0
0
0
0
0
0
0
0
0
0
0
0
0
0
0
0
0
0
0
0
0
0
0
3
4
5
5
4
4
5
4
3
3
3
3
3
2
2
1
1
0
0
1
0
0
1
0
0
1
0
0
0
0
0
0
0
0
0
0
0
0
0
0
0
0
3
3
3
2
3
2
1
2
5
5
5
4
4
5
4
6
5
4
3
2
3
2
1
2
1
0
0
0
0
0
0
0
0
0
0
0
0
0
0
0
1
0
1
0
1
2
1
0
1
0
1
3
2
1
2
3
4
3
2
4
6
5
5
6
5
7
6
5
4
6
5
7
6
5
4
3
4
3
2
2
3
3
2
3
3
2
1
2
2
1
1
2
1
0
1
0
0
3
2
1
0
1
0
0
1
0
1
0
0
0
0
0
1
0
0
2
1
0
0
0
0
0
0
0
0
0
0
0
0
0
0
0
0
0
0
0
0
0
0
0
0
0
0
0
0
0
0
0
0
0
0
0
0
0
0
0
0
0
0
0
0
0
0
0
0
0
0
0
0
2
1
0
1
0
1
0
0
0
0
0
1
3
2
1
0
0
0
0
1
0
2
1
0
2
1
0
0
1
0
1
0
0
0
1
0
0
0
0
0
0
0
0
0
0
0
0
0
0
0
0
0
0
0
0
0
0
0
0
0
0
0
0
0
0
0
0
0
0
0
0
0
0
4
4
3
2
1
2
2
3
6
5
4
4
5
5
6
5
4
4
3
4
3
3
4
4
3
2
2
2
2
1
1
1
3
2
2
1
1
1
1
3
2
3
3
2
2
3
2
1
0
0
0
0
1
1
0
0
1
0
0
0
0
2
2
1
0
1
0
1
1
2
2
1
1
2
1
0
0
0
0
0
0
0
0
0
0
1
0
1
0
0
0
0
0
0
0
0
0
0
0
0
1
1
0
0
0
0
0
1
0
2
1
0
0
0
0
0
0
0
0
0
0
0
0
0
0
0
1
0
1
0
0
0
0
0
9
10
10
9
8
7
7
7
7
6
5
4
5
5
4
3
2
4
6
5
7
6
6
6
5
5
4
4
3
2
2
2
1
0
0
0
0
1
1
0
2
1
0
0
0
0
0
1
0
0
0
1
2
4
3
5
5
5
6
6
7
7
7
8
8
8
9
8
9
9
8
8
9
8
8
8
7
7
6
6
6
6
5
6
6
5
5
5
5
5
5
5
7
8
7
6
7
6
6
6
5
6
7
7
7
7
7
7
8
7
7
8
7
6
6
7
7
8
8
8
8
8
8
8
7
8
7
7
6
5
6
6
5
5
5
4
4
3
3
2
3
3
2
2
3
3
3
2
2
1
3
2
1
0
0
0
0
0
0
0
0
0
0
0
0
0
0
0
0
0
0
1
1
2
2
1
1
0
2
2
2
1
0
0
1
1
1
1
0
2
3
3
3
5
5
5
4
4
4
4
3
3
4
3
4
4
3
3
2
2
1
0
4
5
4
6
5
4
4
3
2
2
1
0
0
0
0
0
0
0
0
0
1
0
0
0
0
0
1
1
1
2
3
2
2
2
3
2
1
1
0
0
0
0
1
0
0
0
0
0
0
0
0
0
1
3
2
2
2
3
3
6
5
5
6
6
7
6
6
6
6
5
4
3
3
3
2
2
1
0
2
2
2
2
2
2
2
1
3
2
2
2
2
1
3
2
1
2
2
1
2
3
7
6
5
7
6
8
8
7
7
6
6
5
5
5
5
4
4
4
3
2
1
1
1
1
1
0
0
0
0
0
0
0
1
1
1
1
0
0
0
0
0
0
0
0
1
1
1
1
1
1
1
0
0
0
0
2
1
1
1
1
0
0
1
0
0
0
0
0
0
0
0
0
0
0
0
0
0
0
0
1
2
1
1
1
0
0
0
0
0
0
0
0
0
0
0
0
0
0
0
1
0
1
2
1
1
1
2
1
0
0
0
0
0
0
0
0
0
0
1
0
0
0
0
1
1
1
1
1
0
0
1
2
2
1
2
1
0
0
0
0
0
0
0
0
0
0
0
0
0
0
0
0
0
0
1
2
1
2
2
2
3
3
5
4
4
4
4
5
5
5
5
5
5
5
7
7
6
6
6
7
6
7
6
7
7
6
6
6
6
5
5
4
4
4
3
2
3
2
1
2
2
2
2
2
1
1
1
2
1
0
1
0
1
1
1
2
2
2
2
2
2
2
2
3
3
4
3
3
2
1
0
0
1
0
0
0
0
0
1
0
2
2
2
5
4
5
5
4
4
4
4
4
4
4
3
4
4
3
3
3
4
3
4
3
2
4
4
5
5
5
4
5
5
5
4
5
4
3
2
2
2
1
1
1
0
0
0
3
2
3
2
2
2
2
2
1
2
2
1
1
0
0
0
0
0
0
0
0
0
0
0
0
0
0
0
0
0
0
0
0
0
0
0
0
0
0
0
0
0
0
0
0
0
0
0
0
0
0
0
1
0
0
0
0
0
0
0
0
0
0
0
0
0
0
0
0
0
0
0
0
0
0
0
0
0
0
0
0
0
0
0
0
0
0
0
0
0
0
0
0
0
0
0
0
0
0
0
0
0
0
0
0
0
0
0
0
0
0
0
1
1
0
0
0
0
0
0
0
0
0
0
0
0
0
0
0
0
0
0
0
0
0
0
0
0
0
1
0
0
0
0
1
1
0
0
0
0
0
0
0
0
0
0
0
0
0
0
0
