# Supplementary material for: A multi-queue-based ECN marking strategy for multi-class QoS guarantee in programmable networks
Source: PeerJ Comput Sci. 2024 Oct 31;10:e2382. doi: 10.7717/peerj-cs.2382 (PMC11623001; doi:10.7717/peerj-cs.2382)
Supplement: Supplemental Information 1 [file peerj-cs-10-2382-s001.zip › code and data/scene1/data/qdepth1-p4qcn.txt]

0
0
1
1
0
0
4
3
2
1
4
3
2
1
0
2
1
0
1
5
4
3
2
2
4
3
2
6
5
4
3
4
4
3
2
3
5
4
3
3
5
4
3
4
3
5
4
6
5
4
5
6
5
5
4
4
5
4
3
9
8
7
6
5
9
8
7
8
7
8
10
9
8
10
9
9
14
13
12
11
13
12
11
19
18
17
16
15
17
16
15
17
18
17
22
21
20
19
26
25
24
23
22
26
25
24
23
23
24
26
25
24
24
25
27
26
26
28
27
26
28
27
28
31
30
29
28
36
35
32
34
33
34
32
33
38
37
36
35
34
35
36
37
42
41
40
39
38
41
40
39
38
41
40
39
40
40
41
41
44
44
43
44
44
46
46
45
44
44
47
47
46
45
47
46
48
53
52
51
51
50
55
54
53
55
54
53
54
56
55
54
58
57
56
56
57
58
59
58
61
60
59
58
63
62
61
60
60
59
59
63
62
61
60
59
58
62
61
60
60
63
62
61
61
60
63
63
63
63
63
63
63
63
62
61
60
59
63
62
61
61
61
62
63
63
63
63
62
61
62
63
62
63
62
62
63
62
61
63
62
61
63
62
63
63
62
61
61
63
62
63
63
63
63
63
63
63
63
62
63
62
63
63
63
63
63
63
63
62
61
63
63
62
63
63
62
62
62
63
63
62
62
63
63
63
63
63
62
63
63
63
62
63
62
63
63
63
62
63
63
62
63
62
63
62
62
63
63
62
63
62
63
63
62
62
63
62
63
62
63
63
62
63
62
63
63
62
63
62
63
62
62
63
63
63
62
63
62
63
62
63
62
63
62
62
62
63
63
62
62
61
60
59
58
60
63
63
62
61
61
61
62
63
62
61
60
63
62
61
60
59
58
57
57
63
62
61
60
59
63
62
63
62
63
63
63
63
63
63
63
63
63
63
63
63
63
63
62
63
62
62
61
62
62
62
63
62
63
63
63
63
63
62
63
63
62
63
62
61
63
63
62
61
62
61
62
62
62
63
63
63
62
63
63
63
62
63
63
63
63
63
63
63
62
63
63
63
63
63
63
62
62
63
63
62
62
63
63
63
62
63
63
63
63
63
63
63
63
63
63
62
62
62
63
63
63
63
63
63
63
62
63
63
63
63
63
63
63
63
63
63
63
62
63
63
63
62
63
63
63
63
62
63
63
62
62
63
62
63
62
63
62
63
62
63
62
62
62
63
63
62
63
63
62
63
63
63
63
63
63
63
62
63
62
62
63
63
63
63
63
63
63
63
62
63
63
63
63
63
63
63
63
63
63
63
63
62
63
62
63
62
63
62
63
63
63
62
63
63
63
63
63
63
63
63
63
63
62
63
62
61
63
62
63
63
63
63
63
63
63
63
62
63
63
62
63
62
63
62
62
63
63
62
63
62
63
63
63
62
63
62
61
60
63
62
61
63
63
63
63
63
62
62
63
63
62
62
63
63
63
62
63
63
63
62
63
62
62
62
63
63
63
63
62
63
63
63
63
63
62
61
63
62
63
63
63
63
63
63
63
63
62
61
60
63
63
63
62
63
62
63
63
63
62
62
63
63
63
63
63
63
63
63
63
62
63
62
63
62
63
63
63
62
63
63
62
63
62
63
63
62
63
62
61
60
63
62
61
60
60
59
58
57
61
60
59
62
61
60
62
61
62
63
62
63
63
62
61
63
63
63
63
62
62
61
60
59
59
60
59
63
62
61
60
61
62
62
61
61
60
59
63
62
63
62
62
63
63
63
62
63
62
63
62
63
63
62
63
63
63
63
63
63
63
63
62
63
62
63
62
62
62
62
63
62
63
62
61
61
61
61
63
62
61
63
62
63
62
60
61
59
61
59
63
62
61
60
60
62
59
58
59
62
61
57
63
62
62
61
62
60
61
62
61
60
58
63
61
60
61
63
59
61
60
63
60
59
61
60
60
59
60
63
62
61
63
62
59
59
63
57
62
60
58
58
59
59
61
59
62
60
59
63
62
61
60
59
60
59
58
59
61
60
59
59
58
58
59
59
63
62
61
62
62
63
63
62
61
63
62
61
63
62
63
63
63
63
63
63
63
63
62
63
63
63
62
61
63
62
61
63
62
63
62
63
62
62
62
61
62
63
62
61
60
60
60
59
62
61
63
62
61
61
63
62
62
63
62
63
62
61
60
59
58
57
57
63
62
61
60
59
60
59
59
60
63
62
61
60
63
62
61
63
62
61
62
63
62
61
62
63
62
63
63
62
63
62
61
61
63
62
61
60
61
60
63
62
61
61
63
62
61
60
60
60
61
63
63
62
62
63
62
62
62
61
60
59
60
60
60
59
62
61
60
59
58
57
56
55
54
53
52
52
55
54
53
57
56
55
54
56
55
54
55
58
57
56
58
57
56
57
58
57
58
61
60
62
63
62
63
62
63
62
63
63
63
64
63
62
63
63
62
64
64
64
64
64
64
64
64
64
64
63
64
63
62
63
64
63
62
62
62
64
63
63
64
64
64
63
62
62
63
63
63
64
64
64
63
63
64
63
64
63
64
64
64
63
62
62
64
63
62
64
63
63
62
62
64
63
62
61
60
62
63
64
63
64
63
64
64
65
66
65
64
65
64
64
68
67
66
65
64
63
64
64
63
64
63
64
66
65
65
67
67
66
67
68
67
67
70
71
73
72
72
72
74
73
74
73
74
77
76
75
76
75
76
75
75
75
74
73
77
78
78
77
77
77
81
81
81
82
81
82
83
85
85
87
86
86
87
89
88
89
88
88
89
88
89
88
90
90
89
88
88
89
89
89
89
88
88
89
88
88
90
89
88
87
86
87
86
85
84
85
84
83
84
83
83
82
82
85
84
89
92
96
95
96
95
94
93
97
96
95
95
94
93
92
93
94
93
92
91
90
90
90
89
90
89
89
88
87
86
89
88
87
85
84
84
83
82
84
83
83
83
82
83
82
81
80
79
78
77
81
85
87
86
88
87
89
88
87
87
88
90
89
89
90
89
88
90
88
91
95
93
91
98
96
94
94
93
86
84
91
89
92
96
94
92
90
97
95
93
94
92
93
92
92
93
92
91
90
89
89
91
90
91
90
89
92
92
91
92
91
90
89
89
88
91
90
89
88
88
87
86
89
90
92
93
92
93
92
92
91
91
94
93
92
91
94
93
92
93
93
92
92
92
91
91
90
90
90
89
89
88
89
88
87
88
87
86
85
86
85
84
85
84
83
63
82
81
63
80
81
80
63
63
79
78
62
66
78
64
63
64
79
78
65
65
77
63
66
77
64
63
64
63
76
66
64
65
63
75
74
73
63
64
63
73
72
72
71
63
63
70
70
70
69
69
63
63
69
68
63
62
63
69
68
63
62
67
67
67
63
66
65
65
63
64
62
62
65
62
61
61
64
64
64
61
60
59
58
58
57
66
56
55
54
53
65
64
52
51
50
65
49
64
67
48
65
63
66
47
46
45
44
43
42
41
40
39
38
37
36
35
64
64
65
63
64
65
66
64
65
64
64
65
64
64
64
65
64
65
64
65
64
66
65
64
63
64
64
65
64
65
64
64
63
64
62
64
65
65
84
82
82
65
65
64
81
63
82
86
84
62
83
83
63
62
83
82
83
59
55
53
85
83
53
83
84
53
50
85
83
84
49
50
49
49
85
83
83
45
45
44
82
82
41
81
82
41
39
81
36
81
82
80
36
36
81
79
47
80
79
48
57
61
60
80
60
78
62
71
78
77
78
79
77
71
74
77
75
81
74
79
75
79
76
77
76
77
76
76
80
78
77
75
84
83
78
82
81
82
81
77
76
81
80
76
77
80
76
75
85
83
74
81
74
81
73
73
72
81
81
85
73
83
83
82
83
73
73
72
84
84
84
84
85
71
83
84
84
83
84
84
82
71
72
71
73
72
74
81
77
77
77
82
77
83
81
77
76
82
77
80
81
76
80
75
80
81
80
79
79
79
77
75
77
77
78
76
77
75
80
79
78
77
77
76
76
73
76
75
75
73
75
73
74
74
73
73
73
73
72
72
71
72
76
76
76
76
76
75
75
75
75
75
74
75
76
75
76
76
77
76
76
77
78
77
79
78
78
79
80
80
80
79
80
81
80
81
81
82
82
82
83
82
83
83
84
83
83
84
84
84
85
85
86
85
87
86
88
88
87
89
88
89
89
90
90
89
91
94
93
93
93
92
92
91
92
92
92
91
91
91
91
91
90
91
91
90
90
89
89
88
88
88
87
87
87
87
86
86
87
86
85
86
85
85
85
85
84
86
85
84
84
85
84
85
84
84
85
84
83
83
84
83
83
83
83
83
82
82
82
82
82
81
81
79
80
79
78
77
75
79
77
76
79
77
78
78
78
76
79
77
78
76
77
75
78
77
76
76
75
75
74
76
76
81
84
83
82
81
80
79
79
79
80
79
79
81
83
83
82
82
84
83
82
82
82
87
86
85
84
83
82
81
84
83
82
82
81
82
81
81
80
81
81
80
82
81
80
79
78
79
78
78
79
78
77
76
76
75
74
73
72
75
74
73
72
71
70
70
69
68
68
68
67
67
66
66
66
66
65
64
63
63
66
65
64
65
65
65
68
67
66
69
68
67
67
69
68
74
68
72
68
73
71
70
72
71
71
76
74
75
75
73
76
75
74
74
73
74
73
73
73
72
71
71
71
70
72
71
72
71
71
71
73
73
73
74
77
76
76
75
74
74
73
74
73
72
72
71
71
71
70
70
69
68
68
68
68
67
66
65
65
65
66
67
67
67
70
71
70
70
72
72
73
72
81
80
79
79
78
82
81
80
79
78
78
77
77
80
79
78
79
78
79
78
77
76
77
76
76
75
74
74
73
73
72
72
71
70
71
70
71
69
69
70
69
70
68
67
68
67
66
66
65
65
66
64
64
64
65
64
63
64
62
63
63
62
61
61
62
61
60
59
58
57
59
58
63
63
62
64
63
62
62
63
62
63
62
61
63
62
62
61
62
61
60
60
60
59
60
60
59
60
59
58
59
58
59
58
57
58
59
58
57
56
57
56
57
56
55
56
55
56
55
54
55
54
55
54
53
54
53
54
53
54
53
52
53
51
52
52
52
51
51
50
51
51
50
50
49
50
50
49
48
48
47
48
48
47
46
46
45
44
43
42
43
42
43
42
42
41
40
39
40
38
40
39
37
38
40
39
38
37
38
37
39
38
38
39
40
39
38
38
37
42
41
40
39
38
38
38
40
39
38
38
37
37
39
38
37
36
36
35
36
37
36
35
47
46
45
49
48
49
48
48
48
47
50
49
48
49
50
50
50
49
49
49
50
51
50
52
51
51
50
53
54
53
52
52
51
51
51
50
50
49
49
48
48
47
49
48
48
49
52
51
50
49
50
51
51
51
52
50
50
50
59
58
57
56
55
54
53
52
51
51
51
53
52
51
50
51
50
53
52
51
51
51
50
51
50
54
50
52
50
50
55
53
51
50
49
53
53
52
51
51
51
52
51
50
51
49
50
49
50
49
48
50
49
47
49
48
48
48
46
47
48
47
45
46
47
47
46
46
48
46
46
44
43
44
44
42
43
43
41
42
42
41
40
41
39
40
40
47
38
39
39
37
38
39
37
38
36
36
39
36
45
45
35
45
34
34
33
32
31
30
29
45
43
42
42
41
41
41
40
34
34
39
39
40
32
38
32
38
38
37
36
33
31
31
38
38
30
38
37
31
39
31
38
37
31
29
29
28
36
36
35
35
34
33
33
32
32
30
28
29
32
31
29
33
33
33
33
33
27
31
29
32
32
30
27
31
30
28
29
29
28
26
27
28
28
27
27
26
26
25
26
25
26
25
24
24
25
25
23
24
24
24
24
23
23
22
24
25
25
24
24
23
22
22
22
21
22
22
21
22
21
22
23
24
25
24
26
25
26
25
25
24
26
26
25
26
27
28
27
28
27
26
27
28
27
26
25
26
25
26
25
24
25
24
25
24
23
24
25
24
22
23
23
24
23
25
26
24
23
24
22
25
23
21
22
21
22
21
20
24
23
22
22
25
26
25
24
23
22
22
21
21
20
20
19
18
20
19
18
17
16
15
14
13
12
12
11
10
10
10
9
9
8
7
6
5
5
7
6
5
4
3
2
1
0
0
0
0
0
0
0
0
0
0
0
0
0
0
0
0
0
0
0
0
0
0
0
0
0
0
0
0
0
0
0
0
0
0
0
0
0
0
0
6
7
6
8
7
12
11
10
11
10
9
10
9
8
7
7
8
7
6
8
9
8
8
7
6
5
6
6
9
8
6
7
7
7
8
9
8
9
9
9
11
10
10
11
9
8
13
14
13
12
15
15
17
15
16
17
17
21
20
20
20
22
21
22
20
19
19
18
18
18
18
19
19
18
18
19
18
18
18
18
18
17
17
16
16
17
16
15
15
15
16
15
14
16
16
17
16
17
17
16
16
17
17
19
17
18
15
16
14
13
13
12
14
12
12
13
11
11
12
12
11
11
10
11
10
10
11
11
13
12
11
11
14
14
13
14
14
14
13
16
15
14
14
14
13
13
12
11
11
11
10
9
9
9
9
8
7
6
5
5
4
3
2
1
2
1
0
0
0
0
1
0
0
0
4
3
2
1
2
1
0
0
0
1
0
0
1
0
0
0
0
1
0
2
3
4
4
5
5
0
4
3
2
1
0
0
5
6
5
5
5
5
4
4
4
3
3
3
3
3
4
2
1
2
3
1
2
3
0
1
3
2
2
2
2
2
2
0
0
1
1
1
1
0
1
1
0
0
0
1
4
3
4
3
1
2
1
3
0
1
0
0
0
0
2
1
1
0
1
0
0
1
0
0
0
0
0
0
0
0
0
0
0
0
0
0
0
0
0
0
0
0
0
1
1
2
3
2
3
2
3
2
1
0
4
3
2
0
0
1
0
0
0
0
0
1
0
0
0
0
0
0
0
0
0
0
0
0
0
0
0
0
0
0
0
0
0
0
0
0
0
1
1
1
2
3
4
4
5
4
5
7
8
7
9
8
9
10
9
10
11
11
13
14
14
14
14
14
18
17
18
18
18
17
17
18
22
21
23
23
22
21
21
23
23
23
22
22
21
21
21
21
20
20
20
19
21
20
19
19
18
20
19
20
19
19
18
18
20
19
18
18
17
20
19
18
18
18
17
17
16
19
18
17
16
16
15
15
15
17
16
15
15
14
13
13
14
13
14
13
12
12
13
12
11
12
11
10
9
8
9
8
8
6
10
6
9
8
9
7
6
5
5
7
8
7
7
8
8
7
8
8
8
9
8
9
9
12
10
8
9
11
11
11
8
12
11
12
11
10
8
11
8
12
7
10
8
12
12
11
6
7
10
10
6
10
9
8
7
9
10
8
7
9
8
13
8
8
8
11
9
8
6
12
11
6
6
13
11
6
5
6
4
3
3
6
4
3
3
2
2
2
1
0
0
0
0
0
0
0
11
0
10
11
0
13
0
0
0
11
11
11
11
11
9
0
11
0
9
9
0
8
0
9
7
0
7
7
7
0
6
0
0
0
5
5
5
3
5
3
3
3
0
0
0
2
1
0
0
0
0
0
0
0
0
0
0
1
2
0
1
0
0
0
0
1
0
1
1
1
1
0
0
2
1
0
0
0
0
0
0
0
0
0
0
0
0
0
0
0
0
0
0
0
0
0
0
0
0
0
0
0
0
0
0
0
0
0
0
0
0
0
0
0
0
0
0
3
4
7
6
15
14
13
13
16
15
14
17
16
15
23
22
23
22
24
25
24
24
24
26
25
26
25
27
28
27
27
28
27
27
29
30
31
30
30
31
30
30
31
30
30
29
29
30
29
29
28
26
27
24
24
22
25
20
24
23
21
21
19
19
20
19
21
20
21
20
20
19
19
19
18
19
18
19
18
17
18
18
17
17
17
16
16
17
15
17
16
15
14
13
15
14
13
12
12
12
12
11
10
10
10
9
10
9
8
7
7
7
11
11
12
11
10
10
10
13
14
15
15
14
14
13
12
11
10
9
8
9
9
10
10
10
9
8
7
6
5
5
4
3
2
2
2
1
2
1
1
0
0
0
0
0
0
0
0
0
0
0
0
0
0
0
0
0
0
0
0
0
0
0
0
0
0
0
0
0
0
0
0
0
0
0
0
0
0
0
0
0
0
0
0
5
6
6
7
6
11
11
12
19
18
17
17
25
24
23
22
24
25
25
27
31
30
29
28
30
31
30
29
31
30
31
31
30
31
30
30
30
31
30
29
28
29
28
29
28
29
28
29
28
27
28
27
28
27
26
27
26
26
25
26
25
26
25
24
25
24
25
24
25
24
23
24
23
24
23
23
22
23
22
22
22
23
21
22
21
20
21
21
21
20
20
19
19
20
19
18
17
18
17
18
17
16
15
15
16
16
16
16
16
16
15
16
15
16
17
16
18
17
17
17
16
15
14
13
14
13
12
13
12
11
11
12
10
9
8
9
9
9
9
8
8
8
7
7
6
5
3
4
2
1
2
1
1
0
0
0
0
0
0
0
0
0
0
0
0
0
0
0
0
0
0
0
0
0
0
0
0
0
0
0
0
0
0
0
1
0
1
0
0
0
0
0
0
0
0
0
1
0
4
3
2
1
0
0
1
0
0
0
0
0
0
0
0
0
0
0
0
0
0
0
0
0
0
0
0
0
0
0
0
0
0
0
0
0
0
0
0
0
0
0
0
0
0
0
0
0
0
0
0
0
0
0
0
0
0
0
0
0
0
0
0
0
0
0
0
0
0
0
0
0
0
0
0
0
0
0
0
0
0
0
0
0
0
0
0
0
0
0
0
0
0
0
0
0
0
0
0
0
0
0
0
0
0
0
0
0
0
0
0
0
0
0
0
0
0
1
0
0
0
0
0
0
0
0
0
1
1
1
1
0
0
0
1
0
0
0
0
0
0
0
0
0
0
2
1
0
3
3
3
5
5
5
7
6
8
8
7
7
6
6
6
7
6
6
5
5
4
4
5
5
7
9
10
11
12
12
14
15
15
15
15
17
20
19
19
19
19
18
17
17
19
18
17
16
17
17
16
17
16
16
15
16
15
14
14
14
13
13
12
11
10
9
8
8
7
6
5
4
3
2
1
0
0
0
0
0
0
0
0
0
0
0
0
0
0
0
0
0
0
0
0
0
0
0
0
0
0
0
0
0
0
0
0
0
0
0
0
0
0
0
0
3
3
5
5
5
4
7
10
9
8
7
9
9
8
9
9
9
9
9
8
7
6
5
4
3
2
1
0
0
0
0
0
0
0
0
0
0
0
0
0
1
0
1
0
0
1
0
0
2
3
1
1
0
0
0
0
0
0
0
0
0
0
0
0
0
0
0
0
0
0
0
0
0
0
0
0
0
0
0
0
0
0
0
0
0
0
0
0
0
0
0
0
0
0
0
0
0
0
0
0
0
0
0
0
0
0
0
0
0
0
0
0
0
0
0
0
0
0
0
0
0
0
0
0
0
0
0
0
0
1
0
0
1
1
5
4
3
2
1
3
6
5
4
3
5
4
7
6
5
4
9
8
7
6
6
8
7
6
5
9
8
7
6
8
7
6
8
7
6
7
7
8
7
12
11
10
9
8
7
10
9
8
9
8
10
9
8
9
9
10
9
9
11
10
9
13
12
11
10
10
16
15
14
13
12
11
14
13
12
11
12
11
15
14
13
12
13
12
16
15
14
16
20
19
18
17
16
15
14
15
14
18
17
16
18
17
16
21
20
19
21
20
20
21
20
20
21
21
21
21
21
21
21
22
22
23
22
22
23
22
24
23
22
23
23
23
24
23
23
23
24
23
24
23
25
24
25
24
25
24
25
24
25
24
26
25
25
25
25
25
26
26
26
26
26
26
27
26
27
26
26
27
26
30
29
28
27
27
27
27
27
28
28
29
30
29
28
29
30
29
31
30
29
29
30
29
29
30
30
32
31
30
34
35
34
33
32
31
35
34
33
34
33
33
34
35
34
35
36
35
35
34
34
37
36
35
36
35
35
37
36
38
37
36
35
34
33
32
31
30
34
35
34
35
35
35
34
34
37
36
38
37
36
36
35
34
33
33
32
31
35
34
33
32
33
32
31
37
36
35
34
33
36
35
34
36
36
35
34
33
34
33
34
33
34
33
32
32
41
40
39
40
39
38
37
36
40
43
42
41
40
39
38
40
39
39
39
41
40
40
42
41
40
39
38
43
42
41
42
41
40
43
45
45
46
45
47
46
45
48
47
46
45
46
45
44
44
43
42
42
41
40
42
41
40
39
39
39
38
42
41
40
39
40
39
38
41
40
39
38
37
40
39
40
40
41
41
41
41
44
43
42
41
41
41
41
47
46
45
44
43
42
45
44
43
43
42
46
45
44
43
49
48
47
46
45
44
50
49
48
47
46
48
47
46
47
46
48
48
47
50
49
48
47
52
51
50
49
48
49
48
49
48
48
52
51
50
50
49
49
51
50
50
49
48
47
48
54
57
56
56
55
60
59
58
57
60
62
61
63
63
63
63
63
63
63
63
63
62
61
60
59
58
57
56
56
58
57
57
56
58
58
58
60
60
61
60
62
61
63
63
67
69
69
75
74
74
75
78
77
77
80
79
78
77
76
77
76
76
77
76
78
77
76
75
79
78
77
76
75
75
75
74
76
75
74
75
74
78
77
76
75
74
73
73
77
76
75
74
73
73
75
74
73
74
73
72
71
70
69
68
67
66
65
64
63
63
62
61
62
62
62
63
62
61
60
59
58
63
62
61
60
59
58
60
59
58
58
58
58
58
58
58
58
59
59
59
58
62
61
60
59
58
63
62
61
60
59
58
63
62
61
60
59
58
57
58
57
57
57
59
61
60
59
63
62
61
60
63
62
61
60
60
60
60
61
61
60
59
58
57
56
55
54
53
52
51
50
49
48
47
46
45
44
43
43
42
41
40
40
39
38
37
36
36
35
34
33
33
33
39
38
37
36
36
35
35
34
34
36
35
34
35
34
33
34
33
33
33
34
33
33
32
34
33
32
31
31
33
32
31
33
32
31
30
30
33
32
31
35
34
33
32
31
30
31
33
32
31
30
32
31
31
30
30
32
31
34
33
32
31
30
30
30
30
29
30
29
29
32
31
30
32
31
31
31
31
30
30
33
32
31
31
30
32
31
37
36
35
34
33
32
31
31
30
29
28
33
32
31
30
29
28
34
33
32
31
30
29
28
32
31
30
29
28
30
29
28
28
27
28
27
26
27
26
32
31
30
29
28
27
26
28
27
26
29
28
27
26
32
31
30
29
28
27
26
28
27
26
29
28
27
26
25
27
26
25
28
27
26
25
32
31
30
29
28
27
26
25
26
25
25
26
25
24
24
23
22
21
20
24
23
22
24
23
25
24
26
25
24
23
24
23
23
27
26
25
24
23
26
25
24
23
24
23
24
23
23
23
26
25
24
23
23
22
23
22
22
26
25
24
23
22
21
22
21
21
22
21
20
25
24
23
22
21
20
20
20
21
20
20
20
19
20
23
22
21
20
19
19
19
21
20
19
21
20
19
18
18
17
17
16
15
17
19
18
17
17
20
21
20
19
22
21
20
19
22
21
20
19
19
20
20
21
23
22
22
21
23
22
21
21
22
23
22
21
21
22
21
20
20
24
23
22
21
20
20
23
22
21
20
22
21
22
26
25
24
23
22
24
23
24
26
25
24
23
22
22
21
22
21
22
23
22
21
21
22
21
22
21
23
22
21
21
21
20
19
20
19
19
19
20
19
20
19
19
19
20
19
20
19
19
20
19
20
19
19
20
19
19
20
19
19
19
19
21
20
19
19
29
31
31
31
31
33
32
34
33
32
32
31
32
31
33
32
31
31
31
32
31
32
36
35
34
33
32
31
32
31
31
31
35
34
33
32
31
31
31
32
31
32
31
34
33
32
31
31
32
32
31
31
32
32
31
31
33
33
32
31
31
31
32
31
30
31
30
31
31
30
35
34
33
32
31
30
30
33
32
31
30
30
30
33
32
31
30
30
31
31
31
34
34
33
32
32
33
34
33
32
35
34
33
32
33
32
34
33
32
36
35
36
36
37
36
36
41
40
39
38
38
40
39
38
39
40
39
38
41
40
39
38
41
40
39
40
39
38
43
42
41
40
39
40
39
38
38
41
40
41
42
41
42
41
41
44
43
42
45
44
43
42
41
43
42
41
45
44
43
42
45
44
43
42
41
45
44
43
42
41
46
45
44
43
42
41
42
43
42
43
48
47
46
45
44
43
48
47
48
49
48
47
48
47
46
47
46
52
51
50
49
48
47
47
49
49
48
49
48
52
51
50
49
48
52
51
50
49
50
49
53
52
51
50
49
48
52
51
50
49
48
53
52
51
50
49
49
53
52
51
50
49
52
55
54
53
52
54
54
55
54
54
54
53
55
54
54
57
56
55
54
53
55
54
53
59
58
57
56
55
54
55
61
60
59
58
57
56
55
54
57
56
55
54
55
54
54
56
55
54
55
58
57
56
55
54
57
56
55
54
56
55
54
54
60
59
58
57
56
55
54
58
59
58
57
57
56
58
57
56
63
62
61
60
59
60
59
60
59
59
62
61
60
59
59
63
62
61
60
59
58
59
60
60
60
60
61
63
62
61
63
62
61
64
63
62
61
60
63
62
61
60
61
63
62
61
60
59
60
63
62
61
60
59
59
63
62
61
60
59
59
63
62
61
60
59
58
57
56
57
59
59
61
63
62
63
62
61
60
59
58
63
62
61
63
63
62
61
63
62
61
63
62
61
63
62
61
62
61
61
63
62
61
63
62
61
60
59
58
57
63
62
62
63
62
61
60
59
63
62
61
60
59
60
59
60
59
60
60
59
59
59
58
61
60
59
58
60
59
58
58
61
60
59
58
62
61
61
61
60
63
62
61
60
63
62
61
60
59
61
63
63
63
63
63
63
63
62
61
60
61
60
62
61
60
61
60
61
60
61
61
60
60
60
62
61
60
60
63
62
61
60
62
61
60
63
62
61
60
59
58
57
58
63
62
61
60
59
58
57
56
55
54
55
54
53
53
53
53
52
51
51
50
51
51
50
51
50
55
54
55
57
58
57
56
55
54
58
57
56
56
55
54
53
52
52
55
54
53
52
56
51
54
55
54
53
52
51
50
49
48
47
46
45
44
43
42
41
40
39
38
37
36
35
34
33
32
31
30
29
28
27
26
25
24
23
22
21
20
19
18
17
16
15
14
13
12
11
10
9
8
7
6
5
4
3
2
1
0
0
0
0
0
0
0
