# Supplementary material for: A multi-queue-based ECN marking strategy for multi-class QoS guarantee in programmable networks
Source: PeerJ Comput Sci. 2024 Oct 31;10:e2382. doi: 10.7717/peerj-cs.2382 (PMC11623001; doi:10.7717/peerj-cs.2382)
Supplement: Supplemental Information 1 [file peerj-cs-10-2382-s001.zip › code and data/scene1/data/qdepth1-tcn.txt]

0
0
0
1
0
4
3
2
1
2
1
3
2
2
3
6
5
4
3
5
4
6
5
4
4
4
5
9
8
7
6
6
6
6
11
10
9
8
7
6
7
6
7
6
7
10
11
10
9
9
9
9
10
10
10
10
10
11
10
11
11
11
11
12
12
12
12
11
10
9
8
7
6
5
8
7
6
5
4
3
5
4
3
2
1
0
0
1
0
0
0
0
3
2
1
0
1
0
1
3
2
4
3
2
3
3
3
2
5
4
3
4
3
3
5
4
3
5
5
6
5
8
7
6
7
7
6
7
6
9
8
9
8
8
8
8
9
13
12
11
10
12
11
11
11
11
12
11
12
12
11
14
13
12
13
16
15
14
13
14
17
16
15
14
14
15
15
19
18
17
16
19
18
17
16
17
18
17
18
20
21
22
22
21
23
22
21
24
23
23
22
21
21
21
27
26
25
24
26
29
28
27
26
25
26
25
26
27
26
32
31
30
31
30
29
28
31
30
29
28
28
27
26
30
32
33
32
31
31
30
31
31
30
36
35
34
35
34
37
36
35
39
38
37
36
36
35
34
37
36
35
39
38
39
38
37
36
39
38
41
41
40
41
40
42
44
43
42
50
50
54
53
52
51
54
53
54
53
52
53
53
57
56
55
55
54
55
55
57
56
57
56
56
56
59
58
57
58
59
61
60
59
60
60
59
59
63
62
63
62
61
61
61
63
62
61
60
59
61
60
63
62
61
62
62
61
63
62
61
60
61
61
61
60
63
62
61
62
63
63
63
62
63
63
63
62
61
60
63
63
62
62
61
63
63
63
62
63
62
62
63
62
61
63
63
62
61
63
62
61
63
62
61
63
63
62
63
63
62
61
61
61
60
59
62
63
62
63
62
61
63
62
63
63
62
61
61
61
61
63
62
63
63
62
63
62
61
62
62
63
62
62
63
63
62
61
61
62
62
61
62
63
62
61
63
62
61
60
62
63
62
61
60
60
62
61
62
61
62
62
63
62
61
60
59
60
59
60
60
61
62
61
61
63
63
62
61
63
62
61
61
62
61
62
63
62
61
63
62
61
63
62
63
62
63
62
61
63
62
63
62
63
63
62
63
63
62
61
60
63
62
63
62
61
63
63
62
61
60
61
63
63
62
63
62
62
63
62
61
60
59
63
63
62
61
63
63
63
63
63
63
62
63
62
61
60
63
62
61
60
63
62
63
62
62
63
62
61
63
62
63
62
62
61
63
62
62
63
62
61
62
63
62
61
63
62
61
60
59
62
61
60
59
58
57
56
55
55
56
55
55
56
58
57
56
56
59
58
57
56
58
57
59
58
59
58
58
60
59
58
59
62
61
63
62
61
61
63
62
63
62
62
62
62
63
63
62
62
61
63
63
62
63
63
62
61
60
59
61
62
61
63
62
61
60
59
58
58
60
59
58
59
60
63
62
61
60
59
62
63
62
61
62
63
62
62
63
62
61
62
62
63
63
62
61
60
63
62
61
62
62
63
62
61
61
61
63
62
62
63
62
63
62
61
63
62
61
62
61
61
63
62
61
62
63
62
62
62
62
63
62
62
63
62
63
62
61
60
60
59
62
63
62
61
60
63
62
61
60
60
60
59
60
60
60
61
61
60
61
60
61
60
59
62
62
62
62
61
60
63
62
61
63
63
63
63
63
63
63
63
62
63
62
63
62
61
60
60
59
58
57
63
63
63
63
63
62
62
62
62
63
63
63
62
63
63
63
63
63
63
63
62
62
63
63
63
63
63
63
63
63
63
63
63
62
63
63
63
63
63
63
63
63
63
63
63
63
63
63
63
63
63
63
63
63
63
63
63
63
62
62
63
63
63
63
63
63
63
63
63
63
63
62
63
63
63
63
63
63
63
63
63
63
63
63
63
63
63
62
63
62
63
63
63
63
62
62
63
63
63
62
63
62
63
63
63
63
62
63
62
62
63
63
63
63
63
63
62
62
62
63
63
63
62
61
62
63
62
63
63
63
63
63
63
63
63
63
63
62
63
63
63
63
64
64
63
63
62
63
62
62
63
62
63
63
62
62
62
61
60
59
65
66
67
66
65
68
67
67
67
70
69
71
70
69
68
67
68
67
66
65
66
68
67
66
70
71
70
69
71
70
71
71
74
73
72
71
70
73
72
71
73
72
72
71
72
71
70
72
74
73
74
73
75
75
78
77
76
79
78
77
76
81
80
79
78
77
80
80
80
79
78
80
79
79
78
84
83
82
85
84
83
84
85
84
83
90
89
88
87
86
85
85
85
86
87
86
85
87
86
85
84
83
88
91
95
95
97
96
97
99
98
97
98
97
98
98
99
98
97
97
98
97
96
95
94
94
94
93
93
92
92
91
91
90
91
90
89
88
87
88
87
86
88
87
86
84
84
83
83
84
83
82
82
81
80
79
79
78
77
77
77
76
75
76
75
74
73
72
69
70
69
68
67
68
67
66
65
65
65
64
64
64
64
63
63
63
63
64
63
63
63
63
63
63
63
63
64
64
64
64
64
64
65
64
65
64
64
65
65
64
64
65
64
64
65
65
65
66
65
66
66
67
67
67
67
67
68
68
67
68
68
67
67
66
66
65
65
65
64
64
63
63
63
64
63
63
63
63
64
64
64
63
63
63
63
63
63
63
63
63
63
64
64
64
64
64
64
65
64
65
64
64
64
64
64
64
63
64
64
63
63
64
63
64
63
64
64
63
63
63
64
64
63
64
64
64
63
64
64
62
63
63
63
63
63
63
64
63
63
64
64
64
63
63
63
64
65
64
63
63
63
64
64
63
65
65
64
62
64
63
64
64
63
63
63
65
64
63
64
63
63
63
63
63
63
63
64
63
62
64
68
67
66
65
66
65
65
67
66
65
64
64
65
64
64
64
65
66
65
65
66
65
65
66
66
69
68
67
67
67
71
70
69
70
69
68
70
69
68
68
68
70
69
71
72
71
70
70
69
68
67
71
70
73
75
74
73
72
71
72
72
71
71
71
71
70
69
68
70
69
68
67
66
66
65
64
64
66
65
64
64
65
64
64
64
65
64
66
65
64
64
64
64
64
66
65
64
63
63
65
66
65
64
66
65
64
63
67
66
65
64
64
66
65
64
67
66
65
64
64
63
65
65
65
64
65
64
64
66
65
64
66
65
64
64
63
63
65
64
63
65
64
65
64
64
65
64
63
64
64
63
63
66
65
64
63
66
65
64
64
63
65
64
64
64
64
63
64
64
64
64
62
63
63
62
65
62
64
66
65
64
62
63
62
64
63
63
65
64
62
63
64
62
64
65
64
62
63
62
63
64
64
64
63
63
63
62
62
62
63
63
63
63
63
63
63
62
63
64
63
62
63
61
62
63
63
64
64
63
62
62
63
63
64
64
63
64
63
63
63
63
65
64
64
62
62
63
62
64
64
63
62
62
66
65
64
64
62
62
63
67
66
65
64
63
62
63
62
63
63
63
62
63
59
63
63
62
63
63
63
62
64
64
62
63
62
63
63
64
63
61
60
59
63
64
61
63
64
63
64
63
65
63
64
64
63
63
66
65
64
64
66
65
64
64
63
64
63
64
65
64
65
64
65
68
67
69
68
68
67
66
66
68
67
68
67
71
70
69
68
69
68
70
69
69
69
69
69
69
71
70
72
71
70
70
71
74
73
72
73
72
71
73
78
77
76
75
74
74
76
75
76
75
74
73
74
73
72
71
72
72
72
71
70
69
69
69
68
71
70
69
68
67
68
67
68
69
69
68
67
66
66
65
65
67
66
65
66
65
66
65
67
66
66
65
64
64
64
65
64
64
64
65
64
64
64
63
65
64
64
64
63
64
64
65
64
65
64
65
64
64
64
63
65
64
63
63
63
62
63
63
63
65
64
63
63
65
65
64
63
52
63
54
53
53
55
56
55
62
62
56
58
59
62
58
63
62
62
61
58
60
63
62
59
58
61
60
61
63
59
62
60
61
61
63
60
62
63
64
62
63
63
64
63
64
63
64
63
63
62
63
63
62
62
65
63
64
61
59
64
64
63
62
62
63
64
64
64
63
62
65
64
63
63
63
65
64
64
63
62
63
63
64
63
63
62
63
63
63
64
62
63
63
62
63
63
62
63
63
63
62
63
63
64
62
63
64
63
63
63
63
64
64
64
63
63
64
62
64
63
64
63
64
64
63
62
62
61
62
63
63
62
63
61
62
60
61
61
61
60
61
61
61
61
60
63
62
63
63
59
54
57
58
56
63
56
61
55
63
57
62
56
63
61
59
61
63
62
61
62
60
63
63
61
61
61
60
61
62
62
61
63
65
64
63
62
63
63
63
64
62
62
62
62
64
62
63
63
66
65
64
62
62
61
62
63
62
63
63
64
63
62
64
63
64
63
64
63
64
63
63
64
63
62
63
65
64
64
62
64
63
62
63
63
62
62
64
63
63
63
64
63
64
63
62
63
64
63
61
62
62
59
61
63
63
63
58
57
62
64
63
61
62
63
62
64
61
62
60
60
60
62
63
62
62
63
64
63
62
63
62
62
63
62
63
62
62
63
63
63
63
62
63
61
62
62
63
63
62
63
63
62
62
63
63
63
63
62
63
63
63
63
62
61
59
58
56
61
61
63
61
60
61
61
61
61
61
60
62
61
59
58
62
56
56
56
55
56
57
63
59
58
56
58
58
57
60
61
59
59
61
60
63
62
61
63
64
64
63
64
62
63
62
64
65
64
63
61
64
62
63
65
64
63
63
62
65
64
63
62
62
61
62
62
61
61
62
60
63
61
60
60
59
60
60
61
59
62
60
59
60
63
60
63
62
61
59
58
56
57
56
54
53
55
58
59
58
56
59
58
58
60
59
58
59
59
58
58
56
58
58
62
61
63
63
62
62
63
61
61
61
63
61
58
59
59
58
61
59
57
63
61
59
58
59
59
59
58
58
60
59
62
61
60
59
58
57
57
56
59
61
60
60
62
61
61
60
62
62
61
61
63
62
61
62
63
62
61
62
61
61
61
63
62
61
62
63
61
62
62
61
59
59
60
59
60
60
62
60
61
61
63
60
62
63
61
62
62
62
62
61
63
63
63
63
61
59
60
60
61
60
60
60
63
63
60
62
61
63
60
60
62
58
62
62
62
61
60
61
63
60
60
62
61
62
61
60
60
61
61
63
63
62
61
61
62
63
61
60
61
60
62
62
62
62
61
62
60
61
62
62
62
62
61
61
62
62
61
62
61
61
61
60
59
62
63
60
61
61
60
60
61
60
62
61
62
61
61
60
61
61
60
61
63
62
62
62
62
61
61
63
62
61
63
62
61
60
59
60
59
59
59
58
58
59
59
61
61
59
60
62
61
60
60
61
60
62
61
63
62
60
60
58
57
55
54
59
58
60
62
62
60
59
61
60
59
60
59
62
60
58
58
60
58
59
57
58
59
59
63
61
59
58
62
62
56
58
58
58
63
62
62
62
63
61
61
61
61
61
61
60
59
62
61
62
61
61
60
62
61
60
61
62
62
59
60
59
62
62
60
61
61
62
60
61
62
62
62
62
63
61
62
60
62
63
62
59
63
63
60
63
60
61
59
60
63
63
60
63
63
58
57
63
62
62
61
59
57
58
59
57
58
59
60
59
63
62
61
60
63
60
59
59
60
60
60
61
62
61
59
63
58
59
59
60
59
62
61
60
60
60
60
60
60
62
60
62
63
60
62
61
61
62
60
60
60
61
60
59
58
58
57
59
57
60
61
61
60
60
62
60
62
61
63
62
62
61
60
62
61
61
60
59
59
58
60
59
60
59
62
62
60
59
58
58
59
58
61
59
60
59
58
58
61
61
59
62
60
61
59
60
58
57
61
60
60
61
62
63
61
61
59
61
62
61
63
62
60
60
62
63
62
60
61
63
62
60
62
62
61
59
63
61
62
60
60
60
62
60
61
62
61
60
63
61
60
58
60
58
57
57
59
60
57
57
59
58
56
55
57
56
57
56
56
57
55
54
58
60
58
57
62
62
61
55
59
57
56
58
57
56
58
60
58
60
60
63
61
60
63
58
57
62
58
57
58
57
60
59
62
63
59
58
56
55
60
61
60
59
58
61
59
59
61
61
61
62
60
61
60
62
63
61
59
62
63
63
62
63
63
61
61
59
57
57
61
62
58
60
56
60
60
60
61
60
59
60
59
60
59
59
59
63
60
59
60
61
59
60
61
60
61
58
61
61
60
59
61
61
61
60
61
60
60
59
61
60
62
61
59
58
58
59
58
56
57
57
59
61
62
61
62
62
61
59
62
62
60
60
63
62
61
59
63
60
63
58
58
62
62
61
59
60
61
59
60
60
59
61
59
59
61
60
60
63
62
59
59
60
59
58
59
58
61
60
62
61
58
62
61
59
62
62
61
63
62
63
60
59
58
60
60
57
61
60
61
60
60
59
60
60
60
60
60
61
60
61
60
59
59
60
62
61
60
63
62
61
62
61
63
62
60
59
62
61
60
59
59
62
60
63
61
60
59
61
59
58
57
60
59
58
57
55
58
57
59
61
59
61
59
58
60
57
58
59
58
60
59
58
58
61
61
60
61
62
60
59
63
62
60
59
61
61
60
60
62
60
61
58
60
63
56
58
61
60
61
62
63
61
63
61
60
58
57
61
60
58
59
58
59
58
60
58
59
59
58
59
61
61
60
59
59
57
60
58
59
58
61
59
58
58
57
62
61
59
62
60
59
62
59
60
59
59
61
59
59
62
59
60
58
60
60
63
61
61
61
60
60
59
60
61
60
62
61
60
61
60
61
60
61
60
62
59
60
61
62
62
61
61
62
61
61
60
63
63
58
58
60
59
60
61
61
61
62
58
59
58
57
62
61
61
61
55
59
62
63
62
62
63
62
60
59
60
60
59
58
60
58
57
61
60
59
60
60
60
59
60
60
60
60
62
60
61
63
62
61
61
61
61
60
62
61
61
62
61
63
62
60
63
62
62
63
59
59
63
62
63
62
60
63
58
63
62
63
62
63
60
63
63
60
62
63
61
62
63
60
63
63
63
63
59
59
62
62
62
62
60
63
63
62
59
63
62
63
60
63
63
63
62
62
62
63
63
59
63
63
59
58
61
63
60
63
60
62
62
62
61
60
62
58
62
62
62
59
61
61
60
62
62
61
57
58
62
62
62
63
62
59
59
60
62
62
62
62
63
61
62
60
60
58
57
57
58
61
57
56
60
59
57
56
54
55
60
58
57
57
56
62
57
56
58
58
61
60
58
59
59
59
58
58
59
58
59
60
61
60
58
60
59
61
59
58
58
59
58
62
59
59
62
59
59
59
58
59
59
58
61
63
63
63
62
61
63
62
63
62
62
63
61
62
63
63
62
61
63
63
62
63
62
60
60
59
57
58
59
59
57
58
56
59
59
60
63
62
62
62
61
60
60
60
61
61
62
61
61
61
61
61
61
61
61
62
61
61
61
61
62
62
62
61
61
60
62
62
61
60
61
60
59
58
58
56
60
60
61
55
53
55
55
54
54
53
51
51
54
53
56
55
53
53
53
52
50
50
51
51
51
51
50
50
51
50
49
50
63
61
60
51
51
59
62
60
61
62
63
50
51
51
50
50
51
50
51
62
63
52
51
51
63
63
52
52
62
63
52
52
63
53
63
62
53
52
52
63
62
53
62
53
52
63
63
62
53
52
60
52
53
53
53
63
53
63
53
52
52
62
52
53
62
53
53
53
53
53
53
62
62
62
53
53
52
53
53
53
61
62
53
53
53
53
61
54
53
53
53
61
53
53
53
54
62
55
62
54
54
54
55
55
61
63
54
54
62
54
60
58
57
55
59
56
56
55
57
55
55
56
56
56
61
55
55
54
58
55
57
56
56
59
55
59
56
57
57
55
56
59
58
58
57
56
59
58
59
58
57
56
56
59
58
59
59
62
57
60
59
62
61
61
58
61
60
63
59
61
59
58
61
61
62
61
59
58
59
62
54
60
63
63
62
60
59
57
60
61
61
60
60
63
62
61
61
63
62
60
59
58
59
60
61
59
57
59
61
59
59
58
58
56
56
58
58
58
58
56
56
58
58
58
56
58
57
58
58
58
57
58
60
59
57
58
58
58
57
56
56
60
53
51
59
58
57
58
50
50
57
55
58
58
58
51
57
50
60
51
58
59
51
57
59
52
60
59
58
51
59
58
60
52
58
58
59
58
59
58
60
59
58
59
52
59
60
59
59
51
59
52
58
60
59
59
59
53
59
59
60
60
52
53
60
63
52
61
60
60
53
59
60
52
59
60
60
61
60
52
52
61
60
60
60
60
53
62
61
62
60
62
62
63
62
63
61
62
61
61
53
53
62
61
61
63
61
60
63
53
53
62
63
63
53
62
53
63
63
63
64
63
62
61
52
63
63
53
62
61
59
60
62
61
62
61
62
63
61
60
62
62
63
63
62
63
63
62
62
61
61
61
61
61
60
58
58
58
58
57
62
61
63
61
62
63
62
63
62
62
60
63
63
63
63
63
62
62
63
63
62
61
62
63
63
63
63
63
62
63
63
62
62
63
62
62
62
62
63
63
63
62
61
61
62
62
62
62
63
63
63
53
52
62
53
63
63
63
53
63
63
53
63
63
54
63
63
62
53
54
54
63
63
63
62
54
59
63
63
63
55
63
62
55
62
62
55
63
63
55
62
62
56
58
63
63
56
63
62
57
63
63
62
63
63
62
63
63
63
63
63
63
57
55
63
62
61
59
60
62
62
61
62
62
62
62
63
62
61
61
61
61
61
62
61
61
62
62
62
61
62
62
62
62
63
62
63
63
63
62
63
63
63
63
61
60
62
63
60
58
63
63
60
58
63
63
61
62
61
62
61
61
61
61
62
62
62
61
60
59
58
60
59
63
56
61
63
63
62
63
62
63
63
62
61
63
62
60
60
59
58
59
57
56
56
55
57
53
56
52
51
50
53
52
51
54
59
53
55
54
52
52
57
59
50
50
58
53
61
52
53
52
55
54
58
58
53
54
54
59
53
52
60
56
55
53
53
59
52
50
49
51
50
52
53
58
54
53
52
52
59
54
54
61
62
55
54
59
54
61
55
55
55
55
55
60
55
60
60
54
55
55
55
55
55
55
54
54
61
54
54
53
54
63
62
54
55
61
55
55
62
63
63
55
55
55
62
60
55
63
55
63
54
55
57
59
63
62
63
63
63
60
61
63
62
60
63
62
62
63
63
63
62
62
62
63
63
62
63
63
62
63
63
63
63
63
63
63
63
62
62
63
63
62
63
63
63
63
63
62
63
62
63
63
63
63
63
63
62
63
61
61
62
63
62
62
63
63
63
63
63
63
63
63
63
63
62
63
62
63
62
62
63
63
63
62
63
63
63
63
63
63
63
63
62
61
61
62
63
62
62
62
56
63
62
62
63
63
63
62
63
54
63
63
52
63
52
51
63
62
63
63
62
62
60
59
57
56
58
57
55
54
55
54
52
52
54
53
59
59
59
59
57
57
55
59
58
59
58
56
55
58
58
57
57
57
56
58
57
58
58
58
59
58
59
58
57
58
57
55
54
56
55
53
57
57
58
60
61
61
61
61
60
61
61
60
60
60
61
61
61
60
61
62
62
62
63
63
62
62
61
60
59
60
61
62
62
61
60
60
60
58
60
58
57
60
60
58
58
57
60
59
58
58
57
57
59
59
59
54
59
58
59
60
51
52
58
59
58
57
53
55
59
60
59
61
52
59
58
54
51
57
57
53
57
51
55
56
57
56
57
57
58
57
56
55
57
56
56
55
55
55
55
55
55
55
55
55
54
55
54
54
55
53
51
52
53
55
54
53
55
53
55
54
54
56
54
55
55
56
55
58
57
57
56
56
55
54
55
53
57
54
57
56
55
58
59
55
59
59
55
57
56
58
59
55
55
59
59
59
59
55
59
60
60
60
56
59
58
57
59
60
63
59
58
58
60
60
60
61
60
59
58
62
60
59
59
58
63
59
59
59
63
59
63
58
59
59
58
63
59
63
63
59
59
60
59
58
59
59
59
59
60
60
60
59
59
60
60
60
59
58
62
61
60
59
62
60
60
58
57
60
61
60
59
57
56
60
60
60
61
61
60
58
60
61
61
61
61
60
61
61
60
61
61
60
59
63
62
63
62
61
62
62
61
62
62
62
62
62
63
63
62
63
63
63
62
61
59
60
59
60
58
59
61
60
58
61
59
58
59
60
59
58
58
58
56
55
53
56
54
53
53
54
63
52
51
51
63
52
50
50
63
63
52
51
62
51
51
63
52
51
63
63
52
51
51
52
54
63
53
51
62
51
52
52
63
52
51
63
63
53
52
52
51
54
53
55
54
63
63
63
53
54
63
54
54
63
54
54
54
54
61
63
62
54
54
62
53
54
62
53
54
54
53
54
62
53
54
53
54
63
53
63
60
55
54
53
55
59
55
54
54
54
55
54
55
55
55
55
59
55
54
60
57
56
55
55
55
54
56
56
60
60
55
56
56
57
56
58
56
56
56
56
57
58
54
57
58
57
59
58
52
58
59
54
58
58
55
59
55
58
58
58
59
58
55
60
59
56
60
59
57
58
58
54
56
59
58
57
62
61
58
61
60
60
63
58
61
60
59
59
59
60
60
60
60
60
60
60
60
61
58
60
61
61
61
61
61
62
60
60
62
62
59
62
59
62
62
63
63
58
59
62
59
63
63
63
62
63
63
63
63
63
62
63
63
63
63
63
59
62
63
58
63
63
63
63
58
59
63
63
59
63
63
61
59
51
63
63
63
51
63
63
62
49
63
50
62
63
51
62
62
53
61
60
62
61
52
59
62
52
61
61
62
61
52
51
61
60
62
61
52
62
52
54
62
54
62
62
62
61
62
54
54
54
62
63
61
60
63
62
60
62
61
61
54
62
61
54
54
55
62
61
61
62
62
62
62
62
62
62
53
53
63
55
62
63
62
61
61
62
61
54
53
62
61
54
55
62
62
62
61
62
63
55
62
62
55
62
62
62
61
62
63
63
62
61
62
61
61
62
62
61
62
61
62
61
63
62
61
63
62
62
63
62
61
62
61
61
62
61
63
62
61
61
61
63
62
61
62
61
61
61
62
61
61
62
63
62
63
63
63
62
61
60
63
62
63
62
63
63
63
62
61
61
62
61
60
61
60
61
61
61
62
62
62
61
60
63
62
63
63
62
63
62
62
61
62
61
62
61
62
61
62
62
63
62
62
62
61
59
60
60
59
59
59
60
60
60
62
60
61
60
62
60
61
61
60
60
61
61
62
63
62
60
60
60
60
60
61
60
60
60
61
62
61
61
62
62
61
61
62
61
61
62
61
60
61
63
62
60
59
60
59
62
62
61
62
62
61
62
61
61
60
61
62
61
61
63
62
63
62
60
61
62
61
61
60
60
61
60
61
61
62
60
60
59
58
61
60
60
60
60
60
60
61
63
61
60
59
59
60
60
60
60
60
59
59
58
57
57
57
56
55
57
56
55
54
54
54
54
52
53
53
52
52
56
56
52
52
55
52
59
53
56
52
58
52
52
58
57
59
61
52
52
58
58
52
61
52
53
52
61
53
55
55
59
62
59
60
55
56
56
56
60
55
56
56
55
60
57
56
62
62
58
57
62
57
56
63
56
56
56
57
63
56
56
57
57
63
57
58
56
55
55
62
63
63
57
63
58
63
59
58
58
57
58
62
57
57
63
63
56
58
63
58
58
57
62
57
62
57
57
58
58
62
59
58
58
57
58
61
58
57
62
58
62
58
58
58
62
61
58
59
58
59
59
59
61
62
58
59
59
59
59
59
58
61
59
59
62
59
62
59
59
59
59
61
59
59
59
61
59
61
60
59
60
61
61
61
59
59
60
60
60
62
61
61
60
60
60
60
62
59
60
62
60
59
63
61
62
60
60
60
59
61
55
51
60
52
59
58
60
60
60
51
59
60
60
60
53
60
52
59
60
60
52
60
53
59
60
60
52
60
60
60
60
60
59
60
53
60
53
53
60
60
54
60
54
56
60
60
58
60
55
56
60
60
60
60
56
61
60
61
60
60
54
60
60
61
56
56
61
61
55
60
61
60
60
57
60
60
60
59
60
59
59
60
60
59
60
60
61
61
60
61
61
60
61
61
60
61
61
60
60
61
56
61
60
59
59
60
61
60
60
61
61
61
60
60
61
61
56
61
56
60
60
57
61
61
61
61
61
61
58
58
57
58
61
62
57
62
58
57
61
62
62
62
62
62
62
63
63
62
63
63
63
63
62
63
58
63
63
63
58
63
63
63
63
62
63
62
61
61
61
63
62
58
58
60
59
60
57
60
58
58
58
62
61
59
60
60
59
60
58
61
58
60
63
58
58
59
62
61
61
59
59
59
60
60
62
61
60
60
60
60
60
59
63
60
61
60
62
59
59
59
59
60
61
60
63
62
59
60
62
61
60
60
60
63
62
62
61
60
63
61
62
62
61
59
58
62
61
59
61
63
63
62
61
61
60
59
62
61
62
61
62
62
61
60
62
62
61
60
59
59
58
58
62
63
63
63
62
63
63
62
61
63
63
62
61
61
63
63
62
63
62
61
62
61
60
62
60
63
62
61
59
58
60
59
61
63
61
63
62
61
59
58
57
56
55
53
52
52
51
49
60
48
46
45
60
60
49
60
52
51
50
60
48
47
59
48
47
45
60
44
43
43
60
41
40
41
51
60
52
55
54
56
55
60
61
56
55
58
57
55
54
61
61
55
57
55
57
61
57
61
56
59
60
57
56
60
59
58
56
56
57
56
57
56
58
57
57
56
57
56
56
56
57
58
58
61
57
61
56
58
57
57
57
57
61
61
62
60
59
62
58
58
61
58
59
59
62
62
62
60
59
62
57
56
54
53
51
50
63
63
56
55
55
54
57
56
61
59
60
60
58
58
57
62
60
58
60
59
57
59
57
59
57
58
59
58
59
58
57
58
62
61
59
58
58
57
57
61
59
58
61
60
62
58
58
62
61
61
60
61
60
63
61
62
62
59
59
59
60
60
59
60
62
60
60
60
60
60
62
60
60
62
61
61
63
61
60
58
57
63
56
61
61
57
63
62
60
59
57
56
61
62
55
55
58
61
57
56
55
60
60
60
59
58
56
56
61
60
59
60
59
58
56
56
59
58
56
56
58
57
61
60
58
61
59
60
59
57
57
60
58
58
61
60
58
59
58
58
59
58
59
58
60
59
57
58
58
63
61
60
61
60
59
59
59
58
58
58
60
59
57
57
59
61
59
58
59
61
63
61
60
58
61
63
57
60
59
58
58
57
62
59
58
59
62
58
60
60
59
58
58
61
55
59
59
60
59
63
62
54
60
47
53
59
49
59
58
58
61
60
59
60
46
46
59
42
39
57
63
50
61
60
57
60
61
54
60
60
54
60
61
60
60
61
62
61
54
56
58
55
55
57
55
56
57
58
61
58
61
60
61
58
61
61
60
63
63
58
61
60
55
59
59
52
57
58
58
58
58
61
60
58
60
56
58
58
58
60
59
58
58
60
59
59
58
58
59
61
60
59
58
59
59
59
59
61
59
59
58
58
60
63
61
60
58
59
58
57
57
57
61
61
57
56
55
61
58
55
61
53
54
58
54
53
56
55
54
53
54
56
57
56
56
57
56
54
53
55
54
56
55
55
55
55
56
55
55
55
55
54
56
57
56
56
60
57
62
57
56
59
57
57
58
57
62
56
57
55
55
54
52
54
57
58
54
54
54
54
54
60
57
60
59
60
60
61
62
58
62
58
61
59
59
58
59
61
60
59
58
58
61
61
60
60
61
59
58
62
61
61
60
61
61
61
60
62
61
60
61
58
62
59
62
61
59
60
60
59
60
60
61
58
62
62
60
61
61
62
60
63
62
61
61
61
63
61
63
62
59
61
59
61
60
61
60
59
59
59
60
59
59
62
59
59
62
61
60
59
58
59
59
62
61
60
60
60
62
61
60
61
60
59
59
58
57
56
56
58
57
56
59
58
58
57
59
60
59
58
60
59
61
60
59
58
58
57
58
59
58
57
59
58
57
56
55
60
59
59
58
57
59
58
57
61
62
61
63
62
61
60
61
62
61
60
59
58
58
59
58
57
59
58
57
60
59
58
57
56
59
58
61
61
59
59
61
60
59
60
59
58
57
60
59
58
59
58
62
63
62
61
62
61
60
63
63
62
61
60
61
60
61
62
62
61
61
60
61
60
60
60
61
60
62
61
62
62
61
61
61
61
62
61
61
60
60
60
59
61
60
60
59
61
61
62
61
60
61
60
60
62
62
61
63
63
63
63
63
63
63
62
61
63
62
62
63
62
61
61
61
60
59
59
59
61
60
61
60
59
59
60
63
62
61
63
62
61
60
60
61
62
63
62
62
61
60
59
63
62
61
60
59
59
59
61
62
63
62
63
62
63
63
62
61
60
59
59
59
63
62
61
61
60
60
62
63
62
61
60
59
59
58
59
58
57
59
63
62
61
60
59
58
57
56
55
54
53
60
59
58
57
57
61
60
59
59
58
57
59
58
57
61
60
60
60
63
62
62
62
63
62
61
61
62
61
61
61
62
61
62
62
62
63
62
61
61
63
62
61
61
61
63
63
62
62
62
61
63
62
62
61
62
62
61
63
62
61
63
62
61
62
63
63
62
61
61
62
61
61
63
63
62
63
63
63
62
61
60
59
61
60
59
59
60
62
61
60
60
63
62
61
60
59
58
57
57
63
62
61
60
59
58
57
56
62
61
60
59
58
58
58
59
58
57
61
60
59
58
57
56
55
56
57
56
55
57
56
55
57
58
57
56
56
55
56
55
54
53
52
51
50
49
48
47
46
45
44
43
42
41
40
39
38
37
36
34
32
30
29
28
27
25
23
59
58
59
59
59
59
60
58
62
59
59
60
59
59
62
59
58
57
57
54
54
55
54
58
56
55
55
57
54
56
56
56
57
56
53
54
54
54
60
61
60
63
60
59
62
63
61
60
61
62
63
61
62
62
61
61
62
60
58
59
59
