# Supplementary material for: A multi-queue-based ECN marking strategy for multi-class QoS guarantee in programmable networks
Source: PeerJ Comput Sci. 2024 Oct 31;10:e2382. doi: 10.7717/peerj-cs.2382 (PMC11623001; doi:10.7717/peerj-cs.2382)
Supplement: Supplemental Information 1 [file peerj-cs-10-2382-s001.zip › code and data/scene1/data/rtt-dcqcn.txt]

8.456230163574219
5.419254302978516
4.240989685058594
4.015922546386719
4.210472106933594
4.394054412841797
3.7975311279296875
3.734111785888672
4.4078826904296875
3.7107467651367188
3.509044647216797
3.7283897399902344
3.9687156677246094
4.1332244873046875
3.948211669921875
3.7293434143066406
3.5605430603027344
3.6306381225585938
3.963470458984375
3.677845001220703
3.5758018493652344
3.6072731018066406
4.110813140869141
3.5343170166015625
3.5686492919921875
3.8733482360839844
3.837108612060547
3.582000732421875
3.5605430603027344
4.252433776855469
4.791259765625
4.972934722900391
3.871917724609375
3.7975311279296875
4.193782806396484
3.810882568359375
4.375457763671875
7.20977783203125
5.122184753417969
5.111217498779297
4.537105560302734
4.457950592041016
5.4912567138671875
4.983425140380859
4.670619964599609
4.515647888183594
5.000591278076172
4.7149658203125
4.620552062988281
5.478858947753906
4.794597625732422
5.096912384033203
5.1975250244140625
10.751724243164062
18.96524429321289
27.40001678466797
52.38819122314453
69.00596618652344
87.37611770629883
98.51264953613281
107.20109939575195
128.28969955444336
136.22236251831055
127.68220901489258
144.3629264831543
150.17318725585938
153.69844436645508
157.13787078857422
176.28145217895508
152.69804000854492
162.9786491394043
154.71410751342773
160.49814224243164
158.05864334106445
135.67733764648438
118.81828308105469
107.39421844482422
83.59241485595703
58.049678802490234
36.557674407958984
24.673938751220703
20.030498504638672
4.906654357910156
5.061149597167969
10.820388793945312
6.110191345214844
8.041858673095703
8.07046890258789
7.925987243652344
10.93435287475586
17.44699478149414
10.867595672607422
9.925365447998047
11.26861572265625
12.277603149414062
11.079788208007812
5.877494812011719
14.404296875
15.197277069091797
19.299983978271484
9.18436050415039
7.018089294433594
9.443283081054688
16.152381896972656
11.60573959350586
6.612300872802734
2.094268798828125
2.7074813842773438
5.387783050537109
1.9741058349609375
2.5925636291503906
8.246421813964844
8.934974670410156
8.822441101074219
2.6907920837402344
7.7610015869140625
21.40045166015625
20.85256576538086
20.88642120361328
10.492324829101562
2.5086402893066406
2.1352767944335938
2.1920204162597656
4.7969818115234375
2.208232879638672
4.5108795166015625
3.1671524047851562
2.167224884033203
5.9795379638671875
4.647731781005859
2.4003982543945312
2.228260040283203
2.44903564453125
2.685070037841797
2.323627471923828
2.4008750915527344
3.197193145751953
2.575397491455078
2.70843505859375
2.4476051330566406
7.086753845214844
7.34710693359375
8.709907531738281
24.79267120361328
2.0351409912109375
2.048015594482422
2.101421356201172
2.0170211791992188
2.1238327026367188
2.2230148315429688
2.0880699157714844
2.429962158203125
2.1309852600097656
2.224445343017578
2.106189727783203
2.1619796752929688
2.078533172607422
4.488468170166016
4.360675811767578
4.343986511230469
4.528045654296875
4.415988922119141
5.596160888671875
4.604816436767578
4.4536590576171875
4.6939849853515625
4.4155120849609375
4.713535308837891
4.329204559326172
4.277706146240234
4.714488983154297
4.419803619384766
5.209922790527344
4.633903503417969
4.7817230224609375
4.673004150390625
4.564762115478516
4.497051239013672
4.910469055175781
5.591869354248047
5.690574645996094
5.712032318115234
4.937171936035156
5.244731903076172
5.075931549072266
5.655765533447266
5.383491516113281
5.017757415771484
2.9540061950683594
6.321430206298828
7.031440734863281
2.563953399658203
19.636154174804688
9.166717529296875
4.853725433349609
5.467891693115234
4.9495697021484375
4.604816436767578
4.95147705078125
4.4765472412109375
8.905410766601562
4.601478576660156
4.6710968017578125
5.0716400146484375
5.969524383544922
6.142616271972656
7.893085479736328
4.908084869384766
5.970001220703125
5.1860809326171875
4.869937896728516
5.087375640869141
4.535198211669922
6.180763244628906
4.760265350341797
6.413936614990234
4.5642852783203125
6.363868713378906
4.6596527099609375
5.413055419921875
5.011558532714844
5.589962005615234
4.613399505615234
6.747722625732422
6.6070556640625
4.960060119628906
5.461692810058594
7.707118988037109
5.39398193359375
5.900382995605469
6.897926330566406
4.9877166748046875
4.9648284912109375
6.635189056396484
5.839824676513672
4.486560821533203
5.211830139160156
5.520820617675781
4.7779083251953125
3.1371116638183594
2.7017593383789062
2.1305084228515625
2.914905548095703
3.994464874267578
5.146026611328125
5.2776336669921875
6.030559539794922
4.520893096923828
6.221771240234375
10.012149810791016
4.387378692626953
6.102561950683594
5.094051361083984
227.63395309448242
234.5271110534668
247.24388122558594
218.40476989746094
215.33632278442383
216.89605712890625
212.94450759887695
197.6180076599121
188.18235397338867
178.5144805908203
152.51636505126953
157.39679336547852
150.33435821533203
144.13213729858398
140.26308059692383
138.17691802978516
131.70623779296875
126.57690048217773
125.29277801513672
120.46003341674805
112.98370361328125
104.20894622802734
99.87926483154297
99.82681274414062
94.78235244750977
80.59835433959961
69.64826583862305
63.23957443237305
53.10535430908203
44.13270950317383
34.44719314575195
29.23870086669922
18.993854522705078
16.088485717773438
10.306358337402344
11.368751525878906
2.952098846435547
45.52173614501953
53.27272415161133
40.77339172363281
58.565616607666016
62.80660629272461
65.92655181884766
70.68634033203125
70.33252716064453
73.61745834350586
75.80089569091797
73.72808456420898
75.50811767578125
83.15801620483398
85.9375
84.80691909790039
88.5457992553711
93.83583068847656
87.36801147460938
124.07207489013672
129.60147857666016
118.5307502746582
116.55092239379883
139.21165466308594
121.3531494140625
118.2098388671875
112.7467155456543
99.84636306762695
109.86709594726562
109.16852951049805
98.541259765625
98.11115264892578
89.38026428222656
91.5975570678711
89.26582336425781
79.20360565185547
83.95862579345703
90.90995788574219
67.95120239257812
67.1076774597168
69.4727897644043
86.51018142700195
90.51656723022461
94.95830535888672
92.26369857788086
86.37475967407227
85.08968353271484
94.33937072753906
63.096046447753906
70.8608627319336
83.6033821105957
84.41448211669922
79.16069030761719
80.108642578125
97.35774993896484
76.31540298461914
74.83053207397461
83.73689651489258
90.10505676269531
56.04219436645508
103.2571792602539
97.28145599365234
96.83799743652344
85.54220199584961
100.51250457763672
82.66925811767578
85.67237854003906
100.77905654907227
82.49855041503906
89.41984176635742
92.66519546508789
85.53695678710938
100.61359405517578
82.15665817260742
94.59114074707031
88.11092376708984
89.07651901245117
78.30429077148438
79.76007461547852
90.50559997558594
82.68117904663086
78.73821258544922
68.97926330566406
71.40779495239258
72.34573364257812
57.4803352355957
55.8772087097168
49.35026168823242
41.55874252319336
20.826339721679688
23.34308624267578
25.353431701660156
21.04330062866211
23.211956024169922
19.09494400024414
21.52538299560547
14.430999755859375
25.405406951904297
30.489444732666016
43.35498809814453
46.47493362426758
58.3653450012207
66.7872428894043
73.4262466430664
83.17708969116211
102.84566879272461
93.2455062866211
108.91389846801758
130.86462020874023
138.702392578125
153.67555618286133
161.26251220703125
153.75232696533203
155.29346466064453
159.81626510620117
184.80730056762695
210.2947235107422
212.17823028564453
225.27313232421875
223.81305694580078
235.31150817871094
234.37166213989258
246.02031707763672
245.38087844848633
221.41551971435547
231.66275024414062
240.46993255615234
241.95432662963867
239.92156982421875
237.0462417602539
243.92414093017578
247.7574348449707
256.8550109863281
262.3095512390137
250.01239776611328
251.63555145263672
256.9122314453125
258.00275802612305
263.95273208618164
267.8027153015137
279.141902923584
284.50632095336914
279.9243927001953
286.0407829284668
283.33282470703125
294.8174476623535
293.4579849243164
299.7584342956543
299.64733123779297
294.21472549438477
294.950008392334
301.1794090270996
307.38162994384766
315.1988983154297
304.5034408569336
312.8924369812012
325.00505447387695
331.6183090209961
299.802303314209
287.08791732788086
288.66004943847656
285.2492332458496
285.8538627624512
269.5155143737793
274.1975784301758
269.58513259887695
276.0014533996582
291.5172576904297
287.50038146972656
291.7594909667969
276.7748832702637
278.7322998046875
291.58496856689453
259.9911689758301
261.4002227783203
248.42119216918945
241.0120964050293
243.49164962768555
255.3553581237793
258.0990791320801
251.83534622192383
252.82764434814453
254.17375564575195
247.94816970825195
253.89719009399414
248.0926513671875
227.4932861328125
229.82311248779297
208.58144760131836
210.9851837158203
213.9110565185547
222.62001037597656
200.66261291503906
202.63004302978516
213.7136459350586
207.92102813720703
195.74642181396484
205.51824569702148
200.10900497436523
187.76321411132812
197.48497009277344
193.6802864074707
189.01443481445312
196.47836685180664
184.661865234375
182.2209358215332
196.41494750976562
190.78302383422852
192.70610809326172
203.01151275634766
209.4578742980957
176.63097381591797
189.11457061767578
160.44998168945312
163.2976531982422
160.37607192993164
153.7775993347168
121.71316146850586
154.67357635498047
169.1298484802246
154.85572814941406
170.84360122680664
182.6181411743164
173.9482879638672
169.97003555297852
159.58595275878906
168.97296905517578
145.00761032104492
146.9593048095703
152.19736099243164
155.8537483215332
159.12675857543945
165.6055450439453
149.48177337646484
158.34808349609375
155.17711639404297
157.24563598632812
140.66028594970703
142.18997955322266
132.42244720458984
134.6759796142578
143.80455017089844
166.40520095825195
162.42551803588867
150.89654922485352
158.4329605102539
145.60556411743164
138.23509216308594
136.79933547973633
132.63654708862305
123.87895584106445
135.6215476989746
117.78068542480469
111.56940460205078
95.48616409301758
71.16365432739258
38.149356842041016
23.468017578125
13.576030731201172
2.1920204162597656
2.075672149658203
2.464771270751953
2.2864341735839844
2.2077560424804688
2.3050308227539062
3.2715797424316406
2.284526824951172
2.2125244140625
2.353668212890625
2.2106170654296875
2.087116241455078
2.0999908447265625
2.0198822021484375
2.212047576904297
2.216815948486328
1.9850730895996094
2.197265625
2.323150634765625
1.9121170043945312
2.3250579833984375
3.100872039794922
3.9587020874023438
7.189273834228516
3.44085693359375
2.864360809326172
3.4432411193847656
2.055644989013672
2.0351409912109375
2.1910667419433594
2.0227432250976562
2.0112991333007812
2.056598663330078
2.429485321044922
2.257823944091797
2.048492431640625
3.734588623046875
2.1643638610839844
2.2602081298828125
9.010791778564453
6.549835205078125
2.9397010803222656
14.012336730957031
2.9478073120117188
2.220630645751953
2.9306411743164062
2.6979446411132812
2.6655197143554688
3.16619873046875
2.7647018432617188
2.864837646484375
7.224559783935547
9.13095474243164
5.688190460205078
5.035400390625
5.890846252441406
5.977630615234375
5.223751068115234
6.307125091552734
7.724285125732422
6.165027618408203
6.051540374755859
4.888057708740234
5.864620208740234
6.44683837890625
6.833553314208984
6.408214569091797
5.145072937011719
6.297588348388672
4.452228546142578
5.228519439697266
4.685878753662109
5.02777099609375
2.5091171264648438
2.323627471923828
2.1843910217285156
2.0313262939453125
3.5457611083984375
3.6635398864746094
5.0106048583984375
4.544734954833984
4.93621826171875
4.677295684814453
5.051136016845703
4.7550201416015625
4.428386688232422
4.7760009765625
4.5528411865234375
5.057811737060547
4.971027374267578
5.864143371582031
4.994869232177734
4.82177734375
5.5103302001953125
5.018711090087891
4.6176910400390625
4.893779754638672
5.001544952392578
4.7588348388671875
4.61578369140625
4.711627960205078
2.0742416381835938
5.841732025146484
2.2096633911132812
2.5167465209960938
4.347801208496094
4.380702972412109
4.436969757080078
2.056598663330078
5.475044250488281
7.746219635009766
7.773399353027344
9.732723236083984
6.927967071533203
13.409137725830078
17.93384552001953
18.314361572265625
22.58920669555664
51.4063835144043
55.811405181884766
89.30206298828125
115.17000198364258
115.1118278503418
84.92469787597656
81.57491683959961
91.97616577148438
89.19286727905273
73.68755340576172
89.31112289428711
104.1569709777832
103.92379760742188
108.93487930297852
84.32531356811523
60.58835983276367
64.55469131469727
57.183265686035156
64.21661376953125
61.188697814941406
54.50773239135742
73.13203811645508
83.99629592895508
83.73260498046875
82.92388916015625
121.09899520874023
109.60102081298828
115.63825607299805
137.05921173095703
136.66057586669922
148.74982833862305
148.00024032592773
154.41417694091797
151.14831924438477
168.46942901611328
160.59350967407227
182.41453170776367
180.1133155822754
191.2393569946289
197.26228713989258
221.3115692138672
214.0493392944336
203.67050170898438
234.27629470825195
253.7379264831543
260.6067657470703
269.0443992614746
276.7939567565918
269.87504959106445
272.491455078125
283.2632064819336
281.9070816040039
298.75946044921875
290.6169891357422
308.8531494140625
308.135986328125
316.21503829956055
328.86743545532227
334.1636657714844
329.91886138916016
304.6374320983887
309.6332550048828
313.0755424499512
321.02012634277344
309.2360496520996
291.5935516357422
315.9933090209961
300.42362213134766
312.01696395874023
293.67923736572266
307.13558197021484
310.6346130371094
298.85053634643555
305.7398796081543
303.4830093383789
258.2731246948242
256.82830810546875
258.8162422180176
263.8659477233887
279.24442291259766
270.8110809326172
278.78522872924805
282.4583053588867
288.76399993896484
294.1446304321289
303.2650947570801
301.480770111084
312.07847595214844
312.97922134399414
314.2709732055664
313.8699531555176
305.8137893676758
309.01288986206055
306.29825592041016
306.6582679748535
283.9245796203613
286.3445281982422
288.65671157836914
299.2582321166992
293.8547134399414
287.83178329467773
280.0326347351074
285.00890731811523
267.3673629760742
271.3131904602051
247.13516235351562
229.98046875
226.94110870361328
224.85113143920898
205.45291900634766
200.7460594177246
194.93436813354492
182.525634765625
156.0831069946289
171.31710052490234
178.12776565551758
184.14306640625
178.83062362670898
158.1897735595703
167.08803176879883
153.92017364501953
168.22433471679688
152.2970199584961
163.18941116333008
165.2379035949707
163.01250457763672
153.9745330810547
141.33834838867188
112.27989196777344
107.47528076171875
94.9711799621582
89.42461013793945
57.7387809753418
56.63299560546875
45.5780029296875
15.201568603515625
6.450653076171875
4.413127899169922
3.673076629638672
3.0117034912109375
3.3636093139648438
2.144336700439453
2.81524658203125
2.7527809143066406
2.871990203857422
2.8967857360839844
7.994174957275391
2.8367042541503906
2.875804901123047
2.841472625732422
5.353450775146484
12.658119201660156
21.858692169189453
23.24056625366211
29.950618743896484
36.68832778930664
46.88882827758789
51.6209602355957
50.97389221191406
54.7795295715332
63.45319747924805
55.9539794921875
68.76564025878906
74.2487907409668
68.63069534301758
71.42496109008789
62.098026275634766
55.5262565612793
65.48595428466797
45.536041259765625
49.466609954833984
68.66121292114258
66.10107421875
62.233924865722656
35.35270690917969
24.112701416015625
24.52373504638672
17.41170883178711
6.812572479248047
2.7861595153808594
2.29644775390625
3.299236297607422
3.2625198364257812
3.013134002685547
5.364894866943359
5.523681640625
15.1214599609375
26.03912353515625
38.82932662963867
45.23944854736328
77.89897918701172
62.0574951171875
76.87091827392578
94.50960159301758
92.53358840942383
107.06567764282227
113.59739303588867
121.69837951660156
118.86453628540039
116.61434173583984
119.66466903686523
119.98939514160156
124.08447265625
119.3227767944336
120.82290649414062
109.03453826904297
118.22366714477539
93.05334091186523
70.5413818359375
64.0115737915039
56.35833740234375
28.78856658935547
25.276660919189453
18.068790435791016
2.0737648010253906
2.0127296447753906
2.1843910217285156
2.098560333251953
3.2410621643066406
2.2492408752441406
3.498077392578125
10.037422180175781
2.288341522216797
2.2459030151367188
2.213001251220703
2.1419525146484375
2.0227432250976562
2.453327178955078
2.0322799682617188
2.1638870239257812
2.3713111877441406
2.116680145263672
2.1114349365234375
2.063274383544922
3.2477378845214844
2.0627975463867188
2.5806427001953125
2.4194717407226562
4.878044128417969
6.947994232177734
20.843982696533203
19.88077163696289
18.082618713378906
18.930435180664062
25.796890258789062
21.011829376220703
34.605979919433594
26.49068832397461
26.52740478515625
22.97687530517578
5.307674407958984
4.997730255126953
4.719257354736328
4.714488983154297
4.950046539306641
4.291534423828125
4.482746124267578
4.336357116699219
4.591941833496094
4.341602325439453
4.721641540527344
4.806995391845703
5.10406494140625
5.062580108642578
4.513740539550781
4.581451416015625
4.919528961181641
2.391815185546875
2.3164749145507812
2.3217201232910156
2.3589134216308594
2.0737648010253906
2.2368431091308594
2.2058486938476562
2.3488998413085938
2.163410186767578
2.2788047790527344
2.0742416381835938
2.5262832641601562
2.3255348205566406
2.292633056640625
2.074718475341797
2.1772384643554688
2.4018287658691406
2.3026466369628906
7.426261901855469
2.3546218872070312
2.8176307678222656
6.8798065185546875
7.385730743408203
2.079486846923828
2.4275779724121094
2.608776092529297
2.0599365234375
2.5649070739746094
2.487659454345703
2.5124549865722656
2.4738311767578125
3.185272216796875
3.02886962890625
3.2148361206054688
14.763832092285156
3.0508041381835938
3.2711029052734375
4.837989807128906
5.5675506591796875
19.539356231689453
24.49941635131836
53.84492874145508
43.2281494140625
43.82658004760742
391.632080078125
395.96033096313477
390.08283615112305
385.2066993713379
395.1563835144043
366.61386489868164
369.6317672729492
382.54690170288086
382.7247619628906
344.24781799316406
334.8202705383301
340.9733772277832
331.3436508178711
322.8020668029785
304.0637969970703
276.0753631591797
274.34778213500977
270.8559036254883
245.10431289672852
213.99879455566406
211.63558959960938
224.89070892333984
213.67692947387695
186.15245819091797
159.33847427368164
160.90679168701172
135.84566116333008
103.24382781982422
91.5837287902832
72.94988632202148
64.00108337402344
53.089141845703125
34.43574905395508
34.2097282409668
19.246578216552734
1.949310302734375
2.257823944091797
2.124309539794922
2.1677017211914062
2.0399093627929688
2.056121826171875
2.1419525146484375
2.0246505737304688
2.3889541625976562
2.372264862060547
2.6345252990722656
2.9211044311523438
2.9921531677246094
2.650737762451172
2.632617950439453
2.990245819091797
5.341053009033203
5.120754241943359
6.432056427001953
11.364936828613281
11.584281921386719
13.779163360595703
19.106388092041016
24.293899536132812
60.57405471801758
62.702178955078125
66.55073165893555
68.55344772338867
88.41180801391602
101.13382339477539
92.55599975585938
104.13980484008789
90.49415588378906
41.754722595214844
2.3317337036132812
9.2315673828125
2.1791458129882812
2.307891845703125
2.311229705810547
2.0465850830078125
3.5305023193359375
2.1600723266601562
2.258777618408203
2.093791961669922
2.3784637451171875
2.4061203002929688
2.0952224731445312
2.2401809692382812
2.269744873046875
5.694389343261719
6.347179412841797
5.8135986328125
6.114959716796875
6.674289703369141
6.267070770263672
6.714820861816406
7.630825042724609
6.626605987548828
5.492210388183594
7.5511932373046875
7.4596405029296875
6.337165832519531
5.488872528076172
7.399082183837891
7.103443145751953
6.872653961181641
5.788326263427734
5.227088928222656
5.930423736572266
6.161689758300781
5.707263946533203
6.1054229736328125
6.249427795410156
6.594181060791016
8.458137512207031
5.208015441894531
5.997180938720703
6.433010101318359
4.7626495361328125
6.916999816894531
5.425453186035156
6.2618255615234375
4.774570465087891
6.041526794433594
4.988670349121094
6.065845489501953
5.5999755859375
6.194114685058594
2.7952194213867188
2.8977394104003906
3.0975341796875
6.589412689208984
5.991935729980469
6.079196929931641
5.971431732177734
5.8441162109375
5.9814453125
4.683017730712891
6.525516510009766
5.995273590087891
5.457401275634766
6.474494934082031
5.932331085205078
6.075859069824219
6.270408630371094
2.0880699157714844
2.7403831481933594
2.788066864013672
2.060413360595703
2.3255348205566406
7.322788238525391
2.0236968994140625
2.1042823791503906
2.063751220703125
2.1567344665527344
2.231597900390625
2.0270347595214844
2.022266387939453
2.1104812622070312
2.2788047790527344
2.0809173583984375
2.1224021911621094
2.0036697387695312
2.0704269409179688
2.0499229431152344
2.1262168884277344
2.0599365234375
2.003192901611328
2.1953582763671875
2.013683319091797
2.0203590393066406
2.063274383544922
2.0351409912109375
2.082347869873047
2.0875930786132812
2.017498016357422
2.3751258850097656
2.20489501953125
2.037525177001953
2.0117759704589844
2.0546913146972656
2.018451690673828
2.0809173583984375
2.059459686279297
1.9731521606445312
2.0728111267089844
2.0270347595214844
1.9960403442382812
2.1457672119140625
2.0308494567871094
2.0875930786132812
2.101421356201172
2.010822296142578
2.010822296142578
2.033233642578125
2.0465850830078125
2.056598663330078
2.151966094970703
2.0356178283691406
2.0618438720703125
1.9841194152832031
1.9974708557128906
2.1080970764160156
2.0008087158203125
2.205371856689453
2.0437240600585938
2.0084381103515625
2.086639404296875
2.0585060119628906
1.979827880859375
1.979827880859375
2.1238327026367188
2.0051002502441406
2.0780563354492188
1.9769668579101562
2.0041465759277344
2.147674560546875
2.0623207092285156
2.0728111267089844
2.135753631591797
2.0155906677246094
2.1376609802246094
2.1696090698242188
2.007007598876953
2.136707305908203
1.9822120666503906
2.0275115966796875
2.010345458984375
2.040863037109375
2.0165443420410156
1.9564628601074219
2.0294189453125
2.0723342895507812
2.033233642578125
2.0079612731933594
2.044677734375
2.219676971435547
2.5577545166015625
5.782127380371094
5.550861358642578
6.258964538574219
5.505561828613281
6.084442138671875
4.853248596191406
5.943775177001953
6.167888641357422
6.106376647949219
2.1314620971679688
2.9425621032714844
2.773761749267578
7.854938507080078
6.433963775634766
13.422966003417969
18.21422576904297
17.292499542236328
7.718563079833984
4.878044128417969
6.279468536376953
4.602909088134766
4.362583160400391
4.301548004150391
6.09588623046875
5.924224853515625
4.5795440673828125
7.857799530029297
4.773616790771484
4.7092437744140625
5.175113677978516
5.152225494384766
4.666805267333984
4.673004150390625
4.263401031494141
31.574726104736328
5.143165588378906
12.806415557861328
27.512550354003906
32.311439514160156
38.04826736450195
2.4361610412597656
3.6993026733398438
3.2377243041992188
3.31878662109375
2.8972625732421875
3.547191619873047
5.930900573730469
13.113975524902344
25.964736938476562
21.164894104003906
19.29950714111328
6.216526031494141
16.069889068603516
23.14472198486328
17.59195327758789
19.271373748779297
6.147861480712891
44.3873405456543
47.077178955078125
21.643638610839844
5.883693695068359
8.583545684814453
5.722522735595703
7.277965545654297
2.120494842529297
2.0890235900878906
2.013683319091797
1.9931793212890625
2.38800048828125
2.028942108154297
2.052783966064453
2.0055770874023438
5.524158477783203
5.150794982910156
6.755352020263672
7.6313018798828125
6.876945495605469
5.854129791259766
7.387638092041016
6.858348846435547
6.343841552734375
6.905555725097656
6.433963775634766
6.208896636962891
7.381439208984375
6.316661834716797
6.199359893798828
4.624843597412109
4.766941070556641
4.905223846435547
4.464626312255859
4.347324371337891
4.669189453125
4.292011260986328
5.141735076904297
4.484653472900391
4.7512054443359375
4.915714263916016
2.120494842529297
2.0751953125
2.1882057189941406
5.405426025390625
2.3474693298339844
9.097576141357422
14.270305633544922
16.513824462890625
4.844188690185547
6.3934326171875
4.900455474853516
6.484508514404297
2.0737648010253906
2.00653076171875
2.422332763671875
2.0875930786132812
2.1343231201171875
2.0303726196289062
2.1347999572753906
2.0399093627929688
2.1424293518066406
2.040863037109375
2.0160675048828125
2.1500587463378906
2.0017623901367188
2.0394325256347656
2.570629119873047
2.163410186767578
2.0689964294433594
2.0761489868164062
1.9931793212890625
3.6268234252929688
2.0208358764648438
2.0961761474609375
2.0170211791992188
7.504463195800781
3.1490325927734375
5.703449249267578
7.404804229736328
19.868850708007812
18.12124252319336
17.533302307128906
11.4288330078125
8.911609649658203
2.0265579223632812
4.9152374267578125
7.082939147949219
16.820907592773438
19.062042236328125
27.122974395751953
44.840335845947266
47.994136810302734
37.51659393310547
43.8685417175293
28.133869171142578
35.82334518432617
21.134376525878906
23.55051040649414
18.141746520996094
14.55068588256836
3.1671524047851562
2.009868621826172
2.1958351135253906
1.983642578125
4.3735504150390625
5.015373229980469
5.6819915771484375
7.016181945800781
14.83011245727539
10.193347930908203
29.755115509033203
31.35395050048828
11.982440948486328
4.574298858642578
8.106231689453125
6.478309631347656
4.626750946044922
5.13458251953125
6.821632385253906
4.41741943359375
16.82424545288086
20.117759704589844
13.190746307373047
3.02886962890625
2.7489662170410156
2.758502960205078
2.4433135986328125
2.8228759765625
2.701282501220703
2.6082992553710938
2.574920654296875
2.79998779296875
2.563953399658203
1.9989013671875
2.322673797607422
2.0995140075683594
2.1691322326660156
2.0012855529785156
2.1309852600097656
2.2439956665039062
2.2029876708984375
2.44903564453125
2.2335052490234375
2.2220611572265625
3.227710723876953
2.0294189453125
2.0585060119628906
2.2687911987304688
4.611015319824219
1.9993782043457031
2.17437744140625
7.250785827636719
12.23134994506836
1.9841194152832031
2.1529197692871094
2.2721290588378906
2.0532608032226562
4.931926727294922
2.1567344665527344
2.8734207153320312
5.179405212402344
8.440971374511719
2.666950225830078
3.459453582763672
7.166862487792969
4.699230194091797
6.524085998535156
7.843017578125
8.200645446777344
8.085250854492188
3.1027793884277344
18.907546997070312
2.14385986328125
1.9669532775878906
2.0885467529296875
7.316112518310547
2.009868621826172
2.1300315856933594
1.983642578125
2.003192901611328
2.0422935485839844
2.071857452392578
1.9698143005371094
1.9392967224121094
2.0208358764648438
6.107807159423828
8.540630340576172
24.069786071777344
60.474395751953125
82.93581008911133
95.5038070678711
85.88409423828125
105.3004264831543
114.0131950378418
114.24016952514648
118.83878707885742
139.45913314819336
139.23025131225586
146.7151641845703
142.54236221313477
154.16479110717773
156.9962501525879
145.7386016845703
163.42639923095703
162.3392105102539
154.4818878173828
159.33799743652344
138.20219039916992
143.54467391967773
109.92002487182617
100.92449188232422
106.89640045166016
79.45823669433594
94.58112716674805
95.95537185668945
74.03326034545898
83.0531120300293
61.32173538208008
59.9370002746582
65.55557250976562
40.15922546386719
37.13083267211914
32.2728157043457
22.769927978515625
8.023738861083984
14.092445373535156
14.218330383300781
19.913196563720703
2.4766921997070312
9.50002670288086
3.353595733642578
2.140522003173828
2.1958351135253906
2.1338462829589844
2.1576881408691406
2.112865447998047
2.0127296447753906
2.342700958251953
2.246379852294922
2.112865447998047
3.6678314208984375
19.18649673461914
17.600536346435547
27.124404907226562
5.48553466796875
16.716480255126953
17.83466339111328
17.81940460205078
24.639606475830078
10.129451751708984
14.229774475097656
3.520488739013672
8.331775665283203
3.3349990844726562
4.527568817138672
2.4394989013671875
4.858970642089844
4.381656646728516
2.2940635681152344
2.1843910217285156
4.435539245605469
7.989406585693359
2.1719932556152344
4.296302795410156
9.232521057128906
6.572246551513672
3.4394264221191406
2.3794174194335938
8.06283950805664
2.0732879638671875
9.47427749633789
2.2563934326171875
1.9869804382324219
2.070903778076172
2.1228790283203125
2.2301673889160156
3.574371337890625
2.3894309997558594
2.399921417236328
2.723217010498047
2.460956573486328
2.2306442260742188
2.235889434814453
2.0613670349121094
2.9392242431640625
2.5663375854492188
2.547740936279297
2.4247169494628906
2.254009246826172
2.2788047790527344
5.471706390380859
2.2606849670410156
2.3756027221679688
4.408359527587891
4.838466644287109
3.1070709228515625
3.795623779296875
16.23392105102539
13.945579528808594
5.5027008056640625
2.895832061767578
2.9287338256835938
2.655506134033203
2.090930938720703
2.7856826782226562
10.999679565429688
15.239238739013672
24.717330932617188
35.69459915161133
17.92001724243164
41.81671142578125
39.38102722167969
23.85425567626953
42.50764846801758
56.46228790283203
65.15693664550781
71.99954986572266
73.99940490722656
82.82947540283203
69.63968276977539
87.39662170410156
54.98361587524414
74.88727569580078
58.162689208984375
68.08900833129883
85.94465255737305
50.536155700683594
65.62948226928711
69.43702697753906
119.76814270019531
104.43830490112305
121.6578483581543
94.30456161499023
101.75752639770508
113.16442489624023
110.52465438842773
115.82612991333008
109.26342010498047
102.6463508605957
110.02206802368164
109.35258865356445
89.59054946899414
80.17253875732422
65.26565551757812
58.74156951904297
19.277095794677734
19.376754760742188
9.087085723876953
2.0275115966796875
4.357337951660156
2.025127410888672
2.4018287658691406
2.0842552185058594
1.9984245300292969
2.5482177734375
2.1944046020507812
2.079010009765625
2.349376678466797
2.3331642150878906
2.342700958251953
2.3818016052246094
2.319812774658203
2.3164749145507812
2.0847320556640625
2.2034645080566406
2.5038719177246094
2.17437744140625
2.079010009765625
2.083301544189453
2.5148391723632812
2.5796890258789062
2.9273033142089844
2.6950836181640625
7.368564605712891
3.265380859375
10.756492614746094
2.6679039001464844
2.7942657470703125
3.5276412963867188
3.5071372985839844
8.368492126464844
4.015445709228516
10.71786880493164
5.096912384033203
13.976573944091797
17.96579360961914
5.218982696533203
4.639625549316406
5.0506591796875
4.981040954589844
6.464958190917969
5.376338958740234
10.69498062133789
10.144710540771484
5.163669586181641
3.571033477783203
4.858970642089844
10.610580444335938
11.281490325927734
12.013435363769531
5.916595458984375
5.600929260253906
19.782066345214844
7.102489471435547
6.001949310302734
9.9639892578125
17.506122589111328
2.506256103515625
4.737377166748047
2.5305747985839844
2.597332000732422
4.7702789306640625
5.787372589111328
2.5615692138671875
7.610321044921875
2.701282501220703
3.1642913818359375
2.6149749755859375
3.674030303955078
5.850315093994141
2.4862289428710938
3.967761993408203
6.556510925292969
2.3856163024902344
2.95257568359375
2.383708953857422
2.079486846923828
3.9052963256835938
3.4637451171875
12.566089630126953
2.3093223571777344
2.227306365966797
4.0683746337890625
3.966808319091797
30.049800872802734
4.953861236572266
9.365558624267578
27.776718139648438
40.48776626586914
38.468360900878906
37.61482238769531
38.886070251464844
52.79064178466797
77.5918960571289
98.00338745117188
86.87067031860352
80.60836791992188
92.73004531860352
107.2683334350586
115.23771286010742
130.60998916625977
144.71101760864258
158.4477424621582
166.1367416381836
175.3067970275879
176.12886428833008
203.52602005004883
197.1888542175293
193.8791275024414
190.38677215576172
192.28839874267578
204.7414779663086
181.79988861083984
201.86758041381836
185.75191497802734
189.21279907226562
203.75347137451172
183.02440643310547
204.79917526245117
206.97021484375
208.5714340209961
206.76898956298828
200.5138397216797
209.26952362060547
213.52148056030273
205.6417465209961
210.8159065246582
202.63004302978516
215.61956405639648
208.06312561035156
228.05404663085938
223.64234924316406
225.51202774047852
224.98083114624023
245.82529067993164
236.09113693237305
238.4934425354004
240.67449569702148
260.32018661499023
269.5174217224121
279.7260284423828
288.79356384277344
267.6892280578613
268.9681053161621
269.84214782714844
270.7223892211914
234.1780662536621
235.17513275146484
236.4788055419922
243.21651458740234
244.5240020751953
242.5537109375
218.42432022094727
228.50656509399414
226.7003059387207
222.91803359985352
230.5469512939453
197.37768173217773
197.11828231811523
200.38890838623047
200.60396194458008
176.40924453735352
181.12802505493164
192.80672073364258
192.19255447387695
183.26473236083984
180.26256561279297
186.89918518066406
187.3927116394043
170.38774490356445
168.16949844360352
162.13321685791016
147.63355255126953
159.33990478515625
154.02507781982422
133.7275505065918
121.37842178344727
122.11322784423828
108.07228088378906
116.25862121582031
102.41079330444336
101.58777236938477
93.06573867797852
75.82235336303711
62.27254867553711
73.46248626708984
58.167457580566406
52.21748352050781
20.84207534790039
22.34029769897461
18.939971923828125
32.604217529296875
26.83258056640625
22.155284881591797
21.12865447998047
42.52481460571289
41.76664352416992
16.468048095703125
17.600536346435547
13.358116149902344
19.85788345336914
38.614749908447266
30.910491943359375
58.26377868652344
43.62154006958008
62.510013580322266
11.378288269042969
17.079830169677734
10.752201080322266
34.151554107666016
19.351959228515625
26.54123306274414
7.434368133544922
20.590782165527344
15.77138900756836
4.767417907714844
3.337383270263672
9.08041000366211
8.9569091796875
6.979465484619141
2.5954246520996094
2.5281906127929688
2.4170875549316406
2.475738525390625
2.5196075439453125
2.5224685668945312
2.0918846130371094
2.7480125427246094
3.8270950317382812
2.5310516357421875
2.4652481079101562
2.4814605712890625
2.5577545166015625
2.173900604248047
1.9211769104003906
2.2878646850585938
2.0422935485839844
2.029895782470703
1.9397735595703125
1.9173622131347656
2.0079612731933594
1.9783973693847656
2.0766258239746094
2.7709007263183594
2.1605491638183594
2.1529197692871094
2.1338462829589844
6.103992462158203
2.5124549865722656
2.1758079528808594
7.897377014160156
3.108978271484375
6.585121154785156
2.6082992553710938
3.9587020874023438
2.9420852661132812
2.605915069580078
5.825996398925781
10.147571563720703
12.777328491210938
6.561279296875
7.833957672119141
2.5930404663085938
298.2025146484375
297.0547676086426
293.92480850219727
291.6879653930664
290.41337966918945
279.5281410217285
280.10082244873047
250.02622604370117
230.51166534423828
186.1715316772461
175.01592636108398
169.36635971069336
149.03783798217773
141.0045623779297
131.42824172973633
123.4130859375
96.04454040527344
52.63662338256836
44.45838928222656
9.898662567138672
6.167411804199219
5.971431732177734
4.3792724609375
31.73208236694336
34.567832946777344
58.01963806152344
78.49597930908203
58.05635452270508
77.06594467163086
90.25812149047852
81.80904388427734
87.75138854980469
86.6231918334961
93.70088577270508
87.25929260253906
78.70817184448242
95.91865539550781
51.84173583984375
42.48476028442383
5.4473876953125
11.235237121582031
26.335716247558594
56.26106262207031
17.49134063720703
17.38595962524414
11.710643768310547
16.38031005859375
22.704601287841797
35.21585464477539
38.761138916015625
64.91804122924805
64.65864181518555
66.59364700317383
76.03836059570312
72.29328155517578
90.40307998657227
82.54289627075195
84.94234085083008
76.9505500793457
89.47563171386719
99.8678207397461
88.93013000488281
84.69200134277344
61.97929382324219
60.44721603393555
64.81599807739258
53.65324020385742
43.63870620727539
39.714813232421875
19.778728485107422
21.469593048095703
5.887508392333984
4.011631011962891
42.10329055786133
39.72816467285156
47.12104797363281
75.97923278808594
73.00710678100586
58.34054946899414
65.18125534057617
48.978328704833984
32.49835968017578
54.00991439819336
29.25252914428711
34.209251403808594
28.411388397216797
25.379180908203125
18.425941467285156
2.575397491455078
2.597332000732422
3.4656524658203125
26.88741683959961
31.084537506103516
26.685237884521484
22.928237915039062
23.886680603027344
5.771160125732422
17.235755920410156
21.51966094970703
22.025585174560547
40.445804595947266
39.118289947509766
27.036666870117188
52.320003509521484
40.47584533691406
34.13248062133789
32.712459564208984
56.569576263427734
45.10688781738281
40.148258209228516
59.52739715576172
57.453155517578125
57.41405487060547
56.00690841674805
61.115264892578125
61.56110763549805
74.8586654663086
75.29973983764648
76.46369934082031
87.85820007324219
81.30645751953125
81.4666748046875
76.34258270263672
63.59052658081055
62.17479705810547
62.47520446777344
59.20267105102539
32.570838928222656
33.68330001831055
47.365665435791016
50.914764404296875
51.8345832824707
50.25959014892578
60.1043701171875
67.46053695678711
64.0268325805664
77.95143127441406
68.53580474853516
78.0324935913086
59.69095230102539
59.05628204345703
68.83525848388672
72.96276092529297
71.4879035949707
74.6607780456543
99.11584854125977
99.1525650024414
105.38005828857422
108.91962051391602
106.8267822265625
115.09370803833008
122.13993072509766
128.753662109375
124.42970275878906
133.90731811523438
118.00003051757812
108.74176025390625
108.29925537109375
90.70396423339844
82.89241790771484
59.175968170166016
48.172950744628906
32.473087310791016
40.98701477050781
34.395694732666016
26.720046997070312
20.782470703125
19.401073455810547
7.095813751220703
3.623485565185547
3.002166748046875
3.906726837158203
13.532638549804688
37.33968734741211
43.79081726074219
16.48235321044922
34.35468673706055
50.24385452270508
58.431148529052734
64.69583511352539
49.50094223022461
45.38774490356445
48.22969436645508
57.0526123046875
33.02907943725586
34.07430648803711
35.98785400390625
23.277759552001953
2.3255348205566406
14.010906219482422
2.0470619201660156
2.3260116577148438
2.560138702392578
2.5787353515625
4.645347595214844
2.227306365966797
2.4785995483398438
4.073143005371094
2.0041465759277344
2.483367919921875
2.0732879638671875
21.294593811035156
36.894798278808594
30.560016632080078
28.663158416748047
21.79431915283203
39.409637451171875
37.2309684753418
29.105186462402344
27.18353271484375
32.05251693725586
30.495166778564453
46.975135803222656
36.69309616088867
34.93499755859375
2.643585205078125
1.9516944885253906
2.655029296875
2.5482177734375
2.6330947875976562
2.567291259765625
2.594470977783203
3.2634735107421875
4.442691802978516
1.9969940185546875
1.9626617431640625
2.0990371704101562
2.5472640991210938
1.9726753234863281
2.6183128356933594
3.0999183654785156
2.144336700439453
2.410411834716797
2.833843231201172
2.0351409912109375
2.376556396484375
2.1882057189941406
2.475261688232422
2.418041229248047
2.2878646850585938
1.9516944885253906
2.2478103637695312
2.3598670959472656
2.346038818359375
2.0546913146972656
2.3021697998046875
2.4690628051757812
2.4614334106445312
1.9459724426269531
2.2115707397460938
2.4824142456054688
4.225730895996094
2.238750457763672
2.7742385864257812
6.739139556884766
12.981414794921875
3.033161163330078
3.3960342407226562
3.108501434326172
13.413429260253906
3.513813018798828
11.280059814453125
43.29347610473633
6.1244964599609375
7.9746246337890625
11.524200439453125
10.133743286132812
3.7093162536621094
3.0565261840820312
4.082679748535156
11.390209197998047
9.077072143554688
8.001327514648438
4.216670989990234
21.93307876586914
24.84607696533203
7.999897003173828
20.443439483642578
29.317378997802734
9.851455688476562
3.226757049560547
10.076045989990234
2.678394317626953
5.9871673583984375
2.58636474609375
5.879878997802734
8.419513702392578
4.683494567871094
31.058311462402344
39.49308395385742
58.400630950927734
58.33578109741211
44.73876953125
50.9185791015625
60.011863708496094
47.304630279541016
57.445526123046875
67.37470626831055
70.21570205688477
66.46251678466797
84.14077758789062
79.2841911315918
43.243408203125
37.22190856933594
45.66192626953125
61.59543991088867
53.802490234375
55.8619499206543
59.44013595581055
58.655738830566406
29.804706573486328
39.76726531982422
56.72740936279297
55.10091781616211
42.00124740600586
61.7985725402832
64.6820068359375
76.47562026977539
63.94195556640625
43.79463195800781
54.62646484375
64.35728073120117
60.32419204711914
63.157081604003906
61.28358840942383
52.79731750488281
51.00250244140625
55.50718307495117
64.03255462646484
73.1363296508789
89.19668197631836
77.70061492919922
96.22383117675781
90.05546569824219
104.17461395263672
93.43957901000977
93.91355514526367
88.3479118347168
93.17207336425781
76.0335922241211
66.26176834106445
62.665462493896484
55.11665344238281
55.5872917175293
52.52647399902344
33.20741653442383
22.377490997314453
21.388530731201172
16.341686248779297
16.780376434326172
32.299041748046875
41.6712760925293
36.10658645629883
43.355464935302734
31.688690185546875
14.826297760009766
20.56741714477539
2.1762847900390625
32.75632858276367
43.410301208496094
36.63492202758789
36.92197799682617
34.078121185302734
25.667667388916016
15.204429626464844
18.958091735839844
22.412776947021484
14.943599700927734
16.344070434570312
21.75617218017578
8.17728042602539
11.264801025390625
8.066177368164062
10.456085205078125
8.111000061035156
18.67532730102539
15.414237976074219
7.481098175048828
8.47625732421875
8.423805236816406
8.850574493408203
6.713390350341797
7.925510406494141
8.893013000488281
7.044315338134766
10.121822357177734
17.626285552978516
11.324405670166016
21.847248077392578
18.664836883544922
27.817726135253906
40.02094268798828
50.77219009399414
17.92144775390625
7.709026336669922
2.4061203002929688
2.0093917846679688
2.067089080810547
8.152008056640625
2.2606849670410156
2.1767616271972656
2.2172927856445312
2.1262168884277344
2.2258758544921875
2.414226531982422
2.4127960205078125
2.1300315856933594
2.338409423828125
2.2382736206054688
2.1753311157226562
2.0232200622558594
2.3212432861328125
2.3136138916015625
2.1767616271972656
2.0194053649902344
2.097606658935547
2.3698806762695312
2.0303726196289062
2.0532608032226562
2.2630691528320312
2.3775100708007812
2.1486282348632812
2.308368682861328
2.1615028381347656
2.4580955505371094
2.041339874267578
1.9831657409667969
1.934051513671875
2.0093917846679688
2.025127410888672
1.9764900207519531
2.098560333251953
2.0418167114257812
2.079010009765625
1.9779205322265625
2.0380020141601562
1.96075439453125
2.1805763244628906
2.067089080810547
2.0189285278320312
2.0189285278320312
2.007007598876953
1.9855499267578125
2.0389556884765625
1.9750595092773438
2.05230712890625
1.9550323486328125
4.519462585449219
6.999015808105469
9.213447570800781
2.273082733154297
2.0990371704101562
2.044200897216797
2.170562744140625
2.319812774658203
2.197265625
2.3202896118164062
2.075672149658203
4.701137542724609
2.143383026123047
1.9021034240722656
1.9516944885253906
2.166748046875
1.9903182983398438
2.144336700439453
1.9526481628417969
2.1085739135742188
1.9431114196777344
2.0999908447265625
2.0599365234375
2.0170211791992188
2.0780563354492188
2.377033233642578
2.0265579223632812
2.9306411743164062
2.101898193359375
1.983642578125
1.9464492797851562
2.4323463439941406
2.177715301513672
1.9698143005371094
2.2192001342773438
2.2835731506347656
2.2559165954589844
2.1009445190429688
1.9435882568359375
2.2001266479492188
1.9350051879882812
2.1119117736816406
2.018451690673828
2.22015380859375
2.0308494567871094
2.045154571533203
1.9979476928710938
2.128124237060547
2.205371856689453
1.9731521606445312
1.9850730895996094
2.1200180053710938
1.9388198852539062
2.170562744140625
1.9555091857910156
2.2420883178710938
2.0008087158203125
2.171039581298828
2.082347869873047
1.9783973693847656
2.318859100341797
2.0208358764648438
2.4199485778808594
2.1944046020507812
2.1004676818847656
2.3517608642578125
2.5038719177246094
2.1791458129882812
2.3937225341796875
2.12860107421875
2.323150634765625
1.9717216491699219
2.467632293701172
2.617359161376953
2.0818710327148438
2.380847930908203
2.3779869079589844
2.4824142456054688
2.4323463439941406
1.9712448120117188
12.982845306396484
2.5801658630371094
2.5043487548828125
2.5300979614257812
2.4309158325195312
2.4995803833007812
2.5691986083984375
2.5177001953125
2.472400665283203
2.4695396423339844
2.0275115966796875
2.460956573486328
2.078533172607422
2.3412704467773438
2.0699501037597656
6.713390350341797
2.3860931396484375
2.0322799682617188
2.2611618041992188
2.3479461669921875
2.0623207092285156
2.0666122436523438
7.445335388183594
5.873680114746094
9.781837463378906
11.677742004394531
21.045684814453125
28.23019027709961
34.14583206176758
33.931732177734375
17.341136932373047
22.56917953491211
21.726131439208984
1.9741058349609375
2.0051002502441406
1.9803047180175781
2.2916793823242188
2.0170211791992188
2.0961761474609375
3.3731460571289062
4.597187042236328
2.2983551025390625
5.25665283203125
2.3832321166992188
2.453327178955078
3.1881332397460938
5.418300628662109
3.043651580810547
16.638755798339844
19.416332244873047
27.94933319091797
30.211448669433594
15.890121459960938
15.545845031738281
28.60260009765625
9.218692779541016
6.0558319091796875
27.070045471191406
19.466876983642578
9.59014892578125
8.133411407470703
2.5806427001953125
2.4890899658203125
2.5377273559570312
2.6903152465820312
2.1529197692871094
2.471446990966797
2.8977394104003906
2.3756027221679688
2.151012420654297
2.170085906982422
3.0984878540039062
2.1305084228515625
2.330780029296875
2.097606658935547
1.9421577453613281
2.028942108154297
2.2373199462890625
1.9421577453613281
1.9397735595703125
2.0036697387695312
6.939888000488281
8.104324340820312
2.3241043090820312
2.2978782653808594
18.056392669677734
19.315242767333984
28.325557708740234
39.09158706665039
32.64474868774414
41.99934005737305
36.95058822631836
34.15536880493164
29.375076293945312
20.782947540283203
21.139144897460938
12.641429901123047
10.630130767822266
1.9359588623046875
3.830432891845703
2.0055770874023438
3.4852027893066406
3.9687156677246094
3.8614273071289062
10.954856872558594
6.0634613037109375
10.972976684570312
1.9345283508300781
3.37982177734375
3.410816192626953
3.2715797424316406
3.0727386474609375
10.256290435791016
16.452789306640625
17.896652221679688
17.745494842529297
13.779163360595703
4.643440246582031
6.062984466552734
6.0863494873046875
2.6350021362304688
7.516384124755859
7.794857025146484
1.9903182983398438
4.44793701171875
2.7670860290527344
4.144191741943359
2.1042823791503906
3.12042236328125
5.676746368408203
18.777847290039062
19.975662231445312
22.762298583984375
37.59574890136719
28.740882873535156
22.66073226928711
36.09323501586914
44.312477111816406
60.06765365600586
59.99040603637695
82.33213424682617
95.1995849609375
103.06835174560547
121.49810791015625
106.6427230834961
96.62914276123047
94.40040588378906
96.0078239440918
110.7020378112793
101.58967971801758
94.68793869018555
95.4132080078125
101.34172439575195
82.14187622070312
71.62237167358398
65.20462036132812
61.26976013183594
54.172515869140625
60.00089645385742
44.306278228759766
46.384334564208984
60.02664566040039
41.96500778198242
18.828868865966797
28.329849243164062
16.006946563720703
6.153106689453125
2.1524429321289062
8.433341979980469
2.196788787841797
2.215862274169922
2.056121826171875
2.1677017211914062
2.4738311767578125
1.9450187683105469
2.578258514404297
2.3441314697265625
2.399444580078125
5.1593780517578125
12.149333953857422
15.629291534423828
30.63821792602539
24.547100067138672
20.484447479248047
27.94647216796875
46.362876892089844
43.92719268798828
44.49462890625
35.37416458129883
41.87631607055664
39.93701934814453
40.67087173461914
57.51991271972656
48.549652099609375
40.95125198364258
77.70967483520508
79.19120788574219
107.50484466552734
79.17976379394531
75.58393478393555
90.30628204345703
92.58460998535156
84.04970169067383
123.29673767089844
121.0789680480957
126.26123428344727
142.47417449951172
136.95621490478516
128.83949279785156
140.89536666870117
127.5629997253418
150.01392364501953
161.7908477783203
174.31116104125977
184.62085723876953
150.27141571044922
153.60164642333984
141.67022705078125
164.7791862487793
168.85709762573242
139.30320739746094
144.68812942504883
146.93784713745117
156.2819480895996
141.08657836914062
143.157958984375
146.14057540893555
149.28865432739258
151.37815475463867
127.43663787841797
117.50364303588867
127.73609161376953
100.06523132324219
113.58118057250977
121.85525894165039
118.30997467041016
87.83912658691406
96.94337844848633
101.34506225585938
122.00498580932617
102.5538444519043
119.27509307861328
114.38512802124023
122.31731414794922
102.27584838867188
103.31869125366211
106.95981979370117
95.88956832885742
109.23147201538086
111.61279678344727
125.9450912475586
127.94113159179688
126.50918960571289
138.08536529541016
137.82310485839844
153.7337303161621
140.2454376220703
142.9600715637207
132.12108612060547
142.76552200317383
142.43364334106445
90.2700424194336
89.87903594970703
73.97842407226562
78.1545639038086
64.178466796875
56.70166015625
57.585716247558594
35.0341796875
26.568889617919922
25.44403076171875
2.125263214111328
2.1619796752929688
2.0265579223632812
2.5644302368164062
8.279800415039062
3.7903785705566406
7.6465606689453125
7.843494415283203
8.359909057617188
3.7908554077148438
6.576061248779297
9.030342102050781
7.906436920166016
6.815433502197266
7.666587829589844
5.537986755371094
7.83538818359375
13.409614562988281
3.239154815673828
8.771419525146484
20.65277099609375
9.555816650390625
22.47762680053711
2.089977264404297
7.608890533447266
6.98089599609375
11.027812957763672
17.827987670898438
17.71831512451172
33.97798538208008
50.3993034362793
31.07309341430664
42.54913330078125
55.936336517333984
48.61736297607422
44.87419128417969
43.64204406738281
46.05674743652344
46.2956428527832
34.177303314208984
47.33991622924805
51.73015594482422
61.118125915527344
53.19404602050781
25.309085845947266
32.38964080810547
20.936012268066406
27.928829193115234
2.689361572265625
2.860546112060547
2.4738311767578125
2.5434494018554688
6.16455078125
2.6311874389648438
2.707958221435547
2.7379989624023438
2.7785301208496094
2.819538116455078
3.2072067260742188
3.734588623046875
3.261566162109375
3.696918487548828
3.5905838012695312
3.8247108459472656
7.008552551269531
3.0417442321777344
2.5348663330078125
2.639293670654297
2.1677017211914062
2.9931068420410156
2.4852752685546875
3.1690597534179688
13.811588287353516
20.28656005859375
19.49453353881836
36.52763366699219
50.76122283935547
35.03990173339844
43.9600944519043
59.044837951660156
68.47810745239258
110.27050018310547
75.05941390991211
80.62458038330078
82.4728012084961
71.85697555541992
78.39107513427734
58.537960052490234
68.5124397277832
68.2377815246582
39.076805114746094
42.64497756958008
21.150588989257812
5.908966064453125
2.185344696044922
1.9931793212890625
3.6497116088867188
3.8270950317382812
13.950824737548828
12.26806640625
14.535903930664062
19.12832260131836
3.467559814453125
2.7861595153808594
4.564762115478516
2.876758575439453
3.2148361206054688
2.6254653930664062
5.0907135009765625
11.513233184814453
2.5763511657714844
14.546871185302734
5.080699920654297
12.173652648925781
8.065223693847656
4.157543182373047
3.9472579956054688
14.594078063964844
1.9850730895996094
2.0494461059570312
3.452777862548828
2.140045166015625
2.1491050720214844
1.9559860229492188
2.513408660888672
2.094745635986328
2.4461746215820312
2.5415420532226562
2.3555755615234375
2.5277137756347656
2.5739669799804688
2.5463104248046875
2.498149871826172
2.5076866149902344
2.5434494018554688
2.5124549865722656
2.3641586303710938
2.5224685668945312
2.8963088989257812
2.6102066040039062
2.99072265625
3.719329833984375
2.4542808532714844
2.5920867919921875
2.7360916137695312
5.184650421142578
9.572982788085938
2.5148391723632812
2.5205612182617188
2.414226531982422
3.7584304809570312
5.286693572998047
2.033233642578125
3.3483505249023438
2.4428367614746094
7.449626922607422
13.936519622802734
10.022640228271484
10.844230651855469
26.97467803955078
37.95623779296875
43.1523323059082
40.436744689941406
47.417640686035156
51.61619186401367
37.494659423828125
43.036460876464844
52.318572998046875
65.18840789794922
51.0258674621582
57.93285369873047
56.096553802490234
40.92216491699219
66.87688827514648
66.32614135742188
64.60380554199219
80.72471618652344
72.8907585144043
73.92168045043945
86.30704879760742
89.32304382324219
95.49331665039062
90.86322784423828
76.28774642944336
52.44302749633789
60.95409393310547
45.9752082824707
36.600589752197266
35.4456901550293
45.536041259765625
50.3382682800293
31.798839569091797
21.528244018554688
25.828838348388672
25.417804718017578
10.662078857421875
15.069961547851562
16.587257385253906
28.145313262939453
53.76243591308594
68.87388229370117
88.57440948486328
79.46300506591797
88.4408950805664
89.66541290283203
92.30518341064453
88.59491348266602
90.53802490234375
67.19684600830078
67.6422119140625
67.50631332397461
74.18346405029297
51.265716552734375
47.48964309692383
46.42438888549805
55.571556091308594
48.91633987426758
41.756629943847656
42.264461517333984
24.206161499023438
17.560482025146484
25.861740112304688
32.230377197265625
37.45126724243164
29.45232391357422
18.788814544677734
17.588138580322266
2.2215843200683594
2.349376678466797
1.972198486328125
2.048492431640625
2.0885467529296875
2.292156219482422
7.627964019775391
7.1773529052734375
3.2510757446289062
3.4279823303222656
2.040863037109375
2.1376609802246094
2.1314620971679688
2.5200843811035156
4.994392395019531
13.790130615234375
28.457164764404297
19.054412841796875
27.669906616210938
30.175209045410156
29.545307159423828
52.12688446044922
24.894237518310547
41.120052337646484
47.734737396240234
41.567325592041016
50.02260208129883
58.36772918701172
54.34560775756836
56.645870208740234
64.84508514404297
56.37502670288086
66.8344497680664
74.78141784667969
63.190460205078125
69.50092315673828
62.08229064941406
78.79638671875
72.01671600341797
67.64936447143555
79.47874069213867
70.02973556518555
76.09701156616211
95.28207778930664
89.17474746704102
95.977783203125
84.81597900390625
65.65427780151367
59.45587158203125
38.44022750854492
42.96064376831055
12.569904327392578
6.927490234375
3.3822059631347656
2.2649765014648438
2.0551681518554688
2.1882057189941406
2.399444580078125
2.1944046020507812
1.9979476928710938
2.2325515747070312
2.0470619201660156
2.213001251220703
2.166748046875
2.3298263549804688
2.173900604248047
4.756450653076172
2.2439956665039062
2.2268295288085938
2.2487640380859375
6.237983703613281
9.23299789428711
10.14089584350586
13.106346130371094
11.816024780273438
36.942481994628906
36.10372543334961
2.1834373474121094
2.0570755004882812
2.0542144775390625
2.189159393310547
2.277374267578125
1.9974708557128906
2.3756027221679688
2.0122528076171875
10.953903198242188
2.0513534545898438
2.383708953857422
2.0895004272460938
2.2025108337402344
2.2106170654296875
2.0589828491210938
2.1109580993652344
2.197742462158203
2.315044403076172
3.2448768615722656
2.1500587463378906
2.650737762451172
2.452373504638672
2.575397491455078
7.712364196777344
9.92584228515625
8.921623229980469
2.734661102294922
3.1561851501464844
3.3903121948242188
4.139423370361328
12.192726135253906
3.1843185424804688
6.043910980224609
6.627082824707031
6.640434265136719
6.7424774169921875
6.103992462158203
6.722927093505859
6.253719329833984
9.496212005615234
5.3253173828125
5.203723907470703
457.44991302490234
454.9221992492676
442.28219985961914
446.34151458740234
455.54065704345703
477.0035743713379
437.4723434448242
416.14818572998047
431.9591522216797
412.56093978881836
408.2508087158203
409.94930267333984
424.1971969604492
428.59745025634766
433.3357810974121
447.53360748291016
409.31177139282227
398.7245559692383
404.80804443359375
400.19941329956055
410.68553924560547
394.5269584655762
397.8414535522461
407.3638916015625
411.9091033935547
374.3553161621094
384.185791015625
392.2162055969238
399.25193786621094
404.08992767333984
397.1843719482422
393.8021659851074
372.29442596435547
379.12940979003906
376.29032135009766
384.84716415405273
379.8480033874512
371.0451126098633
377.29454040527344
352.3521423339844
355.8797836303711
364.2396926879883
361.22655868530273
341.8116569519043
337.7385139465332
341.02344512939453
330.4409980773926
344.1462516784668
337.8310203552246
350.9030342102051
330.43861389160156
334.96904373168945
344.4557189941406
324.8400688171387
328.9914131164551
317.0943260192871
294.9190139770508
289.3519401550293
279.5252799987793
285.08615493774414
280.61723709106445
306.4126968383789
302.0186424255371
302.4435043334961
295.565128326416
295.1397895812988
292.57774353027344
300.3711700439453
304.0289878845215
297.88780212402344
302.4306297302246
300.234317779541
285.860538482666
286.67402267456055
293.82944107055664
276.2279510498047
277.15110778808594
263.5693550109863
266.33691787719727
268.247127532959
261.1384391784668
212.0504379272461
218.3990478515625
216.76301956176758
193.86816024780273
196.78783416748047
201.60675048828125
205.86061477661133
205.76238632202148
206.82239532470703
199.56731796264648
204.20074462890625
198.03762435913086
196.4888572692871
199.97262954711914
193.7546730041504
189.01634216308594
193.73416900634766
187.58249282836914
186.89537048339844
192.73090362548828
175.6296157836914
170.69387435913086
169.25334930419922
169.1422462463379
162.31489181518555
155.54094314575195
159.1029167175293
146.50964736938477
142.75503158569336
143.23186874389648
136.63053512573242
131.0901641845703
142.0888900756836
133.35657119750977
146.25072479248047
139.50872421264648
136.86800003051758
140.99550247192383
140.23733139038086
107.2392463684082
90.02447128295898
88.62543106079102
96.04310989379883
92.68856048583984
92.06342697143555
73.00567626953125
85.93225479125977
68.2077407836914
68.47906112670898
85.72864532470703
77.45742797851562
71.88940048217773
80.55639266967773
91.4621353149414
93.40476989746094
82.86809921264648
90.78454971313477
89.73407745361328
73.00472259521484
85.91127395629883
101.79758071899414
85.75248718261719
82.79228210449219
61.974525451660156
70.43838500976562
53.23648452758789
57.697296142578125
30.273914337158203
38.193702697753906
47.27649688720703
50.22573471069336
43.79081726074219
40.914058685302734
56.9148063659668
41.57829284667969
30.405044555664062
33.42580795288086
26.87215805053711
25.330543518066406
32.59420394897461
26.791095733642578
5.507469177246094
11.627674102783203
14.11294937133789
12.280941009521484
12.186527252197266
5.791187286376953
30.887126922607422
54.55446243286133
69.24009323120117
87.9201889038086
95.31784057617188
106.54497146606445
111.85932159423828
121.46425247192383
130.56135177612305
131.84881210327148
141.02935791015625
164.9026870727539
164.22653198242188
174.61061477661133
185.44721603393555
190.86408615112305
194.1995620727539
188.28821182250977
207.58056640625
207.15951919555664
225.99267959594727
226.23634338378906
242.97237396240234
246.22392654418945
250.56123733520508
243.70670318603516
261.3177299499512
270.0543403625488
301.70536041259766
311.6903305053711
300.8885383605957
304.4276237487793
308.38584899902344
311.40661239624023
320.74689865112305
336.58647537231445
352.9696464538574
359.33637619018555
366.9462203979492
376.2021064758301
377.8648376464844
380.67007064819336
400.14171600341797
398.33784103393555
393.984317779541
405.6868553161621
413.4173393249512
440.5560493469238
432.10363388061523
424.501895904541
440.1373863220215
473.33240509033203
479.7844886779785
466.1827087402344
467.7720069885254
479.0692329406738
464.54906463623047
467.21649169921875
473.21510314941406
473.16694259643555
473.3848571777344
478.6715507507324
474.86066818237305
458.4383964538574
458.1456184387207
465.10934829711914
485.4393005371094
480.7848930358887
495.6231117248535
479.5727729797363
488.07573318481445
497.6325035095215
514.3585205078125
518.2499885559082
509.06991958618164
524.6543884277344
517.977237701416
541.6727066040039
506.5579414367676
517.634391784668
515.1910781860352
513.1950378417969
486.89937591552734
502.4399757385254
491.18995666503906
495.9826469421387
482.6927185058594
478.6376953125
445.1251029968262
438.40646743774414
426.8798828125
437.9715919494629
439.15557861328125
427.032470703125
392.90809631347656
391.63923263549805
358.6421012878418
317.2478675842285
313.37928771972656
304.3546676635742
295.14122009277344
299.5123863220215
300.1747131347656
273.18716049194336
273.7455368041992
280.40409088134766
256.53934478759766
256.62994384765625
231.4891815185547
235.30197143554688
239.54296112060547
227.01454162597656
228.21760177612305
215.29626846313477
203.75919342041016
206.9849967956543
200.96874237060547
224.31135177612305
228.81317138671875
187.7756118774414
206.84528350830078
222.18704223632812
221.55427932739258
236.81402206420898
209.10310745239258
211.639404296875
211.6241455078125
205.40475845336914
207.30876922607422
177.96039581298828
195.9223747253418
194.27871704101562
183.98666381835938
193.60876083374023
195.24049758911133
176.19848251342773
192.95215606689453
195.0550079345703
202.47125625610352
216.02487564086914
166.54205322265625
175.86278915405273
163.6514663696289
174.3021011352539
190.6414031982422
207.39507675170898
198.56500625610352
198.44579696655273
215.47555923461914
229.19273376464844
214.0660285949707
218.72329711914062
222.5027084350586
236.6161346435547
238.50250244140625
241.71733856201172
218.15109252929688
217.5588607788086
224.48015213012695
223.9999771118164
229.06255722045898
207.67974853515625
208.21189880371094
192.60644912719727
166.77618026733398
152.3895263671875
153.9478302001953
121.46806716918945
98.07109832763672
92.41867065429688
56.1981201171875
60.506343841552734
60.47534942626953
21.18682861328125
30.606746673583984
32.67383575439453
50.8418083190918
34.36279296875
23.139476776123047
21.948814392089844
23.738861083984375
15.410900115966797
2.1600723266601562
1.9822120666503906
8.210182189941406
2.5081634521484375
2.097606658935547
2.0227432250976562
2.0647048950195312
2.2516250610351562
2.0418167114257812
3.3426284790039062
2.6955604553222656
1.9445419311523438
1.9426345825195312
2.2535324096679688
1.9216537475585938
1.9168853759765625
2.1986961364746094
1.9907951354980469
2.00653076171875
2.1567344665527344
2.1009445190429688
2.2220611572265625
2.5482177734375
2.5968551635742188
2.3431777954101562
2.4557113647460938
2.918720245361328
2.1562576293945312
2.003192901611328
2.2110939025878906
2.4437904357910156
2.227783203125
2.0542144775390625
2.1495819091796875
2.3322105407714844
2.0208358764648438
1.9559860229492188
2.3822784423828125
2.312183380126953
2.021312713623047
2.101421356201172
2.243518829345703
2.0623207092285156
6.3190460205078125
2.205371856689453
1.9750595092773438
2.1610260009765625
2.1905899047851562
2.0737648010253906
3.2100677490234375
2.1619796752929688
2.0198822021484375
2.227783203125
2.2668838500976562
2.1576881408691406
3.0355453491210938
2.8104782104492188
3.666400909423828
2.4862289428710938
2.8257369995117188
2.692699432373047
2.8295516967773438
2.3055076599121094
2.4061203002929688
3.7255287170410156
2.2177696228027344
2.7251243591308594
2.6483535766601562
2.9125213623046875
2.621173858642578
2.773761749267578
5.39398193359375
12.14742660522461
13.331413269042969
2.6416778564453125
2.6378631591796875
2.669811248779297
2.5801658630371094
2.941131591796875
2.4805068969726562
2.6268959045410156
2.3965835571289062
7.549762725830078
2.483367919921875
2.0093917846679688
2.200603485107422
2.163410186767578
2.2373199462890625
2.1991729736328125
2.010822296142578
5.016326904296875
2.5911331176757812
4.059791564941406
2.322673797607422
4.937648773193359
6.478786468505859
9.727954864501953
4.6749114990234375
5.306720733642578
6.267547607421875
7.316112518310547
5.710601806640625
4.596233367919922
5.2700042724609375
4.900932312011719
4.534721374511719
5.218029022216797
7.330894470214844
8.333206176757812
2.040863037109375
2.330780029296875
2.2215843200683594
2.4213790893554688
2.1085739135742188
2.3298263549804688
2.303600311279297
7.387638092041016
2.1953582763671875
2.7933120727539062
4.664421081542969
2.460956573486328
2.0766258239746094
2.0232200622558594
4.7760009765625
7.781982421875
2.1109580993652344
2.009868621826172
2.288818359375
2.395153045654297
2.12860107421875
2.3064613342285156
4.762172698974609
3.5715103149414062
2.0399093627929688
2.06756591796875
1.9745826721191406
2.201080322265625
1.9907951354980469
4.085063934326172
2.1409988403320312
1.99127197265625
2.3488998413085938
1.9841194152832031
2.192974090576172
1.9850730895996094
1.9793510437011719
2.2945404052734375
1.9459724426269531
2.583026885986328
2.0093917846679688
1.9326210021972656
1.9736289978027344
1.9326210021972656
1.9884109497070312
2.2454261779785156
2.1572113037109375
2.003192901611328
2.129077911376953
2.0318031311035156
2.3708343505859375
1.9965171813964844
4.881381988525391
2.1729469299316406
2.456188201904297
2.079010009765625
2.1080970764160156
2.1514892578125
2.002239227294922
2.1376609802246094
2.00653076171875
2.9816627502441406
2.3632049560546875
2.0470619201660156
1.9707679748535156
2.43377685546875
1.9698143005371094
2.277851104736328
2.166748046875
2.28118896484375
2.1762847900390625
2.2902488708496094
3.3740997314453125
2.1462440490722656
2.529144287109375
2.0933151245117188
2.296924591064453
2.5358200073242188
6.890296936035156
2.0265579223632812
3.097057342529297
2.712249755859375
2.990245819091797
2.6035308837890625
2.8471946716308594
5.272388458251953
2.811908721923828
3.5963058471679688
3.7870407104492188
2.552509307861328
2.269744873046875
4.586219787597656
4.055500030517578
24.118900299072266
20.675182342529297
25.23517608642578
18.922805786132812
6.4220428466796875
5.505561828613281
4.337787628173828
2.746105194091797
6.8798065185546875
2.0427703857421875
1.9803047180175781
6.947994232177734
6.501674652099609
8.644580841064453
2.956867218017578
4.658699035644531
6.846427917480469
4.214286804199219
6.249904632568359
13.132095336914062
2.8781890869140625
2.223968505859375
2.1185874938964844
7.220745086669922
2.7518272399902344
2.0074844360351562
4.021644592285156
7.568359375
2.0799636840820312
3.6668777465820312
7.443904876708984
2.1500587463378906
2.292156219482422
6.2313079833984375
2.8047561645507812
2.2516250610351562
7.350444793701172
7.502555847167969
2.7942657470703125
11.008262634277344
15.23590087890625
15.27547836303711
11.710166931152344
31.009197235107422
26.069164276123047
45.3181266784668
7.984638214111328
3.9992332458496094
36.4680290222168
25.878429412841797
13.557910919189453
12.529850006103516
4.981040954589844
3.2858848571777344
12.420654296875
20.115375518798828
12.996673583984375
7.760047912597656
2.6569366455078125
3.7026405334472656
5.666255950927734
13.55600357055664
2.3975372314453125
3.6745071411132812
2.64739990234375
3.5457611083984375
2.1123886108398438
2.3021697998046875
1.9688606262207031
2.056121826171875
4.280567169189453
6.461143493652344
8.832454681396484
14.722347259521484
16.907215118408203
24.351119995117188
18.806934356689453
15.006542205810547
17.12322235107422
24.5513916015625
18.9971923828125
20.180225372314453
34.879207611083984
22.268295288085938
9.510517120361328
24.727344512939453
27.04143524169922
27.289867401123047
2.1572113037109375
8.71419906616211
18.068790435791016
20.660400390625
24.00970458984375
24.08599853515625
10.903358459472656
2.773761749267578
5.633354187011719
33.73432159423828
11.7340087890625
23.07748794555664
18.366336822509766
22.076129913330078
17.822742462158203
7.693767547607422
9.803295135498047
14.692306518554688
2.707958221435547
4.643917083740234
25.156497955322266
17.293930053710938
40.26937484741211
33.17737579345703
46.56982421875
37.189483642578125
61.58018112182617
59.03005599975586
56.17094039916992
71.72536849975586
83.41407775878906
78.24468612670898
67.79336929321289
68.55297088623047
67.19207763671875
69.45323944091797
60.909271240234375
31.24856948852539
18.393516540527344
2.6569366455078125
12.339115142822266
2.1429061889648438
2.2225379943847656
2.098560333251953
2.0380020141601562
1.9602775573730469
4.018306732177734
2.2706985473632812
2.247333526611328
3.998279571533203
4.443645477294922
4.342079162597656
17.158031463623047
2.2444725036621094
3.670215606689453
3.9429664611816406
4.699230194091797
4.549980163574219
4.892826080322266
4.429817199707031
5.138397216796875
4.364013671875
2.238750457763672
4.496574401855469
4.436969757080078
4.284858703613281
4.264354705810547
4.961967468261719
4.5299530029296875
4.9533843994140625
4.621982574462891
5.072116851806641
4.658222198486328
4.843235015869141
2.171039581298828
2.1147727966308594
2.0575523376464844
2.013683319091797
11.93380355834961
6.2007904052734375
4.733562469482422
2.5959014892578125
2.808094024658203
2.6769638061523438
3.093719482421875
2.780914306640625
3.0488967895507812
2.856731414794922
2.765655517578125
8.218765258789062
13.806343078613281
3.51715087890625
3.0837059020996094
2.7909278869628906
2.8228759765625
2.5610923767089844
2.3832321166992188
2.8138160705566406
9.711742401123047
4.078865051269531
3.3888816833496094
2.6183128356933594
2.666473388671875
2.8734207153320312
2.8252601623535156
2.6540756225585938
2.2263526916503906
2.6865005493164062
2.7008056640625
3.3502578735351562
2.0303726196289062
2.910614013671875
2.6769638061523438
2.7718544006347656
2.2192001342773438
2.7832984924316406
2.758026123046875
6.1779022216796875
3.2052993774414062
2.7017593383789062
8.136272430419922
7.869243621826172
2.784252166748047
2.0852088928222656
2.0308494567871094
2.2296905517578125
4.010200500488281
11.455059051513672
29.985904693603516
76.17950439453125
110.60047149658203
136.26575469970703
164.62230682373047
186.28311157226562
210.80636978149414
241.2400245666504
263.9341354370117
283.2140922546387
311.1920356750488
322.7682113647461
347.12696075439453
356.8296432495117
366.20473861694336
385.9291076660156
365.6620979309082
367.7558898925781
370.12577056884766
372.33448028564453
374.3138313293457
370.0118064880371
372.64251708984375
375.2555847167969
377.77233123779297
380.4659843444824
369.1868782043457
371.6397285461426
374.18603897094727
376.7848014831543
388.242244720459
372.07698822021484
374.91798400878906
342.2722816467285
344.8162078857422
347.3081588745117
352.1461486816406
336.4276885986328
334.073543548584
334.52892303466797
337.24117279052734
318.96352767944336
321.5055465698242
324.0323066711426
317.62218475341797
315.71435928344727
318.5467720031738
317.5487518310547
323.1034278869629
315.82117080688477
318.7737464904785
321.74015045166016
324.3117332458496
351.18770599365234
351.2129783630371
328.87887954711914
355.90267181396484
355.5641174316406
367.3524856567383
342.2350883483887
360.34297943115234
353.40213775634766
361.9680404663086
370.7928657531738
350.35228729248047
346.09222412109375
357.9602241516113
331.3579559326172
331.8023681640625
370.5587387084961
382.0810317993164
350.0242233276367
349.3075370788574
352.4975776672363
338.49143981933594
359.2710494995117
378.13806533813477
392.4102783203125
411.72313690185547
425.6629943847656
445.9671974182129
457.87858963012695
478.2748222351074
479.8550605773926
490.2667999267578
499.5875358581543
509.2577934265137
513.7248039245605
532.1106910705566
531.6424369812012
538.9471054077148
516.0818099975586
519.9122428894043
513.0343437194824
516.7365074157715
493.68810653686523
495.35655975341797
501.77478790283203
506.30855560302734
481.91308975219727
520.9712982177734
551.0435104370117
560.1415634155273
569.516658782959
580.1091194152832
572.2603797912598
581.641674041748
598.6604690551758
623.0292320251465
634.0813636779785
639.2545700073242
649.3363380432129
655.2672386169434
691.164493560791
676.9251823425293
687.354564666748
709.1865539550781
680.0932884216309
696.5112686157227
716.9899940490723
714.1046524047852
674.8671531677246
683.781623840332
690.9260749816895
705.0766944885254
712.2974395751953
720.1032638549805
711.3690376281738
711.5588188171387
726.5963554382324
706.4738273620605
687.2034072875977
706.1252593994141
712.3150825500488
702.7068138122559
719.0461158752441
728.9819717407227
650.6552696228027
659.6102714538574
665.0142669677734
662.9781723022461
661.7116928100586
673.3484268188477
684.7438812255859
665.6818389892578
697.3743438720703
711.2622261047363
703.8025856018066
720.8409309387207
733.2830429077148
716.4583206176758
699.8705863952637
676.1035919189453
673.7275123596191
637.6395225524902
655.3750038146973
649.0716934204102
611.6976737976074
621.4742660522461
618.1011199951172
617.3443794250488
590.548038482666
591.9451713562012
591.923713684082
574.2592811584473
575.0026702880859
567.6188468933105
548.3603477478027
538.3167266845703
531.9347381591797
513.1826400756836
500.66614151000977
471.5838432312012
497.6930618286133
500.002384185791
485.4388236999512
482.4633598327637
454.1478157043457
465.6195640563965
474.5755195617676
466.1908149719238
473.73390197753906
454.6518325805664
455.11388778686523
446.69342041015625
473.44970703125
465.30961990356445
464.8327827453613
400.728702545166
421.28849029541016
424.2725372314453
428.5998344421387
434.9555969238281
437.1333122253418
418.9796447753906
405.69400787353516
427.90889739990234
430.0556182861328
432.2209358215332
447.42727279663086
445.83845138549805
446.0940361022949
438.78650665283203
454.1773796081543
456.8653106689453
402.1177291870117
404.0679931640625
396.8029022216797
396.8968391418457
397.01175689697266
360.6257438659668
360.8436584472656
354.8893928527832
336.26270294189453
345.1533317565918
329.74815368652344
323.7648010253906
324.31650161743164
325.7460594177246
331.8920135498047
316.77865982055664
324.83625411987305
302.8531074523926
305.2101135253906
288.35010528564453
290.89879989624023
294.33536529541016
293.3216094970703
293.0436134338379
272.56250381469727
268.14794540405273
268.37158203125
267.9286003112793
251.74236297607422
249.7568130493164
249.54748153686523
230.12065887451172
218.82915496826172
191.1630630493164
166.00608825683594
121.61064147949219
119.96936798095703
73.22883605957031
70.19186019897461
60.25266647338867
31.364917755126953
28.809070587158203
32.375335693359375
2.6912689208984375
2.5238990783691406
2.1047592163085938
2.1762847900390625
2.422809600830078
4.288196563720703
2.9573440551757812
2.3746490478515625
2.495288848876953
2.1796226501464844
2.5835037231445312
2.373218536376953
2.6826858520507812
2.311229705810547
2.552032470703125
2.235889434814453
2.128124237060547
2.3851394653320312
1.9268989562988281
2.0427703857421875
2.4232864379882812
11.733055114746094
2.1791458129882812
1.9431114196777344
2.3164749145507812
2.499103546142578
2.0656585693359375
2.0380020141601562
2.0513534545898438
2.1681785583496094
3.3063888549804688
2.0041465759277344
2.1867752075195312
2.32696533203125
2.4137496948242188
1.983642578125
2.1696090698242188
1.9459724426269531
2.0732879638671875
2.0799636840820312
2.296924591064453
2.1104812622070312
2.1209716796875
2.1796226501464844
2.06756591796875
2.1805763244628906
3.623485565185547
6.1855316162109375
2.025127410888672
2.105236053466797
2.0570755004882812
1.9536018371582031
1.9712448120117188
2.758502960205078
2.4614334106445312
1.9536018371582031
3.5734176635742188
2.9468536376953125
3.899097442626953
3.196239471435547
20.327091217041016
17.293453216552734
19.555091857910156
30.946731567382812
44.470787048339844
37.93144226074219
37.358760833740234
52.46591567993164
55.80759048461914
54.87346649169922
76.78794860839844
75.45757293701172
72.23033905029297
100.4180908203125
97.24092483520508
96.38786315917969
112.22982406616211
109.84563827514648
59.354305267333984
47.49011993408203
58.77876281738281
45.691490173339844
44.336795806884766
6.321907043457031
5.267143249511719
13.005256652832031
14.482975006103516
2.365589141845703
2.5005340576171875
7.048606872558594
8.133411407470703
2.635955810546875
2.460956573486328
2.9740333557128906
2.5701522827148438
2.147197723388672
3.4227371215820312
2.5420188903808594
2.2821426391601562
2.5644302368164062
3.9014816284179688
2.4237632751464844
2.086639404296875
3.8785934448242188
6.289005279541016
3.1418800354003906
2.136707305908203
2.646923065185547
2.5544166564941406
2.4628639221191406
2.5997161865234375
2.9091835021972656
2.845287322998047
2.5000572204589844
2.0017623901367188
2.491474151611328
2.4709701538085938
2.830982208251953
1.9693374633789062
3.131389617919922
2.4461746215820312
2.4461746215820312
2.1185874938964844
2.067089080810547
2.0265579223632812
2.0761489868164062
1.9764900207519531
2.1219253540039062
2.5625228881835938
2.841949462890625
2.43377685546875
12.085437774658203
20.117759704589844
26.386737823486328
27.08578109741211
25.331974029541016
34.63888168334961
23.103713989257812
19.97089385986328
2.0203590393066406
4.216670989990234
2.4366378784179688
2.3813247680664062
7.7495574951171875
13.701915740966797
26.325225830078125
2.3522377014160156
2.1572113037109375
2.063751220703125
2.2821426391601562
3.8805007934570312
2.3889541625976562
1.9955635070800781
1.9588470458984375
2.0585060119628906
2.3212432861328125
2.1419525146484375
2.05230712890625
2.1114349365234375
2.0475387573242188
1.9683837890625
2.448558807373047
2.971649169921875
2.0284652709960938
3.4093856811523438
3.589630126953125
2.1142959594726562
2.1228790283203125
2.0580291748046875
2.0055770874023438
2.398967742919922
2.0856857299804688
2.041339874267578
2.128124237060547
3.1270980834960938
2.064228057861328
2.1071434020996094
2.341747283935547
2.0532608032226562
2.0799636840820312
2.209186553955078
2.002716064453125
2.0585060119628906
2.2182464599609375
2.0360946655273438
2.1429061889648438
2.620697021484375
2.4843215942382812
2.3360252380371094
2.0585060119628906
2.3889541625976562
2.2826194763183594
2.1371841430664062
2.1462440490722656
2.2950172424316406
1.9936561584472656
2.056121826171875
2.193450927734375
2.0194053649902344
6.486415863037109
2.3255348205566406
2.3055076599121094
2.258777618408203
2.426624298095703
2.139568328857422
2.3322105407714844
2.235889434814453
4.017829895019531
2.4051666259765625
4.141330718994141
2.1424293518066406
2.750873565673828
2.1796226501464844
2.1872520446777344
6.088733673095703
5.588054656982422
5.463123321533203
5.644321441650391
4.800319671630859
5.047798156738281
7.4615478515625
12.859344482421875
5.832672119140625
8.258819580078125
9.019851684570312
21.210193634033203
2.6111602783203125
3.2501220703125
11.19089126586914
20.824909210205078
26.356220245361328
9.151935577392578
5.481243133544922
30.186176300048828
41.13912582397461
37.28294372558594
39.9470329284668
45.937538146972656
69.63062286376953
39.012908935546875
41.2139892578125
26.31092071533203
58.96472930908203
60.970306396484375
46.6923713684082
45.886993408203125
44.44456100463867
43.32160949707031
66.6666030883789
59.533119201660156
51.20706558227539
56.01310729980469
72.36528396606445
58.832645416259766
55.06420135498047
38.2533073425293
64.18180465698242
47.77050018310547
44.48843002319336
44.312477111816406
53.35187911987305
27.86111831665039
27.12726593017578
40.34423828125
26.407241821289062
25.187015533447266
27.210235595703125
22.647380828857422
22.37224578857422
6.483554840087891
21.95262908935547
17.705440521240234
5.104541778564453
4.743099212646484
18.676280975341797
2.0589828491210938
2.391338348388672
2.3598670959472656
3.5581588745117188
2.318859100341797
4.687309265136719
3.4275054931640625
2.0542144775390625
5.328178405761719
4.621982574462891
5.316257476806641
2.03704833984375
2.1457672119140625
2.0885467529296875
1.979827880859375
2.0813941955566406
3.5400390625
2.040863037109375
2.124309539794922
2.2802352905273438
4.727840423583984
4.430294036865234
11.712074279785156
18.217086791992188
24.18231964111328
27.620792388916016
38.587093353271484
44.12031173706055
47.403812408447266
54.98075485229492
73.25458526611328
64.65673446655273
75.25205612182617
80.7485580444336
96.62580490112305
96.37308120727539
116.2714958190918
121.7336654663086
132.67087936401367
146.86250686645508
156.61096572875977
171.47159576416016
172.09672927856445
179.0308952331543
181.12468719482422
183.8822364807129
185.60075759887695
187.0722770690918
187.80136108398438
194.11230087280273
196.24662399291992
153.02753448486328
159.90591049194336
150.36392211914062
140.20824432373047
94.89107131958008
83.74881744384766
64.81313705444336
52.12879180908203
42.360782623291016
32.90605545043945
19.235610961914062
10.58053970336914
2.068042755126953
3.0770301818847656
2.0012855529785156
2.0294189453125
2.144336700439453
1.9702911376953125
2.022266387939453
2.2935867309570312
2.0384788513183594
2.2783279418945312
2.281665802001953
2.1562576293945312
12.921333312988281
20.32756805419922
14.042377471923828
15.585899353027344
15.901565551757812
25.818347930908203
24.271488189697266
15.263080596923828
17.024993896484375
6.745338439941406
8.998870849609375
12.697696685791016
5.443572998046875
15.943527221679688
21.029949188232422
6.732940673828125
20.981311798095703
21.31032943725586
15.992164611816406
16.921043395996094
10.225296020507812
11.71731948852539
3.1304359436035156
2.0508766174316406
1.9655227661132812
3.2186508178710938
1.9989013671875
2.0503997802734375
1.9154548645019531
3.4499168395996094
1.9550323486328125
2.093791961669922
3.1251907348632812
2.0990371704101562
1.9135475158691406
2.4204254150390625
2.0599365234375
2.1605491638183594
2.2263526916503906
1.9717216491699219
3.0755996704101562
1.9545555114746094
2.1429061889648438
1.9822120666503906
4.452705383300781
2.1886825561523438
2.040863037109375
2.0513534545898438
2.036571502685547
2.2096633911132812
2.8533935546875
2.1266937255859375
2.4433135986328125
2.5739669799804688
2.0322799682617188
2.1486282348632812
2.079010009765625
2.0513534545898438
2.0766258239746094
2.2063255310058594
2.0875930786132812
1.9927024841308594
2.0732879638671875
1.9712448120117188
3.5753250122070312
2.2187232971191406
4.4345855712890625
2.033233642578125
2.7756690979003906
1.9574165344238281
2.2764205932617188
2.0198822021484375
2.129077911376953
2.2296905517578125
2.1762847900390625
1.979827880859375
2.1424293518066406
2.0995140075683594
545.3791618347168
546.821117401123
505.24377822875977
499.2260932922363
493.194580078125
475.8920669555664
460.38007736206055
462.74471282958984
430.36699295043945
433.32815170288086
436.87963485717773
422.6698875427246
416.351318359375
403.2621383666992
390.4228210449219
369.901180267334
372.6177215576172
366.2095069885254
368.8483238220215
361.661434173584
354.0177345275879
353.8937568664551
348.24180603027344
350.86870193481445
338.6716842651367
343.5025215148926
335.24131774902344
331.65502548217773
332.399845123291
319.5981979370117
320.4011917114258
328.9794921875
297.70898818969727
287.80651092529297
287.0926856994629
269.14119720458984
267.90761947631836
269.7300910949707
265.0032043457031
262.0382308959961
239.5472526550293
225.39806365966797
221.73500061035156
208.88280868530273
178.59506607055664
171.53310775756836
156.28480911254883
134.75751876831055
137.93325424194336
108.30402374267578
96.88663482666016
96.71592712402344
89.69306945800781
56.89048767089844
56.75840377807617
57.48891830444336
60.169219970703125
35.974979400634766
31.926631927490234
18.44310760498047
22.968769073486328
9.455204010009766
11.525630950927734
20.994186401367188
5.167484283447266
5.117893218994141
4.961490631103516
4.853248596191406
5.157470703125
5.064964294433594
5.053520202636719
5.2661895751953125
4.7702789306640625
4.4803619384765625
4.8084259033203125
4.648685455322266
4.885196685791016
5.0411224365234375
5.443572998046875
4.795074462890625
4.465579986572266
5.125522613525391
4.888057708740234
7.283687591552734
4.295825958251953
4.953861236572266
10.58816909790039
5.3234100341796875
4.963397979736328
5.352020263671875
8.246421813964844
5.6934356689453125
5.520820617675781
6.337642669677734
10.085105895996094
6.657123565673828
8.821964263916016
5.002021789550781
12.748241424560547
5.865573883056641
5.108833312988281
4.740238189697266
2.1686553955078125
2.304553985595703
1.9845962524414062
2.2940635681152344
2.1924972534179688
1.9516944885253906
2.151012420654297
1.9774436950683594
2.2411346435546875
2.0346641540527344
2.323150634765625
2.2606849670410156
2.3021697998046875
2.3212432861328125
2.0666122436523438
2.147197723388672
3.7698745727539062
6.773471832275391
11.490821838378906
25.04444122314453
56.2891960144043
76.0354995727539
75.67977905273438
79.77437973022461
58.78734588623047
66.6193962097168
75.08325576782227
76.66635513305664
84.82742309570312
86.61603927612305
71.76685333251953
107.21445083618164
104.00676727294922
147.5973129272461
140.90204238891602
150.0225067138672
172.62554168701172
176.72109603881836
162.4293327331543
160.0513458251953
204.54883575439453
176.3162612915039
183.13074111938477
186.39469146728516
188.1427764892578
198.40335845947266
194.95677947998047
201.95865631103516
206.07995986938477
201.5824317932129
198.8663673400879
182.64007568359375
210.8774185180664
214.51854705810547
208.55712890625
212.86344528198242
228.43170166015625
216.06779098510742
217.32759475708008
207.17096328735352
204.93268966674805
218.67084503173828
206.44474029541016
181.80370330810547
184.16786193847656
156.3892364501953
179.6107292175293
208.00161361694336
219.54631805419922
210.28852462768555
202.19755172729492
221.88234329223633
231.97269439697266
241.15276336669922
248.9333152770996
255.06162643432617
254.66585159301758
273.7860679626465
275.0530242919922
282.2847366333008
299.70788955688477
300.7388114929199
304.89349365234375
326.2186050415039
290.30656814575195
297.2102165222168
291.28074645996094
290.3122901916504
285.3555679321289
301.4259338378906
305.8443069458008
289.7839546203613
312.4070167541504
309.633731842041
310.75286865234375
320.71590423583984
318.99309158325195
317.58880615234375
295.2723503112793
311.1238479614258
313.17853927612305
304.8672676086426
304.8748970031738
305.52053451538086
305.60970306396484
290.87162017822266
307.53564834594727
320.3744888305664
308.5441589355469
311.2831115722656
299.2267608642578
301.4836311340332
309.55982208251953
314.07833099365234
307.7516555786133
309.3738555908203
321.05398178100586
298.77376556396484
312.4237060546875
321.23279571533203
318.9682960510254
300.3835678100586
317.5797462463379
335.21509170532227
345.54243087768555
330.197811126709
339.1718864440918
340.79599380493164
333.71877670288086
341.5975570678711
324.1081237792969
327.43310928344727
339.6592140197754
339.9767875671387
331.2215805053711
336.6246223449707
338.3827209472656
350.5849838256836
376.80530548095703
380.5527687072754
372.0970153808594
392.92192459106445
401.0343551635742
353.2743453979492
376.21259689331055
354.7015190124512
378.58009338378906
385.5109214782715
354.56132888793945
343.6908721923828
365.35167694091797
362.17546463012695
352.7865409851074
332.6549530029297
296.4339256286621
308.06636810302734
300.8842468261719
286.5896224975586
296.97275161743164
308.38489532470703
294.14987564086914
282.54079818725586
282.92036056518555
297.1348762512207
304.7022819519043
255.14841079711914
261.2652778625488
261.7788314819336
250.37002563476562
252.46286392211914
252.85625457763672
258.26263427734375
255.66434860229492
216.91036224365234
226.85527801513672
232.8338623046875
209.48123931884766
204.47635650634766
214.29014205932617
224.85733032226562
229.24280166625977
228.35302352905273
229.8583984375
231.10055923461914
234.3459129333496
242.05827713012695
237.38622665405273
255.69581985473633
231.66894912719727
225.16584396362305
225.7370948791504
225.59595108032227
189.46552276611328
198.88830184936523
195.35112380981445
195.63579559326172
189.10598754882812
204.620361328125
217.6203727722168
191.49446487426758
186.33317947387695
160.14862060546875
152.2049903869629
142.60053634643555
125.05245208740234
85.40821075439453
69.71025466918945
54.28504943847656
16.711711883544922
7.095813751220703
24.806976318359375
9.069442749023438
2.1271705627441406
2.4809837341308594
2.84576416015625
2.643585205078125
2.689838409423828
5.570888519287109
2.719402313232422
2.910614013671875
10.666847229003906
5.862236022949219
23.941993713378906
27.759075164794922
29.507160186767578
42.79756546020508
66.89977645874023
57.439327239990234
54.662227630615234
65.35911560058594
56.47706985473633
47.68037796020508
62.218666076660156
50.95481872558594
52.93893814086914
30.549049377441406
16.722679138183594
36.76891326904297
30.00164031982422
31.238079071044922
7.760524749755859
2.295970916748047
5.864143371582031
2.716064453125
2.0575523376464844
2.1643638610839844
3.5486221313476562
2.151012420654297
1.9345283508300781
2.1572113037109375
7.954597473144531
2.0160675048828125
2.1200180053710938
2.1414756774902344
2.4247169494628906
1.9397735595703125
1.972198486328125
1.9807815551757812
2.471446990966797
1.9464492797851562
2.4209022521972656
2.292156219482422
1.9650459289550781
2.2401809692382812
2.1948814392089844
2.231121063232422
2.0308494567871094
1.9822120666503906
2.082347869873047
4.2247772216796875
2.9082298278808594
2.124786376953125
1.93023681640625
2.38800048828125
3.3011436462402344
2.18963623046875
2.2230148315429688
1.96075439453125
2.044200897216797
2.4857521057128906
1.9907951354980469
5.110740661621094
2.1300315856933594
2.1495819091796875
2.0546913146972656
3.528594970703125
3.9501190185546875
2.2749900817871094
3.5076141357421875
16.057491302490234
15.60354232788086
31.130313873291016
2.658367156982422
5.1631927490234375
6.077289581298828
5.544185638427734
4.230022430419922
4.683494567871094
5.0506591796875
6.191730499267578
11.41214370727539
16.619205474853516
33.89310836791992
52.41250991821289
93.04237365722656
71.9146728515625
63.97819519042969
70.28579711914062
73.5940933227539
81.84051513671875
85.54315567016602
87.18299865722656
99.00188446044922
101.3340950012207
113.8763427734375
124.59135055541992
102.31399536132812
92.23461151123047
89.79129791259766
100.16155242919922
82.09228515625
79.73384857177734
106.51350021362305
110.97574234008789
115.91911315917969
112.03145980834961
120.4075813293457
119.42911148071289
103.48653793334961
107.43951797485352
112.91980743408203
114.24684524536133
108.62064361572266
110.92948913574219
113.19351196289062
108.92009735107422
96.44556045532227
82.3359489440918
87.10241317749023
40.401458740234375
15.096187591552734
24.709224700927734
5.873203277587891
7.233142852783203
6.505012512207031
25.832176208496094
12.601375579833984
19.71292495727539
27.07672119140625
24.155616760253906
18.709659576416016
8.654594421386719
18.06354522705078
4.688739776611328
4.168510437011719
9.944438934326172
11.970043182373047
5.167961120605469
4.8427581787109375
11.540412902832031
8.768558502197266
2.8166770935058594
2.02178955078125
4.5318603515625
4.363059997558594
2.8429031372070312
2.582073211669922
2.5649070739746094
2.9315948486328125
2.60162353515625
2.5453567504882812
2.582550048828125
2.5615692138671875
3.0698776245117188
2.1462440490722656
2.5496482849121094
2.968311309814453
2.585887908935547
6.703853607177734
6.777286529541016
3.368377685546875
3.2291412353515625
2.5849342346191406
2.6993751525878906
2.7532577514648438
2.8405189514160156
2.7799606323242188
2.7642250061035156
5.552768707275391
4.6844482421875
2.72369384765625
4.916667938232422
10.38503646850586
12.965679168701172
20.938873291015625
23.785114288330078
11.410236358642578
9.223461151123047
11.678695678710938
9.38272476196289
10.15329360961914
14.19210433959961
6.053447723388672
12.146472930908203
13.103961944580078
6.268501281738281
5.637168884277344
13.407707214355469
10.266780853271484
10.357856750488281
5.090236663818359
13.313770294189453
12.847423553466797
7.105350494384766
13.133049011230469
9.498119354248047
19.520282745361328
24.873733520507812
56.75649642944336
73.72188568115234
97.48268127441406
116.7593002319336
120.38183212280273
109.41934585571289
124.8178482055664
121.917724609375
133.37039947509766
127.82430648803711
150.87366104125977
155.78460693359375
150.8808135986328
156.0654640197754
165.73524475097656
165.02618789672852
193.9678192138672
186.1739158630371
162.20712661743164
177.70814895629883
170.20893096923828
187.96968460083008
172.56402969360352
194.34165954589844
207.21149444580078
193.18819046020508
194.01264190673828
155.87282180786133
167.71602630615234
157.51028060913086
148.73266220092773
157.3195457458496
159.8377227783203
154.11710739135742
160.7952117919922
152.68611907958984
157.5484275817871
145.34521102905273
155.4241180419922
150.63953399658203
139.40095901489258
140.5014991760254
142.39072799682617
147.7680206298828
135.6344223022461
133.2106590270996
121.17576599121094
117.16556549072266
94.64359283447266
86.5335464477539
78.9332389831543
74.8434066772461
79.2078971862793
52.89030075073242
63.47942352294922
54.71467971801758
44.76022720336914
41.44763946533203
43.1060791015625
52.27470397949219
45.8521842956543
39.44110870361328
30.047893524169922
28.443336486816406
3.37982177734375
11.005401611328125
23.792266845703125
13.570308685302734
11.645317077636719
5.635738372802734
6.869792938232422
5.636692047119141
5.776882171630859
7.407188415527344
6.742000579833984
5.48553466796875
9.936332702636719
18.273353576660156
24.886131286621094
31.712055206298828
4.798412322998047
9.507179260253906
1.9936561584472656
2.307415008544922
2.178668975830078
2.1266937255859375
2.1429061889648438
5.761623382568359
1.9965171813964844
2.1953582763671875
2.349853515625
2.083301544189453
3.62396240234375
13.941764831542969
30.079364776611328
44.858455657958984
35.39609909057617
49.28398132324219
23.226261138916016
15.640735626220703
25.482654571533203
25.340557098388672
2.2706985473632812
2.3822784423828125
4.887580871582031
5.087852478027344
5.100250244140625
5.555629730224609
5.280494689941406
5.2642822265625
4.807949066162109
4.7321319580078125
10.767459869384766
5.239009857177734
6.732463836669922
4.694938659667969
4.639625549316406
4.8580169677734375
5.766868591308594
7.362842559814453
15.143394470214844
13.901233673095703
34.062862396240234
29.74414825439453
30.579566955566406
34.30032730102539
16.574859619140625
21.108150482177734
33.38289260864258
43.122291564941406
44.65055465698242
25.218486785888672
15.214920043945312
16.244888305664062
19.500732421875
15.194892883300781
12.653350830078125
7.241249084472656
2.1572113037109375
3.757476806640625
2.09808349609375
1.9583702087402344
12.424468994140625
2.4166107177734375
1.9564628601074219
2.0546913146972656
4.962444305419922
2.4361610412597656
2.3221969604492188
2.2411346435546875
2.2859573364257812
2.234935760498047
2.4008750915527344
2.4385452270507812
1.972198486328125
2.0117759704589844
1.9307136535644531
2.0279884338378906
2.144336700439453
2.464771270751953
8.1024169921875
5.9070587158203125
22.65167236328125
25.668621063232422
32.43446350097656
8.901119232177734
24.962902069091797
24.324417114257812
3.1061172485351562
9.201526641845703
4.942417144775391
5.077362060546875
4.725456237792969
1.9817352294921875
2.9153823852539062
3.4008026123046875
5.810260772705078
11.125564575195312
16.258716583251953
9.423255920410156
8.6517333984375
23.53811264038086
2.5014877319335938
11.113166809082031
13.682365417480469
20.749568939208984
35.437583923339844
29.41417694091797
19.955158233642578
30.121803283691406
25.64525604248047
14.799118041992188
26.790142059326172
29.427051544189453
35.988807678222656
44.01826858520508
29.33645248413086
42.205810546875
27.15921401977539
15.515327453613281
20.044803619384766
2.5734901428222656
2.6035308837890625
9.03940200805664
20.510196685791016
25.177001953125
2.7227401733398438
5.707740783691406
2.1843910217285156
4.086017608642578
2.0952224731445312
2.071857452392578
2.5739669799804688
4.781246185302734
5.401134490966797
3.3135414123535156
2.5243759155273438
2.4819374084472656
2.3593902587890625
2.257823944091797
2.0003318786621094
2.513885498046875
3.8247108459472656
2.1505355834960938
2.2859573364257812
2.9573440551757812
6.448268890380859
6.597042083740234
8.1787109375
2.0818710327148438
2.476215362548828
2.08282470703125
3.4437179565429688
2.2568702697753906
2.1119117736816406
2.143383026123047
2.135753631591797
2.086639404296875
2.11334228515625
2.002239227294922
1.9927024841308594
2.0694732666015625
7.122993469238281
12.199878692626953
17.487525939941406
27.10437774658203
33.925533294677734
38.9409065246582
54.346561431884766
67.31700897216797
68.62306594848633
75.35457611083984
71.29859924316406
78.07540893554688
80.5201530456543
68.7398910522461
79.90121841430664
79.19740676879883
75.64687728881836
80.96504211425781
93.29843521118164
93.43385696411133
99.77388381958008
96.74310684204102
99.45917129516602
99.11203384399414
102.57387161254883
81.90631866455078
89.0660285949707
96.01116180419922
75.82569122314453
77.03971862792969
82.95154571533203
96.38595581054688
87.73279190063477
96.29440307617188
85.174560546875
78.6752700805664
79.376220703125
82.79561996459961
85.87360382080078
81.99739456176758
76.37310028076172
76.23004913330078
77.73542404174805
78.9804458618164
62.70122528076172
63.62581253051758
41.85914993286133
38.840293884277344
35.75468063354492
6.874561309814453
11.736869812011719
24.849891662597656
17.78411865234375
24.740219116210938
18.745899200439453
6.644725799560547
16.70980453491211
5.816936492919922
5.283355712890625
6.049633026123047
7.98797607421875
7.8487396240234375
11.30819320678711
1.9812583923339844
5.847454071044922
3.7841796875
2.1910667419433594
4.593849182128906
2.089977264404297
2.074718475341797
4.208564758300781
2.246856689453125
2.3756027221679688
7.413387298583984
11.523723602294922
14.130592346191406
15.831947326660156
16.292095184326172
9.959697723388672
25.9246826171875
15.123844146728516
5.026340484619141
2.167224884033203
2.025127410888672
2.1219253540039062
3.7932395935058594
4.162311553955078
21.687984466552734
8.617401123046875
2.3202896118164062
2.1123886108398438
2.0341873168945312
2.0508766174316406
2.0380020141601562
1.9946098327636719
2.116680145263672
2.0732879638671875
7.56072998046875
2.3064613342285156
2.502918243408203
4.740715026855469
7.251262664794922
9.217262268066406
15.179157257080078
39.041996002197266
44.9223518371582
43.279170989990234
39.88075256347656
36.2391471862793
43.128013610839844
53.339481353759766
63.70210647583008
51.20658874511719
56.82659149169922
37.015438079833984
31.18610382080078
39.6265983581543
16.330718994140625
22.998332977294922
28.297901153564453
2.1452903747558594
3.6177635192871094
1.9717216491699219
2.045154571533203
2.0399093627929688
3.422260284423828
2.197742462158203
1.9764900207519531
1.9683837890625
2.1038055419921875
2.1677017211914062
4.411220550537109
2.086162567138672
3.6830902099609375
6.035327911376953
1.9879341125488281
2.192974090576172
1.9845962524414062
2.1843910217285156
2.365589141845703
2.0952224731445312
2.1991729736328125
2.022266387939453
2.0265579223632812
2.0885467529296875
2.1543502807617188
1.9831657409667969
2.1190643310546875
1.9779205322265625
2.1338462829589844
2.0160675048828125
2.3603439331054688
1.9745826721191406
2.063274383544922
2.293109893798828
2.1805763244628906
1.9879341125488281
2.1772384643554688
2.029895782470703
2.0918846130371094
1.9831657409667969
3.433704376220703
2.0122528076171875
2.018451690673828
2.0503997802734375
2.0160675048828125
2.1905899047851562
1.9888877868652344
12.654304504394531
2.0155906677246094
1.9731521606445312
1.9822120666503906
2.296924591064453
2.1581649780273438
2.20489501953125
2.1996498107910156
2.1581649780273438
2.079010009765625
2.4242401123046875
10.315895080566406
2.3217201232910156
2.3932456970214844
1.9268989562988281
2.0999908447265625
2.0003318786621094
2.2878646850585938
1.9936561584472656
2.094745635986328
2.216815948486328
1.9826889038085938
2.021312713623047
2.18963623046875
7.470130920410156
6.588935852050781
9.90915298461914
10.791301727294922
15.55013656616211
8.799552917480469
5.5694580078125
4.6367645263671875
4.6482086181640625
4.488468170166016
5.106449127197266
4.454612731933594
4.767894744873047
4.351615905761719
5.264759063720703
5.1784515380859375
1.9860267639160156
2.051830291748047
2.0012855529785156
2.2420883178710938
2.2521018981933594
2.2859573364257812
51.001548767089844
28.131961822509766
40.865421295166016
48.4929084777832
76.67970657348633
40.26508331298828
57.70587921142578
47.5311279296875
69.14281845092773
82.84854888916016
70.068359375
69.72837448120117
79.52213287353516
64.38922882080078
72.07393646240234
80.0633430480957
81.04372024536133
67.86537170410156
61.692237854003906
62.0112419128418
67.17777252197266
62.47901916503906
67.6722526550293
68.72320175170898
75.74462890625
74.38182830810547
76.91335678100586
101.89342498779297
89.02311325073242
100.48866271972656
60.872554779052734
50.12798309326172
13.393878936767578
20.807743072509766
18.287181854248047
10.484695434570312
14.048576354980469
2.0575523376464844
2.140522003173828
2.0079612731933594
2.1486282348632812
2.09808349609375
2.2330284118652344
2.1066665649414062
2.0017623901367188
2.036571502685547
2.147197723388672
4.852771759033203
4.384517669677734
4.479885101318359
5.394458770751953
4.662990570068359
4.869937896728516
5.089282989501953
4.848480224609375
4.698276519775391
4.9037933349609375
5.0048828125
4.8065185546875
5.3958892822265625
4.637718200683594
4.458427429199219
4.2209625244140625
4.555702209472656
4.8160552978515625
4.547119140625
4.424571990966797
4.405498504638672
4.2476654052734375
4.4422149658203125
4.871845245361328
4.527091979980469
4.6100616455078125
2.403736114501953
2.0036697387695312
2.0599365234375
2.0008087158203125
2.251148223876953
2.0012855529785156
2.0456314086914062
1.9845962524414062
1.9583702087402344
1.995086669921875
1.9726753234863281
1.9536018371582031
2.3965835571289062
2.0236968994140625
2.022266387939453
2.048969268798828
10.256767272949219
9.784698486328125
7.020473480224609
20.80059051513672
29.663562774658203
36.43083572387695
27.442455291748047
27.021408081054688
48.03276062011719
45.778751373291016
30.87472915649414
64.35155868530273
69.24581527709961
76.10797882080078
73.44818115234375
75.34027099609375
100.62599182128906
120.50914764404297
122.98917770385742
84.28430557250977
97.9318618774414
98.55270385742188
105.22222518920898
104.79307174682617
110.28051376342773
102.74934768676758
110.41545867919922
105.87072372436523
98.70243072509766
111.56082153320312
108.01410675048828
104.89130020141602
111.74297332763672
126.60646438598633
96.41742706298828
92.97561645507812
78.12118530273438
94.90823745727539
74.47004318237305
55.147647857666016
53.92885208129883
34.9278450012207
45.11117935180664
36.72647476196289
47.96028137207031
40.29273986816406
48.34938049316406
39.972782135009766
40.563106536865234
39.320945739746094
32.69386291503906
4.964351654052734
4.292964935302734
5.0811767578125
4.5986175537109375
4.221439361572266
6.155967712402344
4.666805267333984
4.576683044433594
5.732536315917969
5.435466766357422
4.8084259033203125
4.513263702392578
6.486415863037109
4.534244537353516
2.032756805419922
4.763126373291016
4.6253204345703125
4.568576812744141
4.493236541748047
5.019664764404297
4.982471466064453
6.020069122314453
5.479335784912109
5.679607391357422
5.199432373046875
6.239891052246094
6.084442138671875
5.818367004394531
6.130218505859375
6.082057952880859
2.712249755859375
2.6679039001464844
2.220630645751953
2.83050537109375
6.173610687255859
5.994319915771484
5.6896209716796875
5.435943603515625
6.28662109375
6.4220428466796875
5.517005920410156
6.3953399658203125
5.570888519287109
13.332843780517578
4.98199462890625
5.355358123779297
5.858898162841797
5.626201629638672
5.649089813232422
5.237579345703125
5.7277679443359375
5.2814483642578125
7.2574615478515625
4.520893096923828
5.501747131347656
5.3081512451171875
6.1168670654296875
5.645751953125
5.252838134765625
4.6977996826171875
5.551338195800781
5.321979522705078
5.054473876953125
6.474494934082031
5.140781402587891
5.9185028076171875
2.3789405822753906
2.4809837341308594
2.1829605102539062
2.1338462829589844
2.071857452392578
2.5053024291992188
4.359245300292969
3.6339759826660156
5.249977111816406
5.261898040771484
5.658626556396484
4.841804504394531
7.962703704833984
4.539966583251953
5.077838897705078
4.5871734619140625
4.322052001953125
2.143383026123047
1.972198486328125
2.0432472229003906
1.983642578125
7.337093353271484
2.9888153076171875
5.916595458984375
4.451274871826172
3.9420127868652344
4.604339599609375
7.826805114746094
7.648468017578125
9.328365325927734
8.758068084716797
15.68603515625
10.357856750488281
3.147125244140625
21.489620208740234
21.4691162109375
15.863895416259766
17.029762268066406
16.78609848022461
15.085697174072266
29.508590698242188
33.933162689208984
27.856826782226562
27.32706069946289
43.18380355834961
29.97875213623047
42.80376434326172
28.31125259399414
29.91962432861328
18.233299255371094
21.36707305908203
20.252704620361328
27.30703353881836
31.22568130493164
27.039051055908203
33.19740295410156
23.056983947753906
31.65578842163086
27.70709991455078
30.95865249633789
22.318363189697266
20.858287811279297
23.322105407714844
24.563312530517578
31.253337860107422
2.635478973388672
2.13623046875
2.181529998779297
5.352973937988281
7.599353790283203
4.617214202880859
16.61062240600586
16.460895538330078
28.205394744873047
13.799667358398438
19.199848175048828
21.0723876953125
12.099742889404297
11.812686920166016
8.291244506835938
4.741191864013672
22.714614868164062
30.139446258544922
41.315555572509766
36.693572998046875
28.322696685791016
21.170616149902344
2.6111602783203125
2.1228790283203125
2.322673797607422
6.245613098144531
5.241870880126953
3.3135414123535156
2.9206275939941406
5.047321319580078
2.8362274169921875
10.355472564697266
6.880760192871094
3.032684326171875
3.2944679260253906
2.7976036071777344
2.9997825622558594
2.9745101928710938
2.640247344970703
2.918720245361328
2.765178680419922
3.288745880126953
9.303569793701172
53.95650863647461
67.65508651733398
83.61053466796875
86.48443222045898
71.46883010864258
85.14833450317383
85.11018753051758
88.41943740844727
81.29405975341797
69.44417953491211
54.07857894897461
54.90922927856445
81.45332336425781
88.93728256225586
80.10435104370117
88.37604522705078
100.10242462158203
69.45419311523438
77.73351669311523
74.77712631225586
79.0867805480957
58.4568977355957
73.6236572265625
50.131797790527344
52.16026306152344
57.949066162109375
39.44587707519531
41.889190673828125
27.18353271484375
24.67966079711914
7.200717926025391
6.145000457763672
9.806632995605469
16.477108001708984
13.430595397949219
6.632328033447266
21.99840545654297
31.65435791015625
6.697654724121094
6.473064422607422
5.5942535400390625
5.988121032714844
5.175113677978516
6.266117095947266
4.932403564453125
5.299568176269531
4.782199859619141
4.982948303222656
5.293846130371094
4.809856414794922
5.023956298828125
5.842685699462891
4.5642852783203125
5.073070526123047
4.5337677001953125
4.518985748291016
4.683494567871094
5.063533782958984
4.645824432373047
4.5948028564453125
4.723072052001953
4.702568054199219
4.5185089111328125
4.5299530029296875
5.097866058349609
4.500865936279297
4.4002532958984375
4.7092437744140625
4.433155059814453
4.544734954833984
4.414081573486328
4.530429840087891
6.381034851074219
4.665374755859375
2.0513534545898438
1.9803047180175781
2.0875930786132812
4.784107208251953
4.752159118652344
4.2171478271484375
5.131244659423828
4.637718200683594
4.47845458984375
5.209922790527344
5.450248718261719
5.050182342529297
5.05828857421875
5.126476287841797
5.439281463623047
5.117893218994141
5.45501708984375
4.662036895751953
4.7168731689453125
4.780292510986328
4.810333251953125
4.670143127441406
5.269527435302734
5.589485168457031
5.001068115234375
5.275726318359375
1.9702911376953125
2.5386810302734375
2.5458335876464844
7.750034332275391
12.385368347167969
15.830516815185547
17.416000366210938
16.559123992919922
29.74224090576172
34.40427780151367
17.57955551147461
4.834175109863281
12.668132781982422
15.160083770751953
16.951560974121094
24.058818817138672
11.948585510253906
13.113975524902344
14.77670669555664
24.413585662841797
26.105880737304688
16.144275665283203
17.644882202148438
26.309967041015625
20.979881286621094
22.029876708984375
29.79135513305664
23.866653442382812
36.1638069152832
48.1410026550293
41.39280319213867
44.85750198364258
49.321651458740234
51.197052001953125
33.97512435913086
36.53240203857422
39.49308395385742
41.75519943237305
18.82791519165039
13.403892517089844
4.255771636962891
2.1200180053710938
2.1295547485351562
4.360198974609375
6.979465484619141
11.432647705078125
15.392303466796875
16.30544662475586
16.211986541748047
58.963775634765625
23.043155670166016
32.311439514160156
27.864456176757812
7.750511169433594
8.092880249023438
26.665210723876953
26.636600494384766
25.50983428955078
8.154869079589844
2.117156982421875
3.810405731201172
2.0074844360351562
1.9888877868652344
2.307415008544922
2.0093917846679688
2.051830291748047
2.060413360595703
2.6879310607910156
1.9936561584472656
6.371974945068359
4.703521728515625
2.0208358764648438
2.4094581604003906
2.0241737365722656
2.1605491638183594
2.033233642578125
2.0503997802734375
3.1833648681640625
9.0484619140625
4.369258880615234
22.549152374267578
17.42839813232422
19.080638885498047
20.165443420410156
27.930259704589844
27.267932891845703
22.459983825683594
12.705326080322266
2.129077911376953
3.4012794494628906
2.559185028076172
1.956939697265625
2.3813247680664062
1.9412040710449219
2.1462440490722656
2.151012420654297
2.1514892578125
2.1066665649414062
1.97601318359375
2.0651817321777344
1.9440650939941406
1.9583702087402344
1.9855499267578125
2.0661354064941406
1.9083023071289062
6.833553314208984
5.43212890625
7.780551910400391
5.999088287353516
9.310722351074219
7.4615478515625
4.706382751464844
13.214111328125
8.19540023803711
20.1568603515625
23.699283599853516
11.765480041503906
17.164230346679688
8.339881896972656
8.249759674072266
1.9931793212890625
1.9550323486328125
2.3984909057617188
2.093791961669922
2.0241737365722656
1.9464492797851562
2.0232200622558594
2.235889434814453
2.0732879638671875
2.007007598876953
2.209186553955078
2.144336700439453
2.0532608032226562
2.1767616271972656
2.4480819702148438
2.506256103515625
1.9922256469726562
2.143383026123047
2.0399093627929688
2.361774444580078
2.1181106567382812
1.9550323486328125
2.223968505859375
2.0589828491210938
2.1619796752929688
2.6416778564453125
8.234500885009766
8.69131088256836
20.994186401367188
14.989376068115234
19.43826675415039
26.71337127685547
13.260364532470703
5.214691162109375
1.9378662109375
2.2072792053222656
2.0194053649902344
11.022567749023438
3.5190582275390625
2.3827552795410156
3.2067298889160156
1.9817352294921875
2.0170211791992188
2.0132064819335938
2.1657943725585938
2.2459030151367188
2.0599365234375
2.048492431640625
2.0956993103027344
2.022266387939453
3.3922195434570312
3.5424232482910156
12.252330780029297
15.622138977050781
1.9936561584472656
2.0499229431152344
2.140522003173828
2.0570755004882812
1.9550323486328125
2.2153854370117188
2.1233558654785156
2.407073974609375
3.9415359497070312
10.274887084960938
9.463310241699219
4.302024841308594
3.9453506469726562
2.528667449951172
2.181529998779297
2.8061866760253906
8.938312530517578
2.9592514038085938
2.4213790893554688
2.1657943725585938
1.956939697265625
2.392292022705078
2.7008056640625
2.0084381103515625
1.9893646240234375
2.083301544189453
2.1271705627441406
2.028942108154297
1.9869804382324219
3.296375274658203
1.9764900207519531
1.9388198852539062
1.9707679748535156
12.599468231201172
23.702144622802734
31.845569610595703
17.56906509399414
44.02971267700195
37.74213790893555
24.900436401367188
8.59975814819336
17.520904541015625
22.771835327148438
18.280029296875
7.7877044677734375
10.891437530517578
7.3451995849609375
2.0322799682617188
1.9774436950683594
8.516788482666016
2.666473388671875
2.582550048828125
6.358623504638672
4.008769989013672
2.338886260986328
2.392292022705078
2.593994140625
3.426074981689453
8.471965789794922
3.261089324951172
18.97573471069336
49.68404769897461
47.20497131347656
27.446746826171875
36.95487976074219
18.066883087158203
27.06432342529297
6.000518798828125
15.79141616821289
36.06271743774414
33.80584716796875
36.36646270751953
47.19972610473633
29.601097106933594
28.202533721923828
36.63158416748047
50.35734176635742
61.83004379272461
51.8498420715332
60.85062026977539
60.50300598144531
48.09236526489258
54.98981475830078
64.79263305664062
75.90103149414062
101.1052131652832
80.55257797241211
91.58086776733398
102.2939682006836
103.92379760742188
71.4578628540039
73.77099990844727
69.0913200378418
64.96286392211914
51.790714263916016
72.88122177124023
89.38837051391602
100.68845748901367
87.14532852172852
89.44129943847656
103.33919525146484
87.95690536499023
103.43408584594727
118.79348754882812
135.92815399169922
155.2133560180664
120.03040313720703
131.13880157470703
146.9898223876953
141.57342910766602
147.23634719848633
159.38711166381836
150.50172805786133
176.64241790771484
188.68112564086914
190.7029151916504
175.8251190185547
184.69667434692383
199.55682754516602
164.04247283935547
122.09129333496094
131.79731369018555
139.79196548461914
139.98794555664062
147.12810516357422
124.62806701660156
129.58765029907227
123.25668334960938
129.5313835144043
113.5249137878418
110.38398742675781
99.42483901977539
55.816650390625
57.102203369140625
63.704490661621094
73.1201171875
78.60851287841797
78.56321334838867
78.54413986206055
50.39358139038086
50.599098205566406
50.33588409423828
50.07791519165039
57.526588439941406
55.829524993896484
30.091285705566406
33.75720977783203
2.250194549560547
4.282951354980469
7.25555419921875
12.372016906738281
5.366802215576172
8.36801528930664
10.72549819946289
6.465435028076172
2.433300018310547
8.111953735351562
2.3908615112304688
2.063274383544922
2.3288726806640625
2.0928382873535156
1.9812583923339844
2.2344589233398438
2.0995140075683594
2.033233642578125
2.0627975463867188
2.44903564453125
2.2668838500976562
2.3217201232910156
2.2649765014648438
4.709720611572266
5.36346435546875
5.232810974121094
2.269744873046875
2.170085906982422
2.068042755126953
2.071380615234375
2.070903778076172
2.105712890625
2.303600311279297
647.2940444946289
652.1930694580078
654.3946266174316
659.5339775085449
654.0331840515137
676.0392189025879
676.1789321899414
667.9716110229492
677.8621673583984
697.4039077758789
696.1979866027832
690.9284591674805
689.234733581543
694.2315101623535
713.0804061889648
713.7346267700195
711.6165161132812
706.233024597168
708.4693908691406
710.0496292114258
719.1066741943359
715.2395248413086
714.6668434143066
722.5556373596191
729.1660308837891
733.830451965332
733.6931228637695
738.9459609985352
738.9359474182129
737.7719879150391
705.967903137207
653.195858001709
654.0884971618652
655.6954383850098
663.4111404418945
664.4425392150879
630.5761337280273
643.3200836181641
658.7023735046387
658.423900604248
601.6654968261719
599.9355316162109
607.4981689453125
554.8367500305176
554.0800094604492
537.9648208618164
528.3575057983398
536.8542671203613
528.6216735839844
509.23967361450195
506.3152313232422
511.5032196044922
490.1280403137207
492.0768737792969
487.09774017333984
458.1174850463867
464.3254280090332
412.0898246765137
406.04162216186523
398.1442451477051
389.2498016357422
360.9910011291504
327.76689529418945
280.7183265686035
276.8740653991699
261.35921478271484
221.09460830688477
208.41312408447266
208.4064483642578
211.63177490234375
209.0597152709961
195.83511352539062
181.97917938232422
178.3900260925293
164.40629959106445
145.80726623535156
142.81225204467773
146.03328704833984
127.32696533203125
123.14701080322266
103.59716415405273
74.65600967407227
64.40877914428711
62.140464782714844
23.04697036743164
24.905681610107422
18.36872100830078
10.773658752441406
2.3522377014160156
10.507583618164062
8.89444351196289
2.0270347595214844
2.5501251220703125
2.5081634521484375
2.337932586669922
2.5625228881835938
2.1905899047851562
2.048969268798828
1.9845962524414062
2.3832321166992188
1.953125
2.2072792053222656
4.482746124267578
2.0737648010253906
5.720615386962891
5.108833312988281
11.517047882080078
8.840084075927734
13.571739196777344
1.9788742065429688
7.008552551269531
5.244255065917969
5.457878112792969
6.415367126464844
5.640983581542969
5.95855712890625
6.142139434814453
5.179405212402344
5.192279815673828
4.227161407470703
3.5572052001953125
4.195213317871094
4.314899444580078
5.036354064941406
5.083560943603516
4.490375518798828
4.573345184326172
4.188060760498047
4.961490631103516
4.292488098144531
4.7016143798828125
4.918575286865234
4.274845123291016
4.3621063232421875
4.642963409423828
5.261421203613281
4.3468475341796875
4.7054290771484375
4.714488983154297
4.369258880615234
4.427909851074219
4.66156005859375
10.558605194091797
27.984619140625
33.28704833984375
29.51526641845703
19.898414611816406
23.15235137939453
2.9134750366210938
8.334636688232422
7.053375244140625
7.622241973876953
7.747650146484375
8.356571197509766
8.493423461914062
3.7708282470703125
4.367351531982422
8.59689712524414
8.745670318603516
8.388996124267578
5.403041839599609
14.023780822753906
10.643482208251953
9.214401245117188
10.472297668457031
4.709720611572266
3.2567977905273438
10.90860366821289
13.713359832763672
33.33473205566406
61.01655960083008
63.05885314941406
38.9862060546875
58.32242965698242
57.634830474853516
59.83734130859375
57.186126708984375
51.412105560302734
11.812210083007812
5.836963653564453
5.943775177001953
4.9839019775390625
5.293846130371094
6.556987762451172
5.0525665283203125
4.971027374267578
5.213260650634766
5.388736724853516
4.848480224609375
5.176544189453125
5.184173583984375
5.748748779296875
5.1670074462890625
5.458831787109375
9.349822998046875
14.57834243774414
24.583816528320312
7.37762451171875
12.490272521972656
4.4384002685546875
4.313945770263672
4.4651031494140625
4.422187805175781
4.864692687988281
4.721164703369141
5.484104156494141
5.584716796875
4.593372344970703
4.7473907470703125
4.642486572265625
4.260063171386719
4.483699798583984
4.5719146728515625
4.318714141845703
4.658699035644531
5.436897277832031
2.335071563720703
7.774829864501953
16.464710235595703
10.127067565917969
9.743690490722656
9.656906127929688
9.688854217529297
10.249614715576172
9.093761444091797
9.963512420654297
9.925365447998047
10.243892669677734
4.788875579833984
4.661083221435547
4.947662353515625
9.563446044921875
11.535167694091797
10.657310485839844
8.998394012451172
9.479045867919922
11.26861572265625
4.657268524169922
4.353046417236328
10.144710540771484
9.94253158569336
9.325504302978516
9.28354263305664
10.386943817138672
10.940074920654297
4.629611968994141
7.307529449462891
7.146358489990234
7.627010345458984
6.969928741455078
7.466793060302734
2.1600723266601562
9.722232818603516
22.63927459716797
25.12645721435547
11.753082275390625
10.24627685546875
10.403633117675781
10.977745056152344
10.211467742919922
10.334491729736328
9.454727172851562
13.164520263671875
10.512351989746094
24.57284927368164
20.781517028808594
29.639244079589844
21.705150604248047
28.452396392822266
41.42427444458008
43.692588806152344
45.77064514160156
53.096771240234375
50.88996887207031
30.5633544921875
28.9154052734375
33.252716064453125
20.676136016845703
21.943092346191406
25.01678466796875
2.2535324096679688
2.1352767944335938
2.159595489501953
5.795001983642578
1.9955635070800781
2.166271209716797
2.151012420654297
2.2792816162109375
1.9993782043457031
2.1152496337890625
2.0236968994140625
2.2673606872558594
2.068042755126953
2.0813941955566406
1.9993782043457031
2.300262451171875
2.2077560424804688
2.1576881408691406
2.159595489501953
2.331256866455078
2.4023056030273438
2.0546913146972656
2.0313262939453125
2.5091171264648438
2.2253990173339844
2.101898193359375
1.9974708557128906
1.941680908203125
2.9053688049316406
2.1905899047851562
1.9612312316894531
1.987457275390625
2.0380020141601562
2.018451690673828
2.5153160095214844
1.9469261169433594
2.3131370544433594
1.9893646240234375
1.9564628601074219
1.9197463989257812
1.93023681640625
2.5129318237304688
1.9602775573730469
2.0384788513183594
1.9564628601074219
2.028942108154297
2.0422935485839844
2.0465850830078125
1.9583702087402344
2.0966529846191406
2.3069381713867188
2.780914306640625
2.5162696838378906
2.0055770874023438
6.814002990722656
4.695892333984375
2.8519630432128906
2.064228057861328
2.14385986328125
1.9578933715820312
2.494335174560547
1.9469261169433594
2.0003318786621094
1.9440650939941406
1.9211769104003906
1.9893646240234375
1.9812583923339844
1.9288063049316406
1.93023681640625
2.3441314697265625
2.826213836669922
2.9969215393066406
2.128124237060547
2.0842552185058594
3.253459930419922
4.176616668701172
10.388851165771484
4.519462585449219
1.93023681640625
2.204418182373047
1.9769668579101562
1.9249916076660156
2.4504661560058594
1.9488334655761719
2.3550987243652344
2.1009445190429688
2.292633056640625
1.9559860229492188
2.101421356201172
2.163410186767578
2.3603439331054688
2.010345458984375
2.0389556884765625
2.1495819091796875
1.9764900207519531
2.018451690673828
2.048969268798828
2.647876739501953
2.4819374084472656
2.0956993103027344
2.117633819580078
2.2978782653808594
1.9865036010742188
2.018451690673828
2.044200897216797
1.9426345825195312
5.934238433837891
7.4748992919921875
8.36944580078125
20.1416015625
17.718791961669922
21.159648895263672
33.32090377807617
26.556015014648438
29.18243408203125
38.056373596191406
2.8524398803710938
7.232666015625
4.021644592285156
1.9507408142089844
1.9793510437011719
2.075672149658203
2.2497177124023438
1.9826889038085938
2.1181106567382812
1.9488334655761719
2.1347999572753906
1.9669532775878906
2.078533172607422
2.0613670349121094
2.010345458984375
2.0055770874023438
2.090930938720703
2.05230712890625
1.9435882568359375
2.1839141845703125
1.9931793212890625
2.055644989013672
1.9788742065429688
2.110004425048828
2.036571502685547
1.9736289978027344
7.153987884521484
2.0208358764648438
2.007007598876953
2.0303726196289062
2.174854278564453
2.1491050720214844
2.2134780883789062
2.4976730346679688
2.1915435791015625
2.0422935485839844
2.7594566345214844
9.662628173828125
33.16831588745117
37.595272064208984
39.137840270996094
28.789997100830078
28.081417083740234
21.451950073242188
23.357868194580078
20.60222625732422
5.025386810302734
7.563114166259766
8.566856384277344
17.389297485351562
2.0732879638671875
5.690097808837891
16.79229736328125
5.754947662353516
8.738517761230469
2.239227294921875
3.0083656311035156
2.8171539306640625
8.316993713378906
11.41357421875
10.298728942871094
31.505584716796875
28.741836547851562
42.4647331237793
63.18473815917969
67.20447540283203
50.82559585571289
52.89125442504883
53.15685272216797
33.907413482666016
27.373790740966797
43.21718215942383
11.827945709228516
26.75771713256836
28.426647186279297
2.0809173583984375
3.2668113708496094
7.662773132324219
2.048492431640625
10.901927947998047
23.72455596923828
2.2597312927246094
1.9812583923339844
3.314971923828125
6.482601165771484
2.1195411682128906
2.2459030151367188
6.168842315673828
5.7659149169921875
3.834247589111328
2.0761489868164062
3.3082962036132812
2.4929046630859375
2.8514862060546875
4.713535308837891
7.8372955322265625
12.48931884765625
26.56269073486328
41.65840148925781
39.57986831665039
20.438671112060547
31.009674072265625
37.9791259765625
43.863773345947266
48.449039459228516
38.1627082824707
39.315223693847656
27.591705322265625
40.4057502746582
27.420997619628906
28.692245483398438
37.011146545410156
41.18680953979492
26.628971099853516
21.372318267822266
31.74734115600586
28.67889404296875
19.73247528076172
20.138263702392578
29.422283172607422
29.940128326416016
26.340961456298828
5.444049835205078
3.7336349487304688
2.460002899169922
3.8900375366210938
36.14950180053711
35.73799133300781
81.50100708007812
81.07328414916992
85.1755142211914
82.88955688476562
74.7976303100586
81.31790161132812
80.83963394165039
90.38829803466797
90.64483642578125
90.53421020507812
123.43358993530273
122.75362014770508
114.43424224853516
126.6932487487793
110.5966567993164
122.91765213012695
84.82980728149414
84.52415466308594
84.41925048828125
108.53958129882812
88.68694305419922
88.01507949829102
85.91175079345703
74.28216934204102
111.21273040771484
89.06936645507812
84.81597900390625
84.625244140625
84.34104919433594
83.83035659790039
91.06683731079102
82.7641487121582
87.59927749633789
80.12580871582031
74.62596893310547
67.78097152709961
59.55648422241211
73.01807403564453
44.077396392822266
36.925315856933594
48.20823669433594
32.35054016113281
15.180587768554688
1.995086669921875
2.1009445190429688
1.9464492797851562
1.9712448120117188
2.170562744140625
1.995086669921875
1.9979476928710938
1.9125938415527344
2.425670623779297
2.3059844970703125
1.983642578125
1.9254684448242188
1.9674301147460938
2.0546913146972656
1.9993782043457031
2.0313262939453125
2.1371841430664062
1.9884109497070312
2.0198822021484375
1.9617080688476562
1.9540786743164062
2.1276473999023438
1.9712448120117188
1.9469261169433594
1.9307136535644531
1.9574165344238281
1.964569091796875
1.9426345825195312
1.9407272338867188
1.926422119140625
2.0356178283691406
1.9965171813964844
2.8939247131347656
3.3783912658691406
2.524852752685547
6.420612335205078
3.4074783325195312
18.418312072753906
14.285564422607422
20.382404327392578
13.069629669189453
1.9955635070800781
1.9154548645019531
2.300262451171875
2.2563934326171875
2.0132064819335938
2.0966529846191406
1.9307136535644531
2.254962921142578
1.9407272338867188
2.387523651123047
3.612995147705078
16.69788360595703
7.311344146728516
2.0074844360351562
1.9893646240234375
2.247333526611328
2.4003982543945312
3.216266632080078
4.260063171386719
2.3345947265625
3.4570693969726562
2.2034645080566406
2.868175506591797
2.0303726196289062
2.2335052490234375
2.0971298217773438
2.033233642578125
1.9659996032714844
2.513885498046875
2.1638870239257812
2.594470977783203
2.3331642150878906
2.0356178283691406
3.4036636352539062
10.027408599853516
2.1576881408691406
3.2668113708496094
2.05230712890625
1.9960403442382812
2.1386146545410156
2.1147727966308594
2.1409988403320312
2.0689964294433594
3.1495094299316406
2.0389556884765625
2.628803253173828
3.8504600524902344
2.3984909057617188
1.99127197265625
2.2826194763183594
2.079486846923828
2.1300315856933594
2.113819122314453
1.9817352294921875
3.0374526977539062
2.0532608032226562
4.717350006103516
12.153148651123047
24.776935577392578
43.383121490478516
44.69013214111328
41.73851013183594
11.129379272460938
13.87643814086914
9.046077728271484
21.71182632446289
22.396564483642578
2.0275115966796875
7.031917572021484
14.376640319824219
2.3546218872070312
7.600307464599609
12.457847595214844
21.376609802246094
23.96392822265625
23.626327514648438
32.357215881347656
31.45313262939453
18.978118896484375
3.0732154846191406
6.340503692626953
2.064228057861328
2.1796226501464844
24.60765838623047
42.52147674560547
50.38022994995117
67.63410568237305
84.01679992675781
103.86466979980469
123.44837188720703
135.54000854492188
143.65625381469727
136.72447204589844
139.24121856689453
128.94439697265625
133.64553451538086
141.0202980041504
140.18630981445312
141.34931564331055
126.39331817626953
124.6190071105957
126.7704963684082
124.72677230834961
116.2729263305664
142.87328720092773
133.80861282348633
138.08631896972656
138.97180557250977
135.83803176879883
132.59410858154297
129.00733947753906
137.22467422485352
130.6447982788086
122.84660339355469
111.11593246459961
108.22105407714844
109.17520523071289
104.25901412963867
100.29315948486328
85.19935607910156
84.52939987182617
82.23152160644531
81.35986328125
57.28626251220703
49.93867874145508
47.58930206298828
41.887760162353516
36.762237548828125
22.453784942626953
18.785476684570312
13.157367706298828
13.621807098388672
7.310390472412109
10.599136352539062
7.801532745361328
5.693912506103516
6.633281707763672
2.5815963745117188
3.5486221313476562
4.571437835693359
4.601478576660156
1.9936561584472656
2.0880699157714844
2.1195411682128906
10.952472686767578
18.33200454711914
21.00658416748047
16.16811752319336
19.666671752929688
23.875713348388672
29.71792221069336
33.14685821533203
44.21710968017578
46.660423278808594
48.66743087768555
45.796871185302734
50.655364990234375
51.837921142578125
52.196502685546875
62.33930587768555
62.960147857666016
58.73394012451172
59.26942825317383
59.17787551879883
62.804222106933594
64.81742858886719
66.76483154296875
60.30607223510742
64.10455703735352
65.80543518066406
65.12165069580078
65.12832641601562
59.900760650634766
61.611175537109375
62.781333923339844
64.07022476196289
65.78731536865234
67.54350662231445
49.21245574951172
44.260501861572266
43.288230895996094
40.67373275756836
33.69331359863281
33.68425369262695
35.23826599121094
30.40790557861328
21.263599395751953
21.692752838134766
22.045135498046875
17.951011657714844
18.692493438720703
13.723373413085938
13.993263244628906
9.646415710449219
12.47549057006836
14.088630676269531
10.029792785644531
11.397361755371094
10.149478912353516
5.809783935546875
9.464263916015625
6.2236785888671875
2.376556396484375
2.4576187133789062
21.731853485107422
24.332046508789062
21.847248077392578
13.04769515991211
15.924453735351562
16.815185546875
8.282184600830078
10.909080505371094
13.4124755859375
12.700080871582031
14.851093292236328
17.50326156616211
18.802642822265625
20.147323608398438
28.235912322998047
54.92353439331055
54.41761016845703
28.472423553466797
32.60183334350586
8.556365966796875
7.4100494384765625
4.065513610839844
10.98489761352539
7.688045501708984
3.5576820373535156
6.066799163818359
7.248878479003906
8.358478546142578
16.80135726928711
11.879444122314453
5.9356689453125
7.634639739990234
6.995677947998047
8.778572082519531
6.218910217285156
22.865772247314453
27.103900909423828
36.31305694580078
12.677192687988281
2.056598663330078
1.9888877868652344
2.086639404296875
2.0093917846679688
1.9884109497070312
2.105712890625
1.9993782043457031
7.024288177490234
2.1386146545410156
3.6330223083496094
2.1076202392578125
3.1976699829101562
4.984378814697266
4.837512969970703
20.824432373046875
22.49431610107422
1.9984245300292969
3.1452178955078125
2.4695396423339844
4.590511322021484
6.758689880371094
16.617298126220703
18.90087127685547
20.880699157714844
18.528461456298828
13.791084289550781
7.304191589355469
1.9965171813964844
1.9860267639160156
1.9183158874511719
2.0503997802734375
1.9497871398925781
1.979827880859375
1.9850730895996094
1.9021034240722656
1.9388198852539062
1.9793510437011719
1.926422119140625
1.9345283508300781
2.110004425048828
2.3603439331054688
1.9550323486328125
2.0041465759277344
4.360198974609375
3.9424896240234375
2.2029876708984375
4.276752471923828
4.360675811767578
4.748821258544922
5.343914031982422
4.408359527587891
4.500865936279297
8.368492126464844
11.756420135498047
2.4347305297851562
7.45391845703125
18.138408660888672
4.9839019775390625
7.411479949951172
18.463134765625
20.8740234375
23.743629455566406
27.32563018798828
30.118465423583984
11.64865493774414
13.863086700439453
16.49951934814453
18.771648406982422
21.506786346435547
24.146080017089844
27.134418487548828
29.526233673095703
6.2313079833984375
4.58526611328125
11.190414428710938
17.299652099609375
23.99301528930664
30.11608123779297
32.82880783081055
17.837047576904297
20.189285278320312
22.901535034179688
25.70629119873047
28.433799743652344
30.900001525878906
9.603023529052734
12.160778045654297
14.71567153930664
17.44365692138672
20.090103149414062
22.593021392822266
25.162220001220703
27.706623077392578
30.556678771972656
20.153045654296875
22.72653579711914
25.52175521850586
28.09906005859375
18.618106842041016
20.879745483398438
23.496627807617188
26.143550872802734
24.90997314453125
27.83823013305664
7.174968719482422
12.575149536132812
17.553329467773438
20.653247833251953
24.929523468017578
27.548789978027344
16.195297241210938
18.72730255126953
21.184921264648438
24.561405181884766
27.223587036132812
20.279884338378906
23.349761962890625
2.4213790893554688
9.300708770751953
12.333869934082031
20.35045623779297
23.022174835205078
25.5584716796875
24.494647979736328
10.921478271484375
8.910179138183594
14.441490173339844
21.701335906982422
22.962093353271484
29.972076416015625
21.769046783447266
19.136428833007812
2.8619766235351562
2.2144317626953125
7.236480712890625
18.65100860595703
29.07085418701172
36.71407699584961
42.8314208984375
48.34604263305664
54.86011505126953
37.694454193115234
47.727108001708984
62.15620040893555
65.1235580444336
67.56830215454102
72.29757308959961
50.78411102294922
30.72357177734375
30.83038330078125
40.58074951171875
43.37644577026367
55.79948425292969
30.077457427978516
37.744998931884766
42.806148529052734
48.21491241455078
53.644657135009766
64.4826889038086
68.86005401611328
40.98653793334961
45.98283767700195
56.88762664794922
63.3549690246582
70.31583786010742
79.57029342651367
92.44775772094727
74.5534896850586
78.4158706665039
80.8720588684082
87.42427825927734
89.97726440429688
96.55284881591797
98.95086288452148
81.80522918701172
89.9815559387207
92.07582473754883
98.39105606079102
102.38313674926758
104.22945022583008
106.77289962768555
84.78450775146484
90.08312225341797
98.37627410888672
100.55351257324219
107.54871368408203
111.03057861328125
111.07587814331055
118.4682846069336
125.68521499633789
92.71669387817383
97.80597686767578
103.3487319946289
114.12811279296875
119.10867691040039
131.0873031616211
133.25977325439453
130.89847564697266
130.37395477294922
128.99541854858398
136.9013786315918
137.6199722290039
139.98079299926758
139.61267471313477
136.91139221191406
140.0146484375
133.82816314697266
147.54486083984375
144.77300643920898
145.11966705322266
138.1082534790039
139.98126983642578
129.81653213500977
130.68866729736328
132.70092010498047
133.55445861816406
131.19935989379883
128.50522994995117
121.20437622070312
121.22678756713867
128.3707618713379
132.3232650756836
134.20391082763672
126.83296203613281
104.4468879699707
106.5669059753418
105.05819320678711
116.98627471923828
120.9721565246582
122.23672866821289
95.14808654785156
107.06853866577148
103.73592376708984
110.06546020507812
114.35842514038086
110.66532135009766
106.29749298095703
108.46281051635742
111.8769645690918
114.49289321899414
116.70875549316406
118.86882781982422
127.66313552856445
125.40817260742188
127.89440155029297
134.3684196472168
103.99436950683594
102.0350456237793
104.67767715454102
106.40811920166016
98.74963760375977
100.93021392822266
103.64294052124023
75.9587287902832
78.04203033447266
80.61504364013672
82.92913436889648
85.24751663208008
87.76617050170898
90.37971496582031
92.65899658203125
80.75284957885742
64.79692459106445
64.57185745239258
66.02859497070312
66.63370132446289
68.88723373413086
45.38154602050781
37.07551956176758
41.7637825012207
36.38315200805664
32.07731246948242
28.168678283691406
19.87600326538086
17.362594604492188
11.425495147705078
8.610248565673828
3.4742355346679688
7.740497589111328
2.135753631591797
4.871368408203125
10.231971740722656
22.678375244140625
24.796009063720703
29.623031616210938
5.179405212402344
2.7709007263183594
7.606029510498047
10.157585144042969
8.566856384277344
4.704475402832031
5.634307861328125
4.4612884521484375
2.0914077758789062
6.570339202880859
5.48553466796875
2.1767616271972656
2.0761489868164062
2.064228057861328
4.328250885009766
7.325649261474609
4.349708557128906
3.3769607543945312
5.346775054931641
17.339229583740234
17.543315887451172
19.014358520507812
15.06805419921875
11.211872100830078
10.723590850830078
16.614437103271484
25.46215057373047
29.481887817382812
23.505687713623047
27.976512908935547
26.332855224609375
29.263019561767578
32.959938049316406
33.24174880981445
29.508590698242188
33.70952606201172
37.901878356933594
37.68444061279297
35.02225875854492
33.56599807739258
35.24637222290039
34.155845642089844
36.783695220947266
32.74202346801758
34.98125076293945
32.004356384277344
37.816524505615234
34.00135040283203
32.30714797973633
31.68773651123047
29.883861541748047
30.78460693359375
29.74843978881836
27.22930908203125
27.0843505859375
27.51016616821289
27.20022201538086
26.694297790527344
54.753780364990234
42.4962043762207
45.15504837036133
44.742584228515625
49.184322357177734
53.86972427368164
56.871891021728516
56.42271041870117
57.4650764465332
58.72201919555664
63.99822235107422
68.84622573852539
69.60344314575195
68.36557388305664
68.1910514831543
64.41307067871094
65.21224975585938
64.28241729736328
65.9170150756836
67.40522384643555
67.52824783325195
68.29452514648438
70.81890106201172
72.51834869384766
74.91731643676758
47.104835510253906
28.26404571533203
29.642105102539062
26.57032012939453
24.432659149169922
23.409366607666016
22.101402282714844
11.826515197753906
9.494304656982422
4.350185394287109
5.4187774658203125
4.002094268798828
4.944324493408203
12.66336441040039
2.3241043090820312
10.409832000732422
22.101402282714844
25.593280792236328
21.28744125366211
20.000934600830078
17.87567138671875
18.659591674804688
12.772083282470703
13.090133666992188
13.740062713623047
16.786575317382812
17.61913299560547
9.779930114746094
13.597965240478516
16.080379486083984
15.130043029785156
15.873908996582031
2.846240997314453
29.73175048828125
46.747684478759766
40.53783416748047
42.22869873046875
44.513702392578125
31.122684478759766
30.272960662841797
31.198978424072266
14.21213150024414
5.636692047119141
8.151054382324219
4.845619201660156
4.815578460693359
5.787849426269531
11.995315551757812
24.6429443359375
23.224353790283203
25.084972381591797
39.250850677490234
41.848182678222656
34.32273864746094
27.832984924316406
30.297279357910156
32.485008239746094
34.73043441772461
2.86102294921875
2.1581649780273438
4.5566558837890625
7.385730743408203
9.647369384765625
11.949539184570312
3.2987594604492188
7.578372955322266
18.10932159423828
25.815963745117188
17.148494720458984
21.548748016357422
25.084972381591797
28.928279876708984
39.467811584472656
43.63584518432617
47.4853515625
48.25925827026367
42.50001907348633
45.74012756347656
50.221920013427734
68.24493408203125
71.47836685180664
54.480552673339844
64.28098678588867
67.4295425415039
70.17135620117188
73.29893112182617
76.08699798583984
87.07380294799805
90.35444259643555
68.71700286865234
71.80500030517578
74.32413101196289
97.50032424926758
99.84874725341797
101.52196884155273
103.96528244018555
104.28237915039062
103.06787490844727
101.74942016601562
87.46194839477539
86.88545227050781
77.41355895996094
77.18992233276367
77.06689834594727
77.02493667602539
74.03755187988281
63.039302825927734
62.54434585571289
62.465667724609375
62.030792236328125
52.04296112060547
51.67675018310547
51.66482925415039
46.48447036743164
44.26145553588867
16.94774627685547
19.218921661376953
21.650314331054688
21.63839340209961
21.486282348632812
21.631240844726562
21.399974822998047
18.249988555908203
10.416984558105469
4.851341247558594
4.258632659912109
2.0999908447265625
3.2639503479003906
8.529186248779297
13.56649398803711
14.941215515136719
15.150070190429688
10.354042053222656
10.363101959228516
2.2678375244140625
1.9817352294921875
2.101898193359375
2.0737648010253906
2.0089149475097656
2.3651123046875
3.5805702209472656
3.303050994873047
13.733863830566406
14.861106872558594
17.514705657958984
22.538185119628906
23.326396942138672
13.6260986328125
8.327007293701172
9.085655212402344
12.454986572265625
7.786750793457031
15.691757202148438
12.656688690185547
14.529705047607422
9.265422821044922
13.251781463623047
2.079010009765625
2.5835037231445312
2.2301673889160156
12.06827163696289
14.270782470703125
16.228199005126953
8.775711059570312
11.530399322509766
5.626678466796875
7.587909698486328
10.689258575439453
11.87896728515625
9.406089782714844
12.054920196533203
10.479927062988281
8.447647094726562
4.672527313232422
8.317947387695312
5.522727966308594
7.204532623291016
3.6454200744628906
5.305290222167969
9.871482849121094
9.953975677490234
13.852119445800781
14.141559600830078
13.791561126708984
13.226509094238281
7.927417755126953
15.961170196533203
16.304492950439453
17.885684967041016
19.70386505126953
22.534847259521484
24.917125701904297
17.693519592285156
22.573471069335938
28.360366821289062
29.27255630493164
27.531147003173828
28.655052185058594
30.7464599609375
34.86967086791992
28.729915618896484
31.40115737915039
35.677433013916016
31.963348388671875
35.7060432434082
33.16164016723633
29.488086700439453
35.654544830322266
37.41645812988281
36.8504524230957
39.60609436035156
41.77045822143555
36.88383102416992
44.548988342285156
44.30866241455078
28.900623321533203
33.60891342163086
38.53416442871094
43.437957763671875
49.61061477661133
48.619747161865234
44.240474700927734
41.43667221069336
38.2695198059082
34.63315963745117
23.48613739013672
30.347824096679688
30.23815155029297
33.6155891418457
32.00197219848633
21.64936065673828
24.988174438476562
33.72955322265625
35.85386276245117
37.575721740722656
25.56467056274414
32.40394592285156
35.57586669921875
38.079261779785156
29.933929443359375
41.81671142578125
53.94935607910156
56.172847747802734
63.910484313964844
57.361602783203125
59.37814712524414
55.73844909667969
54.49485778808594
64.29862976074219
62.665462493896484
75.44755935668945
80.0790786743164
65.87505340576172
71.3496208190918
78.26519012451172
85.99996566772461
96.00400924682617
103.55997085571289
103.4383773803711
103.39927673339844
104.35914993286133
105.96799850463867
104.23898696899414
101.593017578125
104.79211807250977
104.21419143676758
106.54163360595703
95.69692611694336
99.23028945922852
102.40697860717773
103.01637649536133
95.79706192016602
96.36831283569336
99.16019439697266
98.2518196105957
97.20039367675781
97.93567657470703
86.14301681518555
88.47904205322266
90.24667739868164
95.17669677734375
85.38532257080078
86.87639236450195
89.73455429077148
85.3738784790039
87.48769760131836
80.84487915039062
74.65696334838867
72.12114334106445
74.44906234741211
77.23140716552734
72.74436950683594
70.97148895263672
72.37815856933594
62.937259674072266
43.172359466552734
45.17507553100586
44.58141326904297
40.01474380493164
24.22809600830078
26.579856872558594
15.038490295410156
16.298770904541016
17.589569091796875
9.941577911376953
9.157657623291016
2.5887489318847656
2.2597312927246094
9.175300598144531
3.680706024169922
7.1773529052734375
10.448932647705078
9.054183959960938
2.205371856689453
8.624076843261719
13.442039489746094
16.78323745727539
21.33941650390625
29.029369354248047
30.516624450683594
30.279159545898438
32.28425979614258
28.163909912109375
32.84645080566406
35.60161590576172
31.221866607666016
40.558815002441406
26.553630828857422
27.77576446533203
20.125389099121094
22.867679595947266
16.080379486083984
12.760162353515625
18.073081970214844
29.701709747314453
36.06224060058594
42.94395446777344
39.18600082397461
44.47031021118164
53.447723388671875
56.467533111572266
60.242652893066406
60.23883819580078
46.50402069091797
49.062252044677734
55.29975891113281
64.34822082519531
71.72727584838867
69.366455078125
55.76896667480469
61.68651580810547
65.43302536010742
69.47565078735352
75.90484619140625
76.64299011230469
73.04191589355469
75.5462646484375
68.54438781738281
70.99580764770508
70.97530364990234
53.12156677246094
54.431915283203125
56.214332580566406
66.90502166748047
69.76604461669922
67.50774383544922
56.9605827331543
59.18741226196289
61.781883239746094
50.711631774902344
53.368568420410156
54.668426513671875
53.24840545654297
49.12900924682617
51.19466781616211
44.16704177856445
46.77581787109375
43.30158233642578
39.80112075805664
31.610488891601562
34.2097282409668
36.61298751831055
28.94306182861328
31.49557113647461
33.48207473754883
32.154083251953125
34.63029861450195
22.86815643310547
25.092601776123047
26.717185974121094
29.466629028320312
31.740188598632812
23.779869079589844
26.060104370117188
28.618812561035156
25.284290313720703
26.857852935791016
19.90509033203125
22.023677825927734
24.016857147216797
28.186321258544922
18.729686737060547
27.05860137939453
29.61254119873047
32.21893310546875
32.399654388427734
59.99040603637695
56.03361129760742
58.152198791503906
38.947105407714844
41.224002838134766
43.3497428894043
45.517921447753906
47.84584045410156
49.48139190673828
51.72586441040039
51.37062072753906
54.23784255981445
43.1976318359375
46.630859375
49.059391021728516
51.184654235839844
34.80243682861328
34.470558166503906
36.547183990478516
39.02769088745117
42.148590087890625
44.23666000366211
23.736000061035156
25.815486907958984
28.137683868408203
30.25197982788086
32.43303298950195
34.74617004394531
37.545204162597656
33.76913070678711
35.87055206298828
28.46050262451172
30.64870834350586
32.87220001220703
35.449981689453125
25.599956512451172
27.802467346191406
30.654430389404297
32.99760818481445
31.902313232421875
31.885623931884766
22.502422332763672
24.799346923828125
27.573108673095703
29.972553253173828
17.97771453857422
20.756244659423828
23.005008697509766
25.30956268310547
19.540786743164062
21.7132568359375
23.900508880615234
14.6942138671875
16.884326934814453
20.873546600341797
22.480487823486328
19.445419311523438
20.949840545654297
20.33090591430664
21.45671844482422
22.426128387451172
19.197463989257812
18.94521713256836
18.996715545654297
20.386695861816406
20.95508575439453
21.816253662109375
23.761272430419922
25.432109832763672
27.68421173095703
30.504703521728516
31.960010528564453
33.42866897583008
35.15768051147461
36.88478469848633
35.019874572753906
35.76183319091797
35.2482795715332
30.241012573242188
29.937267303466797
29.415607452392578
25.818824768066406
14.313220977783203
9.158134460449219
8.124828338623047
2.566814422607422
2.070903778076172
9.46950912475586
30.902385711669922
34.46245193481445
29.145240783691406
31.57806396484375
32.77921676635742
52.041053771972656
62.181949615478516
53.7724494934082
67.82865524291992
72.64375686645508
81.54726028442383
72.8306770324707
74.66936111450195
76.58767700195312
79.62512969970703
77.46219635009766
80.2450180053711
70.81127166748047
52.82258987426758
46.83208465576172
53.704261779785156
57.44361877441406
51.90134048461914
57.1904182434082
53.99370193481445
50.08125305175781
54.370880126953125
52.3838996887207
51.99766159057617
43.6863899230957
43.740272521972656
36.61298751831055
36.03172302246094
34.421443939208984
31.334877014160156
32.90271759033203
45.93467712402344
48.33221435546875
42.43183135986328
44.048309326171875
44.130802154541016
31.952381134033203
29.529571533203125
29.75320816040039
35.61830520629883
40.215492248535156
35.64262390136719
35.466670989990234
7.127285003662109
4.3582916259765625
18.765926361083984
13.068199157714844
18.985748291015625
14.215946197509766
2.2954940795898438
2.9449462890625
9.716033935546875
11.235713958740234
11.981964111328125
2.2916793823242188
3.6745071411132812
2.716064453125
2.8009414672851562
3.650188446044922
2.155780792236328
2.2058486938476562
2.4580955505371094
2.5115013122558594
7.910251617431641
16.676902770996094
12.518882751464844
12.337207794189453
16.045570373535156
18.0511474609375
23.39458465576172
26.81446075439453
33.168792724609375
30.798912048339844
43.56670379638672
45.03822326660156
52.49309539794922
56.2896728515625
55.8772087097168
58.3953857421875
30.264854431152344
23.22864532470703
19.464969635009766
9.353160858154297
2.845287322998047
9.041309356689453
16.206741333007812
7.124900817871094
7.247447967529297
6.787300109863281
16.390323638916016
12.956619262695312
15.206336975097656
7.656574249267578
7.693290710449219
7.5168609619140625
16.881942749023438
24.596214294433594
33.11872482299805
39.432525634765625
44.07024383544922
35.15768051147461
36.21339797973633
37.63008117675781
40.419578552246094
36.36312484741211
36.21864318847656
34.05332565307617
36.65876388549805
21.75283432006836
20.178794860839844
9.82666015625
21.878719329833984
23.923397064208984
16.759395599365234
18.999576568603516
21.130084991455078
30.518531799316406
12.070178985595703
30.875682830810547
34.84392166137695
48.94304275512695
8.853435516357422
7.552146911621094
3.085613250732422
5.650997161865234
2.2873878479003906
2.6044845581054688
6.701946258544922
2.727508544921875
2.5844573974609375
2.960205078125
3.6444664001464844
4.036426544189453
2.3703575134277344
2.846240997314453
4.518032073974609
2.8705596923828125
3.0946731567382812
6.446361541748047
4.1561126708984375
2.7704238891601562
3.39508056640625
6.590366363525391
3.406047821044922
10.64300537109375
12.436389923095703
11.46841049194336
20.38860321044922
26.191234588623047
21.625995635986328
26.819229125976562
20.46966552734375
21.887779235839844
13.35287094116211
11.446475982666016
15.506744384765625
30.83324432373047
44.220924377441406
46.483516693115234
43.08509826660156
41.913509368896484
37.892818450927734
42.35267639160156
43.06221008300781
52.356719970703125
77.85844802856445
77.35490798950195
47.4085807800293
46.58794403076172
38.40923309326172
44.26288604736328
59.4782829284668
69.15712356567383
67.43526458740234
42.491912841796875
36.177635192871094
34.7752571105957
37.549495697021484
41.73469543457031
46.452999114990234
39.427757263183594
42.61970520019531
34.444332122802734
28.181076049804688
29.146194458007812
22.78614044189453
23.118019104003906
10.098934173583984
10.595321655273438
20.105361938476562
12.156009674072266
17.183780670166016
9.242534637451172
5.376338958740234
9.417533874511719
21.766185760498047
22.104263305664062
27.411460876464844
21.21257781982422
24.31201934814453
16.984939575195312
24.65343475341797
26.000022888183594
24.55282211303711
25.534629821777344
29.07705307006836
23.825645446777344
22.99976348876953
34.21592712402344
20.67089080810547
22.764205932617188
25.667190551757812
22.933006286621094
18.7225341796875
9.160995483398438
6.577491760253906
3.989696502685547
2.6726722717285156
7.144927978515625
11.17563247680664
15.277385711669922
9.65738296508789
13.303756713867188
16.93868637084961
14.415740966796875
40.00377655029297
35.475730895996094
43.84803771972656
52.460670471191406
52.92081832885742
65.95897674560547
77.62718200683594
80.54828643798828
88.10710906982422
79.55598831176758
92.88930892944336
101.33123397827148
112.43486404418945
104.86078262329102
112.01333999633789
125.42343139648438
129.12225723266602
123.53801727294922
126.190185546875
116.61338806152344
118.97134780883789
122.50852584838867
124.81689453125
123.11887741088867
125.52881240844727
117.91324615478516
120.63217163085938
125.2279281616211
113.42048645019531
115.997314453125
118.2713508605957
121.05369567871094
123.5661506652832
120.95355987548828
123.73876571655273
118.37100982666016
127.44855880737305
118.25752258300781
120.84436416625977
123.77548217773438
123.21281433105469
131.70909881591797
122.42746353149414
125.17356872558594
128.20959091186523
137.80546188354492
134.9940299987793
137.70675659179688
131.67285919189453
135.08319854736328
143.52893829345703
126.16252899169922
131.55460357666016
134.08231735229492
142.10128784179688
145.20597457885742
148.20194244384766
131.34431838989258
134.76181030273438
142.75264739990234
145.68519592285156
148.63920211791992
150.41017532348633
149.8398780822754
150.30717849731445
153.4252166748047
144.55270767211914
147.04513549804688
149.80840682983398
151.9174575805664
154.3416976928711
153.14865112304688
151.4887809753418
142.03786849975586
149.89805221557617
152.5411605834961
148.0555534362793
150.2523422241211
153.49674224853516
154.50572967529297
156.8613052368164
153.4900665283203
155.26199340820312
151.7658233642578
151.62229537963867
154.57773208618164
157.67669677734375
156.24475479125977
152.23026275634766
155.31158447265625
143.79358291625977
147.33219146728516
150.07734298706055
152.22597122192383
155.76934814453125
143.8455581665039
147.98259735107422
150.20084381103516
152.50539779663086
155.8704376220703
163.61331939697266
154.083251953125
156.84270858764648
160.18009185791016
163.15889358520508
162.81700134277344
166.59212112426758
169.1904067993164
164.54601287841797
166.43571853637695
168.73598098754883
163.1617546081543
165.66181182861328
168.16329956054688
169.48461532592773
166.28742218017578
157.7286720275879
160.04371643066406
162.5661849975586
165.88354110717773
168.86091232299805
165.85493087768555
163.15412521362305
156.71443939208984
158.80680084228516
160.77756881713867
167.53149032592773
162.11271286010742
165.74907302856445
169.891357421875
162.88137435913086
141.265869140625
140.75613021850586
126.71947479248047
135.49184799194336
124.9380111694336
127.63643264770508
123.08406829833984
108.23202133178711
109.30824279785156
111.01961135864258
111.85312271118164
98.43778610229492
100.39854049682617
98.7095832824707
95.58391571044922
93.41859817504883
93.42098236083984
91.9957160949707
81.2063217163086
84.1226577758789
81.28070831298828
84.49649810791016
82.14855194091797
79.67233657836914
77.53372192382812
79.98800277709961
81.38179779052734
81.15530014038086
75.95014572143555
77.77738571166992
79.54168319702148
79.66136932373047
80.9783935546875
77.01396942138672
78.68146896362305
80.6741714477539
78.6294937133789
81.70938491821289
76.57718658447266
76.97772979736328
77.67200469970703
77.99911499023438
79.39767837524414
79.05721664428711
72.58987426757812
73.34470748901367
75.04034042358398
75.27351379394531
74.64027404785156
70.94955444335938
71.72250747680664
69.39077377319336
65.19699096679688
52.182674407958984
46.92220687866211
44.7239875793457
44.09027099609375
42.02556610107422
37.555694580078125
28.090953826904297
28.767108917236328
26.924610137939453
28.20444107055664
35.39705276489258
36.366939544677734
37.6744270324707
37.520408630371094
37.03784942626953
36.09132766723633
37.32156753540039
36.56911849975586
33.542633056640625
31.22425079345703
31.377792358398438
3.1952857971191406
6.006717681884766
12.115955352783203
12.025833129882812
5.9833526611328125
5.506038665771484
4.210472106933594
4.415988922119141
4.234790802001953
2.4385452270507812
6.644248962402344
8.872032165527344
7.429599761962891
8.120536804199219
7.973670959472656
4.807472229003906
467.0557975769043
468.03855895996094
464.96009826660156
457.0918083190918
454.64324951171875
452.08215713500977
449.24402236938477
438.1566047668457
435.2540969848633
433.9261054992676
425.692081451416
423.48480224609375
422.2564697265625
424.47853088378906
414.69717025756836
402.2712707519531
396.01850509643555
394.5422172546387
392.46368408203125
394.0720558166504
396.4657783508301
397.83287048339844
400.0668525695801
398.648738861084
403.90777587890625
406.1417579650879
408.46729278564453
410.6407165527344
412.97197341918945
398.3621597290039
398.0717658996582
402.52685546875
402.7819633483887
402.62794494628906
408.0166816711426
410.4313850402832
412.534236907959
414.6089553833008
416.8252944946289
417.9425239562988
420.9260940551758
423.3975410461426
425.19569396972656
404.1600227355957
409.35420989990234
414.3238067626953
419.3105697631836
422.4419593811035
427.6256561279297
432.9195022583008
437.8852844238281
441.2374496459961
443.87006759643555
445.4183578491211
445.53613662719727
448.6408233642578
451.6921043395996
453.9499282836914
455.95693588256836
459.20848846435547
460.5898857116699
462.6607894897461
460.3085517883301
465.4264450073242
469.2730903625488
471.03071212768555
472.63479232788086
474.6990203857422
476.29642486572266
477.9062271118164
479.68196868896484
480.99756240844727
483.08324813842773
485.02111434936523
487.091064453125
488.92688751220703
490.9086227416992
491.2290573120117
492.9165840148926
494.962215423584
496.81568145751953
498.75879287719727
500.77152252197266
502.11095809936523
503.07607650756836
505.1436424255371
507.12108612060547
509.3250274658203
509.45281982421875
511.6000175476074
513.7357711791992
515.9602165222168
518.3978080749512
