# Supplementary material for: A multi-queue-based ECN marking strategy for multi-class QoS guarantee in programmable networks
Source: PeerJ Comput Sci. 2024 Oct 31;10:e2382. doi: 10.7717/peerj-cs.2382 (PMC11623001; doi:10.7717/peerj-cs.2382)
Supplement: Supplemental Information 1 [file peerj-cs-10-2382-s001.zip › code and data/scene1/data/rtt-my.txt]

4.726409912109375
2.3670196533203125
2.570629119873047
2.1529197692871094
2.55584716796875
3.2033920288085938
3.9086341857910156
2.8362274169921875
2.84576416015625
2.521514892578125
2.25830078125
2.4504661560058594
2.4499893188476562
2.452850341796875
4.454135894775391
2.0232200622558594
2.953052520751953
2.5358200073242188
2.5720596313476562
2.0432472229003906
2.7561187744140625
2.2530555725097656
2.1109580993652344
2.3069381713867188
2.1610260009765625
2.627849578857422
2.4242401123046875
2.1338462829589844
2.1677017211914062
2.612590789794922
2.422809600830078
2.853870391845703
2.6769638061523438
2.34222412109375
2.4280548095703125
2.089977264404297
2.1829605102539062
2.5205612182617188
2.05230712890625
2.22015380859375
2.369403839111328
2.0356178283691406
2.2454261779785156
2.5682449340820312
2.2330284118652344
2.8715133666992188
2.5424957275390625
2.7227401733398438
2.163410186767578
2.8944015502929688
2.5701522827148438
2.026081085205078
2.2439956665039062
2.1314620971679688
2.1390914916992188
2.5844573974609375
2.621173858642578
2.37274169921875
2.52532958984375
2.208232879638672
2.281665802001953
2.6297569274902344
2.0470619201660156
2.308368682861328
2.196788787841797
2.3407936096191406
2.109527587890625
1.983642578125
2.0494461059570312
1.9955635070800781
2.064228057861328
2.0246505737304688
2.1414756774902344
1.9769668579101562
2.032756805419922
1.9750595092773438
2.1386146545410156
1.9845962524414062
2.0079612731933594
1.9984245300292969
2.0904541015625
2.2363662719726562
1.9845962524414062
1.9993782043457031
1.9822120666503906
2.285003662109375
2.014636993408203
1.9598007202148438
2.1419525146484375
2.121448516845703
2.002716064453125
2.0513534545898438
1.9674301147460938
1.964569091796875
2.0127296447753906
2.052783966064453
2.311229705810547
2.563953399658203
2.0971298217773438
2.3407936096191406
2.162456512451172
1.9774436950683594
1.9946098327636719
1.9555091857910156
2.0852088928222656
2.3674964904785156
2.1457672119140625
2.1071434020996094
2.0847320556640625
2.288341522216797
1.9865036010742188
1.9783973693847656
2.0074844360351562
2.212047576904297
3.643035888671875
2.1147727966308594
2.01416015625
2.1944046020507812
2.2521018981933594
2.002716064453125
2.1953582763671875
2.178668975830078
2.2401809692382812
2.0318031311035156
2.2606849670410156
2.140045166015625
1.9702911376953125
2.0780563354492188
2.2840499877929688
2.1762847900390625
2.101898193359375
5.084514617919922
1.9664764404296875
1.9626617431640625
1.9736289978027344
5.228519439697266
2.350330352783203
2.0308494567871094
2.1419525146484375
2.1991729736328125
2.2735595703125
2.0112991333007812
5.530357360839844
2.3550987243652344
2.387523651123047
2.0313262939453125
2.010345458984375
2.688884735107422
2.037525177001953
1.9998550415039062
2.486705780029297
2.0089149475097656
1.9960403442382812
2.0470619201660156
2.0012855529785156
2.239704132080078
2.2754669189453125
2.3298263549804688
2.811431884765625
2.5005340576171875
2.444744110107422
2.6807785034179688
2.495288848876953
2.2945404052734375
2.514362335205078
2.0236968994140625
1.9764900207519531
2.0003318786621094
2.1600723266601562
2.060413360595703
2.341747283935547
2.13623046875
2.2292137145996094
2.074718475341797
2.3393630981445312
2.1047592163085938
2.090930938720703
2.0232200622558594
2.0699501037597656
2.5916099548339844
2.0084381103515625
2.6636123657226562
2.2554397583007812
2.4251937866210938
2.392292022705078
2.0956993103027344
2.0775794982910156
2.922534942626953
2.239227294921875
2.3288726806640625
2.884387969970703
2.483844757080078
2.1409988403320312
2.303600311279297
1.995086669921875
2.0017623901367188
1.9941329956054688
2.1181106567382812
2.097606658935547
1.9941329956054688
2.3055076599121094
2.1514892578125
2.0155906677246094
2.017974853515625
1.9574165344238281
1.9774436950683594
2.1347999572753906
2.0880699157714844
1.9731521606445312
2.1028518676757812
2.1257400512695312
1.9459724426269531
2.070903778076172
2.0456314086914062
4.031658172607422
2.7985572814941406
3.0908584594726562
2.377033233642578
4.173755645751953
4.777431488037109
2.074718475341797
2.159595489501953
2.2897720336914062
4.538059234619141
1.995086669921875
2.391815185546875
2.0155906677246094
1.9960403442382812
4.488945007324219
4.710674285888672
2.9959678649902344
2.727508544921875
2.8395652770996094
1.9741058349609375
6.4296722412109375
2.0656585693359375
2.1576881408691406
2.3546218872070312
2.5386810302734375
3.1328201293945312
2.602100372314453
2.628803253173828
2.3927688598632812
3.4303665161132812
5.719661712646484
3.528594970703125
2.1615028381347656
2.1944046020507812
1.9879341125488281
4.190921783447266
1.9650459289550781
2.083301544189453
2.0575523376464844
2.0127296447753906
2.2249221801757812
2.6121139526367188
2.2339820861816406
2.1071434020996094
1.9969940185546875
1.9917488098144531
2.033710479736328
2.1948814392089844
2.079010009765625
2.2068023681640625
2.1181106567382812
2.028942108154297
2.2177696228027344
1.9936561584472656
2.418994903564453
2.0818710327148438
2.0322799682617188
2.6841163635253906
2.1142959594726562
1.9307136535644531
1.9984245300292969
1.9755363464355469
2.0093917846679688
2.388477325439453
1.9626617431640625
2.1772384643554688
1.9688606262207031
2.166748046875
2.1491050720214844
2.3789405822753906
2.292156219482422
2.1114349365234375
2.2897720336914062
2.060413360595703
2.2802352905273438
2.3488998413085938
2.1266937255859375
2.056121826171875
2.0437240600585938
2.5496482849121094
2.3040771484375
2.2134780883789062
2.2830963134765625
2.2530555725097656
2.0351409912109375
2.193450927734375
2.499103546142578
2.422332763671875
2.048492431640625
2.009868621826172
2.3207664489746094
2.0966529846191406
10.547161102294922
2.4094581604003906
2.1104812622070312
2.4433135986328125
2.499103546142578
2.8557777404785156
2.4857521057128906
2.460002899169922
4.610538482666016
2.5162696838378906
2.1533966064453125
2.1224021911621094
2.26593017578125
2.3746490478515625
2.059459686279297
2.315044403076172
2.66265869140625
2.0437240600585938
2.055644989013672
2.2640228271484375
2.1224021911621094
2.6450157165527344
13.57269287109375
5.7544708251953125
2.3131370544433594
2.644062042236328
2.448558807373047
2.5315284729003906
2.0160675048828125
2.2344589233398438
4.210948944091797
2.337932586669922
2.3589134216308594
2.147674560546875
2.1071434020996094
2.0232200622558594
2.117156982421875
1.9540786743164062
2.1834373474121094
1.995086669921875
5.084037780761719
2.1572113037109375
2.155303955078125
2.086639404296875
2.082347869873047
2.087116241455078
1.987457275390625
2.1343231201171875
5.050182342529297
2.009868621826172
2.437114715576172
1.9469261169433594
1.9507408142089844
2.738475799560547
2.460002899169922
2.716541290283203
2.601146697998047
2.0380020141601562
2.834796905517578
2.29644775390625
1.979827880859375
2.1567344665527344
2.0856857299804688
2.010345458984375
1.9397735595703125
2.0341873168945312
2.2115707397460938
2.4366378784179688
2.2573471069335938
2.7065277099609375
3.284931182861328
5.648136138916016
11.79361343383789
2.643108367919922
2.5434494018554688
3.921985626220703
5.4473876953125
4.212856292724609
2.4013519287109375
2.0456314086914062
2.0346641540527344
1.9640922546386719
2.0923614501953125
2.395153045654297
2.1572113037109375
2.109050750732422
1.979827880859375
1.9383430480957031
2.2335052490234375
2.0580291748046875
2.03704833984375
2.223968505859375
2.3145675659179688
2.1262168884277344
2.0890235900878906
2.0232200622558594
2.1691322326660156
2.3431777954101562
2.1219253540039062
2.0999908447265625
2.289295196533203
2.266407012939453
2.563953399658203
2.3527145385742188
1.949310302734375
2.0132064819335938
2.5196075439453125
1.9779205322265625
3.7469863891601562
2.098560333251953
2.0685195922851562
1.9650459289550781
2.0203590393066406
4.637241363525391
1.9969940185546875
2.0503997802734375
192.47674942016602
176.9723892211914
158.85210037231445
140.99979400634766
133.026123046875
129.9123764038086
129.92477416992188
111.86075210571289
111.2375259399414
100.15296936035156
88.65737915039062
78.56082916259766
69.2591667175293
58.02726745605469
45.2113151550293
46.65422439575195
34.83009338378906
22.74322509765625
10.939598083496094
5.934238433837891
1.9397735595703125
2.3527145385742188
2.9997825622558594
1.9307136535644531
2.4733543395996094
2.627849578857422
2.5310516357421875
2.7256011962890625
3.3483505249023438
1.8963813781738281
1.9907951354980469
1.9316673278808594
2.8791427612304688
2.055644989013672
1.9121170043945312
2.5610923767089844
1.9364356994628906
2.41851806640625
2.1347999572753906
2.1305084228515625
2.2153854370117188
2.0914077758789062
2.5730133056640625
1.9049644470214844
1.9249916076660156
1.9640922546386719
2.8448104858398438
1.8858909606933594
1.956939697265625
3.5228729248046875
2.105712890625
1.9001960754394531
2.3660659790039062
2.5496482849121094
1.9216537475585938
2.1457672119140625
2.460002899169922
2.254962921142578
2.1076202392578125
2.2172927856445312
2.5014877319335938
2.0122528076171875
2.6426315307617188
2.1948814392089844
2.517223358154297
2.4161338806152344
2.43377685546875
2.167224884033203
2.1228790283203125
2.2101402282714844
2.2897720336914062
2.330780029296875
2.0542144775390625
2.3713111877441406
1.9521713256835938
2.1009445190429688
2.1638870239257812
1.9884109497070312
1.9955635070800781
1.9769668579101562
1.9521713256835938
1.9845962524414062
1.9807815551757812
2.18963623046875
2.0623207092285156
3.37982177734375
2.43377685546875
1.9440650939941406
2.093791961669922
2.0017623901367188
1.9941329956054688
2.1028518676757812
2.3241043090820312
1.9903182983398438
2.4652481079101562
1.9598007202148438
2.0818710327148438
2.3107528686523438
1.9865036010742188
2.529621124267578
4.548549652099609
2.0055770874023438
1.9536018371582031
2.4576187133789062
5.603790283203125
1.9311904907226562
2.3665428161621094
2.227306365966797
2.1080970764160156
2.9077529907226562
1.9278526306152344
1.9755363464355469
2.2668838500976562
2.040386199951172
1.9311904907226562
1.9941329956054688
1.956939697265625
2.1758079528808594
1.9817352294921875
1.9583702087402344
2.041339874267578
3.5104751586914062
2.4509429931640625
2.105712890625
2.033710479736328
2.6335716247558594
1.9288063049316406
2.2683143615722656
4.3544769287109375
2.3488998413085938
2.490997314453125
2.5877952575683594
2.4251937866210938
2.3627281188964844
1.9345283508300781
2.208709716796875
2.483844757080078
1.9555091857910156
2.5167465209960938
2.936840057373047
2.3012161254882812
1.9602775573730469
2.185821533203125
2.4690628051757812
2.0236968994140625
1.9450187683105469
2.521514892578125
2.518177032470703
2.647876739501953
1.9693374633789062
2.193927764892578
2.0551681518554688
2.4614334106445312
1.9345283508300781
1.9664764404296875
2.1986961364746094
2.1457672119140625
2.2068023681640625
2.7532577514648438
2.4366378784179688
2.6092529296875
1.96075439453125
1.9822120666503906
2.460002899169922
2.4280548095703125
2.6836395263671875
2.1691322326660156
2.471446990966797
1.9817352294921875
2.0918846130371094
2.003192901611328
2.475261688232422
3.265380859375
2.3288726806640625
2.3450851440429688
2.3059844970703125
1.88446044921875
2.0165443420410156
2.1562576293945312
2.185821533203125
2.0661354064941406
2.0341873168945312
1.9412040710449219
2.1538734436035156
1.9979476928710938
2.4929046630859375
2.1715164184570312
1.9788742065429688
2.0360946655273438
7.766246795654297
7.28607177734375
1.9164085388183594
2.0842552185058594
1.9536018371582031
1.8663406372070312
2.9730796813964844
1.9273757934570312
3.2186508178710938
5.5828094482421875
6.0939788818359375
3.712177276611328
2.063274383544922
4.246711730957031
3.692626953125
6.023883819580078
1.9183158874511719
4.435062408447266
1.9350051879882812
3.124237060546875
2.11334228515625
4.083156585693359
1.9922256469726562
3.1747817993164062
2.593517303466797
2.2106170654296875
1.9116401672363281
2.1271705627441406
2.0852088928222656
2.6102066040039062
6.491661071777344
5.759239196777344
5.1212310791015625
7.557868957519531
11.472702026367188
7.800102233886719
4.990577697753906
5.625247955322266
2.2106170654296875
2.2039413452148438
2.190113067626953
17.21954345703125
7.14874267578125
7.394313812255859
2.3636817932128906
2.079010009765625
2.5773048400878906
2.014636993408203
2.69317626953125
1.9068717956542969
2.3555755615234375
2.0585060119628906
8.69607925415039
2.2253990173339844
1.9173622131347656
2.0966529846191406
2.026081085205078
2.0766258239746094
2.151012420654297
2.0427703857421875
6.618976593017578
2.472400665283203
2.3026466369628906
2.323150634765625
1.9927024841308594
2.0608901977539062
2.0990371704101562
2.1619796752929688
2.0122528076171875
2.285480499267578
2.0380020141601562
2.014636993408203
2.0055770874023438
2.1266937255859375
2.0313262939453125
2.033710479736328
2.0279884338378906
7.388591766357422
2.944469451904297
2.029895782470703
2.0627975463867188
2.3441314697265625
2.1886825561523438
2.0389556884765625
2.3717880249023438
2.215862274169922
2.7070045471191406
2.5787353515625
2.4628639221191406
3.0927658081054688
2.0856857299804688
2.38800048828125
2.9001235961914062
2.4671554565429688
2.597332000732422
3.0469894409179688
3.7603378295898438
2.0132064819335938
2.331256866455078
1.9764900207519531
3.001689910888672
1.9397735595703125
1.89971923828125
3.287792205810547
3.5796165466308594
1.9054412841796875
2.0198822021484375
2.0842552185058594
3.5185813903808594
2.31170654296875
1.9121170043945312
3.70025634765625
2.315521240234375
2.1347999572753906
2.6040077209472656
2.3870468139648438
3.9734840393066406
2.604961395263672
2.296924591064453
2.5339126586914062
2.429962158203125
2.4566650390625
2.3827552795410156
2.2602081298828125
1.9845962524414062
2.364635467529297
2.2687911987304688
2.178192138671875
2.32696533203125
1.9359588623046875
2.0437240600585938
2.0155906677246094
1.949310302734375
1.9593238830566406
1.8830299377441406
1.9025802612304688
2.1543502807617188
1.8825531005859375
1.9373893737792969
1.9083023071289062
2.231597900390625
2.0313262939453125
1.9512176513671875
2.056598663330078
2.3870468139648438
1.9984245300292969
2.8777122497558594
2.6044845581054688
2.9659271240234375
2.9191970825195312
2.533435821533203
4.216194152832031
2.5534629821777344
2.2974014282226562
1.9974708557128906
2.727508544921875
2.5196075439453125
2.8352737426757812
3.299713134765625
2.7942657470703125
2.5801658630371094
2.467632293701172
2.01416015625
2.0270347595214844
2.1524429321289062
2.6063919067382812
2.007007598876953
2.3288726806640625
2.662181854248047
2.185821533203125
2.5115013122558594
2.796173095703125
1.9831657409667969
1.9330978393554688
1.9903182983398438
1.9640922546386719
1.9335746765136719
1.9426345825195312
2.18963623046875
2.1162033081054688
1.9702911376953125
2.0456314086914062
1.9946098327636719
2.0360946655273438
2.101421356201172
2.032756805419922
2.1119117736816406
1.9922256469726562
2.4275779724121094
1.9450187683105469
2.5191307067871094
2.7184486389160156
2.2993087768554688
4.660606384277344
7.0648193359375
2.9244422912597656
2.674102783203125
2.5310516357421875
2.4881362915039062
2.5429725646972656
2.0399093627929688
2.4657249450683594
2.3183822631835938
2.8400421142578125
2.482891082763672
7.097721099853516
2.4929046630859375
2.5491714477539062
2.1338462829589844
7.541656494140625
7.693767547607422
9.47427749633789
4.751682281494141
4.315376281738281
2.5463104248046875
2.482891082763672
2.0771026611328125
2.482891082763672
2.4962425231933594
2.681255340576172
2.570629119873047
2.4919509887695312
2.7685165405273438
2.727508544921875
4.250526428222656
2.655029296875
2.5796890258789062
1.9693374633789062
2.2530555725097656
1.949310302734375
1.9392967224121094
2.0651817321777344
2.5305747985839844
1.9359588623046875
2.289295196533203
1.9841194152832031
2.2306442260742188
2.0494461059570312
4.241466522216797
2.0036697387695312
4.265785217285156
2.5472640991210938
2.3908615112304688
1.9969940185546875
2.2630691528320312
2.0880699157714844
2.017498016357422
2.189159393310547
2.0036697387695312
4.395961761474609
1.9693374633789062
2.1147727966308594
1.9855499267578125
2.1500587463378906
1.9278526306152344
1.9831657409667969
2.0852088928222656
4.2972564697265625
2.0012855529785156
2.0503997802734375
2.7327537536621094
2.1529197692871094
2.1796226501464844
2.0232200622558594
2.2606849670410156
4.44793701171875
6.65283203125
2.0599365234375
2.0198822021484375
2.0737648010253906
7.439136505126953
5.487918853759766
6.591796875
2.4657249450683594
2.750396728515625
2.4051666259765625
1.9807815551757812
2.112865447998047
2.4995803833007812
1.9903182983398438
2.2220611572265625
1.9283294677734375
2.197265625
2.040386199951172
1.9469261169433594
1.9626617431640625
2.247333526611328
1.995086669921875
2.0313262939453125
1.9884109497070312
2.0132064819335938
2.0122528076171875
2.086162567138672
1.972198486328125
2.171039581298828
1.9564628601074219
1.9941329956054688
2.028942108154297
2.4046897888183594
1.9693374633789062
2.041339874267578
2.0895004272460938
1.9555091857910156
2.4428367614746094
2.2497177124023438
2.5920867919921875
2.552032470703125
2.5238990783691406
2.593994140625
2.056121826171875
2.616405487060547
3.7469863891601562
2.6140213012695312
2.5234222412109375
1.9888877868652344
2.5186538696289062
2.6674270629882812
2.5153160095214844
2.5467872619628906
2.7174949645996094
2.5424957275390625
2.4895668029785156
2.4929046630859375
2.5653839111328125
2.57110595703125
2.4805068969726562
2.5892257690429688
2.5963783264160156
2.6793479919433594
2.0613670349121094
2.5606155395507812
2.5153160095214844
2.5587081909179688
2.5696754455566406
2.6302337646484375
2.5696754455566406
3.554821014404297
2.4347305297851562
2.624034881591797
2.6521682739257812
2.6040077209472656
3.1099319458007812
2.8090476989746094
2.5091171264648438
2.6764869689941406
2.5811195373535156
2.4781227111816406
2.727508544921875
2.6264190673828125
3.067493438720703
2.6311874389648438
3.1571388244628906
3.414630889892578
2.808094024658203
3.3202171325683594
3.4227371215820312
3.2935142517089844
3.448009490966797
3.2067298889160156
2.8362274169921875
2.4824142456054688
5.024433135986328
2.1600723266601562
2.2640228271484375
2.4733543395996094
2.0780563354492188
2.1653175354003906
2.0165443420410156
2.3741722106933594
2.1991729736328125
1.9421577453613281
2.0952224731445312
2.093791961669922
1.9063949584960938
1.9359588623046875
1.9268989562988281
2.331256866455078
1.9183158874511719
2.097606658935547
2.1877288818359375
1.9335746765136719
1.9483566284179688
1.9593238830566406
2.007007598876953
1.9588470458984375
2.0537376403808594
3.0536651611328125
2.899169921875
2.8214454650878906
2.8238296508789062
2.655506134033203
2.842426300048828
2.7327537536621094
2.9363632202148438
2.788543701171875
2.505779266357422
2.735614776611328
2.978801727294922
2.9201507568359375
3.0374526977539062
2.7832984924316406
2.5758743286132812
6.804466247558594
3.169536590576172
2.838134765625
2.3517608642578125
2.7761459350585938
2.8781890869140625
2.6035308837890625
2.6683807373046875
2.766132354736328
4.702568054199219
2.9802322387695312
2.124309539794922
2.3331642150878906
2.0055770874023438
2.0546913146972656
2.078533172607422
2.0227432250976562
2.0737648010253906
1.9593238830566406
2.0279884338378906
2.4013519287109375
2.0036697387695312
2.4232864379882812
1.9593238830566406
2.288818359375
2.0842552185058594
2.254486083984375
2.109527587890625
2.0508766174316406
2.3245811462402344
2.0990371704101562
1.9750595092773438
2.0651817321777344
2.0732879638671875
2.2101402282714844
2.3174285888671875
1.9507408142089844
2.086162567138672
2.083301544189453
2.0084381103515625
2.2125244140625
1.9712448120117188
2.1185874938964844
1.9841194152832031
1.9512176513671875
2.0117759704589844
2.0055770874023438
2.2253990173339844
2.3026466369628906
2.437591552734375
2.4480819702148438
2.4461746215820312
2.4089813232421875
2.083301544189453
1.9679069519042969
1.983642578125
1.9736289978027344
2.029895782470703
2.3293495178222656
2.189159393310547
2.0627975463867188
2.4242401123046875
2.0165443420410156
1.9803047180175781
2.223491668701172
2.0036697387695312
1.9359588623046875
2.1648406982421875
1.9097328186035156
2.3598670959472656
1.9555091857910156
1.9311904907226562
2.0532608032226562
1.9235610961914062
2.0270347595214844
1.9383430480957031
2.318859100341797
1.9559860229492188
1.9326210021972656
1.9850730895996094
1.9173622131347656
1.9240379333496094
1.9807815551757812
2.0995140075683594
2.1495819091796875
2.013683319091797
1.9364356994628906
1.9421577453613281
2.1791458129882812
2.37274169921875
1.934051513671875
2.3632049560546875
2.1147727966308594
2.0880699157714844
1.9507408142089844
4.920482635498047
1.9617080688476562
2.197742462158203
2.014636993408203
1.9469261169433594
2.0465850830078125
2.2687911987304688
1.9946098327636719
1.9783973693847656
2.007007598876953
2.0508766174316406
2.1157264709472656
1.9898414611816406
2.089977264404297
3.6344528198242188
2.0203590393066406
2.2106170654296875
2.064228057861328
2.0127296447753906
2.2940635681152344
2.337932586669922
2.2859573364257812
2.50244140625
2.373218536376953
2.0294189453125
2.471923828125
1.987457275390625
2.5043487548828125
2.632617950439453
2.399444580078125
2.468109130859375
2.758502960205078
2.4919509887695312
2.4018287658691406
2.544403076171875
2.4518966674804688
2.262592315673828
2.3126602172851562
2.1448135375976562
2.3441314697265625
2.552509307861328
2.6006698608398438
2.52532958984375
2.6407241821289062
3.2825469970703125
2.7680397033691406
2.7055740356445312
2.651214599609375
2.1386146545410156
2.0051002502441406
2.0494461059570312
2.013683319091797
1.9941329956054688
2.0241737365722656
2.421855926513672
1.9931793212890625
2.163410186767578
1.9969940185546875
2.1181106567382812
2.5262832641601562
2.6803016662597656
7.579326629638672
7.027149200439453
2.5162696838378906
5.0296783447265625
4.446983337402344
4.749298095703125
2.735614776611328
2.402782440185547
3.5505294799804688
2.9892921447753906
3.2987594604492188
4.536628723144531
3.1495094299316406
2.9096603393554688
4.611492156982422
4.172325134277344
3.147125244140625
2.9320716857910156
2.460002899169922
2.5548934936523438
2.8104782104492188
2.4738311767578125
2.5496482849121094
2.501964569091797
3.3626556396484375
2.460956573486328
2.5544166564941406
4.753589630126953
2.7208328247070312
2.5472640991210938
2.4690628051757812
2.3412704467773438
3.9877891540527344
2.5701522827148438
2.0170211791992188
2.429962158203125
2.6578903198242188
2.509593963623047
2.811908721923828
2.482891082763672
2.555370330810547
2.5544166564941406
2.582550048828125
5.219459533691406
2.6335716247558594
3.772735595703125
2.514362335205078
2.7742385864257812
2.1924972534179688
2.54058837890625
3.456592559814453
2.5844573974609375
3.3502578735351562
4.623889923095703
2.7370452880859375
2.5043487548828125
2.5954246520996094
5.828857421875
2.536296844482422
2.4847984313964844
3.0236244201660156
2.093791961669922
3.31878662109375
2.6979446411132812
5.903720855712891
3.0298233032226562
2.0885467529296875
10.69021224975586
2.480030059814453
2.1209716796875
2.277851104736328
2.5787353515625
2.551555633544922
2.5577545166015625
2.4900436401367188
1.9593238830566406
2.5701522827148438
2.490520477294922
2.922534942626953
2.5653839111328125
2.4132728576660156
2.4271011352539062
2.5925636291503906
2.76947021484375
5.574226379394531
2.8371810913085938
2.621173858642578
18.853187561035156
5.047321319580078
4.286766052246094
3.8652420043945312
8.200645446777344
3.021240234375
5.023002624511719
3.280162811279297
3.1709671020507812
3.2033920288085938
2.43377685546875
2.498626708984375
2.7666091918945312
3.032207489013672
2.4123191833496094
2.433300018310547
11.775970458984375
2.4480819702148438
1.9726753234863281
8.579254150390625
2.696990966796875
2.811431884765625
2.6955604553222656
2.0041465759277344
2.6865005493164062
2.5396347045898438
9.435176849365234
2.262115478515625
2.811431884765625
7.500171661376953
4.056453704833984
3.8819313049316406
4.076957702636719
3.425121307373047
8.368492126464844
3.5729408264160156
3.2224655151367188
13.80157470703125
5.911350250244141
5.644798278808594
2.807140350341797
3.250598907470703
4.0950775146484375
2.0809173583984375
2.524852752685547
2.5544166564941406
2.9191970825195312
1.9593238830566406
2.4814605712890625
2.5911331176757812
1.9130706787109375
3.9701461791992188
2.4976730346679688
2.429485321044922
2.5305747985839844
3.0083656311035156
2.4209022521972656
2.735137939453125
2.1333694458007812
2.5882720947265625
1.96075439453125
3.651142120361328
2.4466514587402344
4.250049591064453
2.975940704345703
2.5796890258789062
7.678985595703125
12.13216781616211
3.1766891479492188
2.887248992919922
3.2911300659179688
3.01361083984375
2.3713111877441406
2.5491714477539062
3.207683563232422
2.941131591796875
2.674102783203125
2.574443817138672
3.136157989501953
3.0450820922851562
3.0455589294433594
2.849578857421875
3.0159950256347656
2.747058868408203
2.0813941955566406
2.852916717529297
2.4247169494628906
2.738475799560547
1.9450187683105469
3.325939178466797
2.3870468139648438
2.852916717529297
3.093242645263672
2.5501251220703125
4.843235015869141
2.4018287658691406
1.9202232360839844
1.9998550415039062
2.7208328247070312
2.4471282958984375
3.2672882080078125
2.044200897216797
2.410411834716797
2.3756027221679688
2.1462440490722656
2.086639404296875
1.9984245300292969
1.9650459289550781
2.1495819091796875
2.220630645751953
1.972198486328125
2.128124237060547
1.9459724426269531
1.9841194152832031
2.1147727966308594
1.9674301147460938
2.4085044860839844
2.330780029296875
2.1047592163085938
2.293109893798828
4.4918060302734375
8.297443389892578
2.0198822021484375
2.533435821533203
2.3555755615234375
2.311229705810547
2.9320716857910156
2.3622512817382812
4.430294036865234
2.3488998413085938
3.3020973205566406
2.8162002563476562
3.1156539916992188
2.837657928466797
3.3283233642578125
2.4366378784179688
3.0918121337890625
3.1576156616210938
2.5529861450195312
3.6144256591796875
3.589153289794922
3.2591819763183594
1.9879341125488281
3.119945526123047
4.045009613037109
2.624988555908203
3.086566925048828
2.5801658630371094
2.506732940673828
3.7474632263183594
2.3436546325683594
2.7751922607421875
3.780364990234375
3.0455589294433594
2.4862289428710938
3.0341148376464844
2.3064613342285156
3.01361083984375
2.196788787841797
2.4213790893554688
2.4232864379882812
2.395153045654297
2.2001266479492188
2.4080276489257812
2.7570724487304688
2.918243408203125
4.277706146240234
2.1271705627441406
1.995086669921875
2.4127960205078125
2.8395652770996094
3.295421600341797
2.5339126586914062
2.8367042541503906
3.090381622314453
2.5758743286132812
2.948284149169922
2.7556419372558594
2.8700828552246094
2.8443336486816406
2.4671554565429688
3.8781166076660156
2.616405487060547
2.1576881408691406
2.5038719177246094
2.0351409912109375
2.452373504638672
3.04412841796875
2.8066635131835938
2.9964447021484375
2.895355224609375
2.148151397705078
1.9555091857910156
1.9268989562988281
1.9512176513671875
2.136707305908203
1.9292831420898438
1.9426345825195312
1.972198486328125
2.1305084228515625
2.0208358764648438
1.9679069519042969
1.956939697265625
1.9884109497070312
1.9497871398925781
1.9941329956054688
1.9478797912597656
2.0313262939453125
2.094268798828125
2.1009445190429688
1.9640922546386719
3.2324790954589844
2.1762847900390625
1.9783973693847656
2.159595489501953
2.010822296142578
2.2268295288085938
1.9931793212890625
2.125263214111328
1.9612312316894531
2.232074737548828
2.0475387573242188
1.983642578125
2.1195411682128906
2.407550811767578
2.0952224731445312
1.9512176513671875
2.4976730346679688
2.0608901977539062
1.9717216491699219
3.7069320678710938
3.173828125
2.0918846130371094
2.3479461669921875
2.597808837890625
2.5262832641601562
2.696990966796875
4.820823669433594
2.205371856689453
4.3201446533203125
6.462574005126953
9.329795837402344
12.108325958251953
11.295318603515625
8.572578430175781
8.006572723388672
8.019447326660156
10.748863220214844
2.6254653930664062
3.2525062561035156
2.6082992553710938
4.397392272949219
13.38338851928711
16.371726989746094
13.76962661743164
17.888545989990234
24.546146392822266
2.597332000732422
3.5619735717773438
4.450321197509766
8.011341094970703
8.130073547363281
12.873649597167969
3.280162811279297
3.7784576416015625
3.6935806274414062
6.882667541503906
7.506370544433594
4.1065216064453125
3.639698028564453
2.476215362548828
2.8281211853027344
5.080223083496094
4.8274993896484375
165.55213928222656
146.83818817138672
141.3407325744629
113.24405670166016
112.97178268432617
108.88004302978516
108.59155654907227
105.23653030395508
73.19259643554688
72.2355842590332
68.6182975769043
56.90622329711914
47.82247543334961
38.91468048095703
3.513813018798828
20.881175994873047
17.730712890625
2.5682449340820312
3.513813018798828
1.9702911376953125
2.0580291748046875
1.9669532775878906
1.8763542175292969
1.9106864929199219
1.9211769104003906
2.0585060119628906
1.9240379333496094
1.9378662109375
2.231597900390625
2.036571502685547
1.9907951354980469
1.9369125366210938
1.8978118896484375
2.177715301513672
1.9183158874511719
1.9583702087402344
2.0241737365722656
1.8858909606933594
2.2974014282226562
2.1600723266601562
1.9240379333496094
1.94549560546875
2.190113067626953
2.0503997802734375
1.9574165344238281
1.93023681640625
1.8906593322753906
2.0241737365722656
1.9173622131347656
1.9173622131347656
2.2759437561035156
1.9497871398925781
1.9311904907226562
2.1076202392578125
2.041339874267578
1.9092559814453125
1.9164085388183594
2.0318031311035156
2.3889541625976562
1.8858909606933594
2.0551681518554688
1.9145011901855469
1.9221305847167969
1.9516944885253906
1.9135475158691406
1.9350051879882812
1.91497802734375
2.586841583251953
2.29644775390625
1.9145011901855469
1.9474029541015625
1.9402503967285156
1.9450187683105469
2.1109580993652344
1.9278526306152344
2.040863037109375
1.8754005432128906
2.0303726196289062
1.918792724609375
1.9345283508300781
1.9278526306152344
1.9221305847167969
2.0051002502441406
2.0380020141601562
1.9125938415527344
1.9378662109375
1.9254684448242188
1.89208984375
2.0036697387695312
1.9373893737792969
1.9378662109375
1.9059181213378906
2.204418182373047
2.235889434814453
1.9001960754394531
1.9702911376953125
2.0661354064941406
1.9211769104003906
1.8863677978515625
2.7632713317871094
3.9048194885253906
9.207725524902344
2.0775794982910156
1.9183158874511719
2.1677017211914062
1.9817352294921875
1.9741058349609375
2.2225379943847656
2.05230712890625
1.9392967224121094
1.9960403442382812
2.0685195922851562
1.9621849060058594
1.9078254699707031
1.9369125366210938
1.8820762634277344
1.9230842590332031
2.2211074829101562
2.01416015625
1.9803047180175781
1.9817352294921875
2.2215843200683594
2.3832321166992188
2.224445343017578
2.2988319396972656
2.4194717407226562
1.9412040710449219
1.9516944885253906
1.9316673278808594
1.9788742065429688
1.9092559814453125
2.223968505859375
1.9412040710449219
2.5343894958496094
2.0399093627929688
2.036571502685547
2.0837783813476562
1.9488334655761719
2.3794174194335938
1.8906593322753906
1.9106864929199219
1.9359588623046875
2.0475387573242188
2.051830291748047
1.9040107727050781
1.9283294677734375
2.2897720336914062
2.1715164184570312
1.97601318359375
1.9540786743164062
2.1371841430664062
2.028942108154297
1.9421577453613281
2.0418167114257812
1.9598007202148438
2.2706985473632812
4.562854766845703
6.768703460693359
2.148151397705078
1.9941329956054688
1.9249916076660156
2.0546913146972656
1.9960403442382812
1.9354820251464844
2.044677734375
1.9998550415039062
2.181529998779297
2.582550048828125
4.881858825683594
7.060050964355469
11.419296264648438
3.5219192504882812
3.1495094299316406
2.254009246826172
2.2826194763183594
11.096477508544922
10.77890396118164
2.209186553955078
1.9249916076660156
2.7246475219726562
2.696990966796875
2.5196075439453125
2.1123886108398438
3.92913818359375
3.0159950256347656
3.42559814453125
4.134654998779297
3.0655860900878906
2.6307106018066406
2.562999725341797
2.9096603393554688
2.75421142578125
3.078937530517578
2.5262832641601562
2.73895263671875
2.9311180114746094
2.6917457580566406
2.818584442138672
2.5415420532226562
2.8400421142578125
4.5337677001953125
2.9125213623046875
2.83050537109375
3.0612945556640625
2.6459693908691406
2.743244171142578
2.4781227111816406
2.9392242431640625
2.5458335876464844
3.0579566955566406
2.437114715576172
2.3665428161621094
5.264759063720703
7.444858551025391
2.4957656860351562
2.6483535766601562
2.876758575439453
2.8600692749023438
3.0088424682617188
5.615711212158203
7.771492004394531
2.2192001342773438
5.517482757568359
9.133338928222656
2.4871826171875
3.0183792114257812
5.858898162841797
9.541511535644531
2.8629302978515625
2.8824806213378906
2.5119781494140625
2.9358863830566406
2.0284652709960938
2.513885498046875
2.598285675048828
3.365039825439453
3.0231475830078125
2.2115707397460938
2.4781227111816406
2.154827117919922
2.960205078125
2.590179443359375
2.2382736206054688
2.9196739196777344
1.9965171813964844
2.232074737548828
2.46429443359375
2.8772354125976562
2.4890899658203125
2.2830963134765625
4.230976104736328
3.528118133544922
2.1038055419921875
2.09808349609375
2.8200149536132812
2.7647018432617188
2.1343231201171875
2.7632713317871094
2.8548240661621094
2.28118896484375
3.814697265625
3.0574798583984375
3.05938720703125
2.4046897888183594
2.0432472229003906
2.7942657470703125
3.0393600463867188
2.6874542236328125
2.1181106567382812
2.6226043701171875
2.1653175354003906
2.945423126220703
2.746105194091797
3.3016204833984375
2.730846405029297
2.4323463439941406
1.9330978393554688
2.9006004333496094
2.3279190063476562
2.9921531677246094
2.415180206298828
2.6178359985351562
2.567768096923828
3.410816192626953
2.8209686279296875
2.9358863830566406
2.4657249450683594
3.2281875610351562
2.6197433471679688
2.392292022705078
2.032756805419922
2.1347999572753906
2.804279327392578
2.399921417236328
2.35748291015625
2.2826194763183594
3.0002593994140625
2.5081634521484375
2.617359161376953
2.5544166564941406
4.597187042236328
2.631664276123047
2.5577545166015625
2.4862289428710938
2.6078224182128906
2.50244140625
2.2673606872558594
2.6693344116210938
2.421855926513672
2.398967742919922
2.1915435791015625
2.559185028076172
2.4862289428710938
2.3217201232910156
2.4123191833496094
2.0232200622558594
2.7990341186523438
2.173900604248047
2.1576881408691406
2.4061203002929688
1.9731521606445312
2.384185791015625
1.9502639770507812
2.9354095458984375
2.1004676818847656
2.8595924377441406
2.094268798828125
1.9741058349609375
2.1753311157226562
2.144336700439453
3.8537979125976562
2.0093917846679688
2.2940635681152344
2.3474693298339844
2.364635467529297
2.933979034423828
2.9540061950683594
2.0494461059570312
2.597808837890625
2.0165443420410156
2.2497177124023438
1.9102096557617188
2.0585060119628906
2.460956573486328
2.50244140625
2.151966094970703
2.3736953735351562
2.357006072998047
2.163410186767578
2.674102783203125
3.1070709228515625
2.3827552795410156
2.063274383544922
2.4890899658203125
2.323627471923828
2.9973983764648438
2.1381378173828125
3.1986236572265625
2.5763511657714844
1.9659996032714844
1.9335746765136719
2.3059844970703125
2.1462440490722656
1.9803047180175781
1.922607421875
2.0732879638671875
2.3097991943359375
2.196788787841797
1.9817352294921875
2.2268295288085938
2.7532577514648438
2.1200180053710938
2.1195411682128906
2.1524429321289062
2.453327178955078
2.3860931396484375
3.620147705078125
2.948284149169922
2.8014183044433594
2.196788787841797
2.46429443359375
1.9168853759765625
2.262592315673828
2.2478103637695312
2.452850341796875
2.040863037109375
2.0999908447265625
2.0427703857421875
2.071857452392578
2.2912025451660156
1.9788742065429688
2.089977264404297
2.312183380126953
1.9960403442382812
2.7446746826171875
2.162456512451172
1.9464492797851562
2.021312713623047
2.0394325256347656
1.9116401672363281
6.935596466064453
2.002716064453125
1.9917488098144531
2.5281906127929688
2.498149871826172
5.458831787109375
2.541065216064453
3.7527084350585938
2.6369094848632812
2.4552345275878906
2.5014877319335938
2.5849342346191406
2.3980140686035156
3.124237060546875
2.5568008422851562
2.35748291015625
2.5606155395507812
2.7022361755371094
3.0260086059570312
2.3603439331054688
2.4356842041015625
5.270481109619141
2.6149749755859375
2.3698806762695312
3.5295486450195312
2.391338348388672
2.361297607421875
2.1190643310546875
2.9888153076171875
2.3899078369140625
2.0246505737304688
3.444194793701172
2.899646759033203
2.3779869079589844
2.0265579223632812
1.9903182983398438
1.9750595092773438
1.9860267639160156
1.9369125366210938
2.2401809692382812
1.9946098327636719
2.334117889404297
2.1986961364746094
2.094745635986328
2.045154571533203
2.0232200622558594
2.022266387939453
3.9815902709960938
3.1023025512695312
1.9178390502929688
2.1276473999023438
2.1462440490722656
1.9421577453613281
2.0990371704101562
2.0246505737304688
5.861759185791016
2.5391578674316406
2.6340484619140625
3.2448768615722656
2.7284622192382812
2.643585205078125
3.311634063720703
3.1728744506835938
3.353595733642578
8.698463439941406
5.5084228515625
5.281925201416016
2.959728240966797
7.7114105224609375
2.483844757080078
4.199981689453125
9.24539566040039
3.1461715698242188
2.2683143615722656
2.907276153564453
4.281520843505859
3.067493438720703
4.524707794189453
4.073619842529297
1.9421577453613281
2.777576446533203
3.4732818603515625
2.6612281799316406
7.071495056152344
2.8738975524902344
2.6941299438476562
2.849102020263672
6.923675537109375
3.108978271484375
2.8319358825683594
3.634929656982422
6.537914276123047
2.7608871459960938
2.0885467529296875
2.5997161865234375
2.7604103088378906
5.3253173828125
2.483367919921875
2.5787353515625
4.505634307861328
5.8135986328125
2.1719932556152344
2.182483673095703
2.1314620971679688
1.9693374633789062
2.1953582763671875
2.0284652709960938
3.1876564025878906
2.2215843200683594
2.724170684814453
2.7570724487304688
2.585887908935547
2.017974853515625
1.9450187683105469
1.9831657409667969
2.0165443420410156
2.9668807983398438
3.2262802124023438
2.9053688049316406
3.391742706298828
2.6006698608398438
2.7136802673339844
3.177642822265625
2.628326416015625
2.952098846435547
3.6301612854003906
3.253459930419922
3.1366348266601562
3.0922889709472656
3.372669219970703
2.460002899169922
3.3931732177734375
3.174304962158203
3.2744407653808594
2.541065216064453
4.06646728515625
6.158351898193359
3.0488967895507812
7.582664489746094
3.131866455078125
3.055095672607422
2.6636123657226562
3.2472610473632812
2.510547637939453
6.872653961181641
2.7027130126953125
6.0901641845703125
2.776622772216797
5.1631927490234375
2.972126007080078
4.016876220703125
3.0531883239746094
6.063938140869141
3.2567977905273438
4.246711730957031
5.2776336669921875
3.391265869140625
3.5276412963867188
2.479076385498047
6.129741668701172
3.856658935546875
7.4710845947265625
9.253978729248047
2.510547637939453
2.4504661560058594
2.803802490234375
3.19671630859375
3.1576156616210938
6.208896636962891
4.534244537353516
2.8705596923828125
5.522727966308594
2.5877952575683594
2.437591552734375
2.8471946716308594
2.895832061767578
2.8219223022460938
2.9935836791992188
2.40325927734375
3.014087677001953
2.7589797973632812
2.864360809326172
2.8066635131835938
2.6187896728515625
3.0012130737304688
2.2950172424316406
2.387523651123047
2.181529998779297
2.353191375732422
2.139568328857422
2.3517608642578125
2.2106170654296875
5.835533142089844
3.0698776245117188
2.616405487060547
2.5415420532226562
2.87628173828125
2.5691986083984375
3.1328201293945312
3.0088424682617188
3.757953643798828
2.7861595153808594
2.8400421142578125
3.471851348876953
2.353668212890625
2.014636993408203
2.1529197692871094
1.9974708557128906
2.3431777954101562
2.2339820861816406
2.075672149658203
2.1076202392578125
2.300262451171875
3.2906532287597656
2.464771270751953
2.6421546936035156
2.120494842529297
2.5205612182617188
2.5467872619628906
2.7146339416503906
2.7408599853515625
2.6464462280273438
2.7484893798828125
3.0755996704101562
2.5348663330078125
3.2286643981933594
2.490520477294922
3.0765533447265625
2.887725830078125
2.463817596435547
2.0847320556640625
2.3956298828125
2.1123886108398438
2.2878646850585938
2.0127296447753906
2.1576881408691406
5.747795104980469
2.566814422607422
2.3651123046875
2.0017623901367188
2.368450164794922
3.2677650451660156
2.216339111328125
2.293109893798828
3.0927658081054688
2.0699501037597656
2.3679733276367188
2.311229705810547
3.2787322998046875
2.1810531616210938
2.6159286499023438
3.276348114013672
3.040790557861328
2.9463768005371094
2.74658203125
7.9097747802734375
2.5568008422851562
5.028724670410156
3.071308135986328
2.78472900390625
2.556324005126953
2.781391143798828
9.42850112915039
3.814697265625
3.5109519958496094
2.8095245361328125
5.299091339111328
2.949237823486328
2.5205612182617188
2.67791748046875
2.502918243408203
1.9736289978027344
2.105236053466797
2.0189285278320312
3.322601318359375
2.2454261779785156
2.002239227294922
2.2525787353515625
2.129077911376953
2.0923614501953125
1.9955635070800781
2.0918846130371094
1.922607421875
2.933502197265625
3.0341148376464844
2.925395965576172
2.2878646850585938
2.7489662170410156
2.696990966796875
3.234386444091797
2.5587081909179688
2.6526451110839844
3.063678741455078
2.8328895568847656
2.612590789794922
3.1185150146484375
6.790637969970703
2.3026466369628906
2.7022361755371094
2.7360916137695312
4.536628723144531
2.1390914916992188
2.1181106567382812
2.6383399963378906
2.437114715576172
2.674102783203125
2.624034881591797
2.8409957885742188
2.8047561645507812
8.9263916015625
2.8586387634277344
2.2382736206054688
3.0088424682617188
2.6397705078125
2.673625946044922
2.7403831481933594
2.4871826171875
3.4379959106445312
2.8023719787597656
2.8772354125976562
3.001689910888672
7.142066955566406
2.094745635986328
2.613067626953125
2.482891082763672
2.750873565673828
2.7823448181152344
2.4547576904296875
2.4895668029785156
5.9261322021484375
2.6178359985351562
2.7146339416503906
1.9316673278808594
6.480693817138672
2.2249221801757812
2.7780532836914062
2.860546112060547
2.292156219482422
2.4428367614746094
2.5200843811035156
2.4933815002441406
5.737781524658203
2.7904510498046875
2.589702606201172
1.9350051879882812
2.505779266357422
2.4843215942382812
2.490520477294922
2.529621124267578
2.354145050048828
2.9587745666503906
2.5849342346191406
2.4552345275878906
2.784252166748047
2.5625228881835938
2.460956573486328
3.7689208984375
2.372264862060547
2.6264190673828125
2.646923065185547
2.3813247680664062
4.549980163574219
2.4657249450683594
2.010345458984375
2.490520477294922
2.9783248901367188
3.0570030212402344
3.585338592529297
8.249282836914062
4.494667053222656
3.9472579956054688
3.1709671020507812
2.1948814392089844
3.8633346557617188
2.513885498046875
3.65447998046875
3.810405731201172
4.515647888183594
2.1572113037109375
2.0093917846679688
3.039836883544922
4.227161407470703
3.669261932373047
3.2405853271484375
3.059864044189453
3.0765533447265625
3.1409263610839844
2.8715133666992188
2.4924278259277344
3.0465126037597656
2.544879913330078
2.86865234375
2.7055740356445312
2.1076202392578125
2.2668838500976562
4.577159881591797
6.800174713134766
2.2945404052734375
1.9664764404296875
1.9502639770507812
3.971576690673828
2.5682449340820312
1.9960403442382812
2.2783279418945312
1.9469261169433594
1.9397735595703125
3.6416053771972656
6.395816802978516
4.11224365234375
7.538795471191406
3.3969879150390625
3.5610198974609375
4.359722137451172
4.825592041015625
3.6253929138183594
3.3621788024902344
2.2063255310058594
2.8634071350097656
2.9439926147460938
3.07464599609375
3.4775733947753906
2.9630661010742188
2.8519630432128906
3.0412673950195312
2.9997825622558594
3.7431716918945312
3.451824188232422
3.2982826232910156
10.346412658691406
4.069805145263672
2.8252601623535156
2.5496482849121094
7.718563079833984
6.655693054199219
14.385223388671875
14.15109634399414
11.601448059082031
24.8870849609375
26.63898468017578
25.534629821777344
25.13599395751953
20.825862884521484
23.74124526977539
5.440235137939453
13.362884521484375
17.796993255615234
18.253326416015625
18.905162811279297
18.121719360351562
2.9582977294921875
2.7441978454589844
2.768993377685547
2.6421546936035156
2.57110595703125
2.1796226501464844
2.7718544006347656
5.558013916015625
4.954814910888672
3.329753875732422
2.9926300048828125
2.7594566345214844
3.0078887939453125
2.521991729736328
7.37762451171875
5.774497985839844
3.4432411193847656
3.7736892700195312
3.3082962036132812
2.5157928466796875
2.9349327087402344
2.4738311767578125
2.045154571533203
2.8243064880371094
4.064083099365234
2.284526824951172
2.8629302978515625
2.113819122314453
3.6873817443847656
3.4399032592773438
3.9658546447753906
3.5500526428222656
3.5696029663085938
3.5562515258789062
2.899169921875
3.062725067138672
2.51007080078125
4.185676574707031
2.735137939453125
3.5266876220703125
3.566741943359375
3.1280517578125
3.3288002014160156
2.6197433471679688
3.8704872131347656
3.6411285400390625
3.666400909423828
3.4432411193847656
3.868579864501953
2.8448104858398438
3.6606788635253906
8.263111114501953
4.0435791015625
2.9768943786621094
2.879619598388672
2.974987030029297
5.242347717285156
3.3822059631347656
4.40216064453125
2.7899742126464844
2.898693084716797
2.7399063110351562
2.567291259765625
3.04412841796875
2.7670860290527344
2.7370452880859375
2.6803016662597656
2.910614013671875
3.0040740966796875
2.4003982543945312
2.148151397705078
2.2029876708984375
2.9764175415039062
5.555152893066406
4.527568817138672
1.9907951354980469
2.2025108337402344
1.94549560546875
2.2563934326171875
2.0084381103515625
2.0279884338378906
2.0647048950195312
2.079010009765625
2.2482872009277344
2.4352073669433594
2.8438568115234375
2.098560333251953
2.094745635986328
2.2325515747070312
2.0475387573242188
2.3813247680664062
2.460002899169922
2.407550811767578
9.050369262695312
2.4118423461914062
1.9893646240234375
2.0012855529785156
2.154827117919922
1.9903182983398438
2.1181106567382812
2.44903564453125
3.0755996704101562
2.4094581604003906
2.646923065185547
2.1524429321289062
2.3970603942871094
1.995086669921875
2.8014183044433594
2.4962425231933594
2.5348663330078125
4.830360412597656
2.1867752075195312
2.4662017822265625
1.9826889038085938
3.395557403564453
2.094268798828125
2.087116241455078
2.4557113647460938
2.213001251220703
2.5300979614257812
2.0847320556640625
2.380847930908203
3.872394561767578
3.963947296142578
2.086162567138672
2.079010009765625
2.8243064880371094
2.2754669189453125
2.12860107421875
2.0852088928222656
2.1371841430664062
2.018451690673828
2.4428367614746094
1.9960403442382812
2.6497840881347656
3.188610076904297
2.4247169494628906
2.205371856689453
2.5739669799804688
2.5959014892578125
2.4366378784179688
1.9898414611816406
8.970260620117188
8.633613586425781
2.7761459350585938
2.6254653930664062
2.4781227111816406
3.9200782775878906
3.31878662109375
2.3908615112304688
3.635406494140625
14.208793640136719
2.3250579833984375
2.418041229248047
2.307415008544922
2.3641586303710938
2.6650428771972656
2.6755332946777344
2.1505355834960938
3.7474632263183594
2.5811195373535156
3.483295440673828
2.838134765625
2.4313926696777344
1.987457275390625
2.3546218872070312
2.0303726196289062
5.8269500732421875
3.6826133728027344
2.3016929626464844
2.055644989013672
8.27932357788086
8.364677429199219
2.8400421142578125
4.364967346191406
4.7206878662109375
3.9763450622558594
4.02069091796875
2.6345252990722656
2.2110939025878906
3.2062530517578125
2.162456512451172
2.9468536376953125
3.365039825439453
2.2797584533691406
4.145622253417969
2.944469451904297
3.7736892700195312
2.0418167114257812
2.8519630432128906
3.2758712768554688
3.2405853271484375
6.7424774169921875
3.5195350646972656
3.3402442932128906
10.378837585449219
22.018909454345703
3.2563209533691406
3.506183624267578
9.186744689941406
9.799480438232422
3.890514373779297
4.147529602050781
3.543376922607422
1.9564628601074219
3.3292770385742188
3.5562515258789062
4.462718963623047
2.052783966064453
3.8042068481445312
2.4809837341308594
2.800464630126953
4.372596740722656
6.232261657714844
13.613224029541016
16.38936996459961
31.115055084228516
30.25674819946289
17.741680145263672
13.529777526855469
21.41427993774414
27.736186981201172
22.864341735839844
25.53844451904297
32.34672546386719
26.430606842041016
27.516841888427734
28.256893157958984
24.070262908935547
32.029151916503906
44.356346130371094
41.9468879699707
43.43843460083008
39.41917419433594
40.293216705322266
51.19943618774414
52.14738845825195
48.625946044921875
56.143760681152344
55.76610565185547
60.01615524291992
79.37431335449219
80.43622970581055
84.85078811645508
89.77603912353516
66.22791290283203
58.381080627441406
65.86742401123047
57.18564987182617
38.19417953491211
29.245853424072266
37.54854202270508
3.1585693359375
3.0345916748046875
4.073619842529297
2.9244422912597656
2.9420852661132812
3.8127899169921875
2.8934478759765625
416.8561935424805
410.1127624511719
399.12405014038086
396.7780113220215
384.04645919799805
357.4575424194336
358.96434783935547
319.42691802978516
293.8403129577637
299.0626335144043
281.1941146850586
272.3030090332031
278.5223960876465
256.35995864868164
257.5735092163086
262.40243911743164
250.05950927734375
230.84056854248047
185.4992866516113
135.202693939209
116.8659210205078
118.99213790893555
106.38980865478516
99.6204376220703
97.95913696289062
96.7691993713379
95.76831817626953
96.07492446899414
95.40807723999023
94.88880157470703
80.51551818847656
74.65566635131836
53.32483291625977
44.2515754699707
36.02685928344727
26.1236572265625
14.50433731079102
19.00545120239258
12.6976203918457
6.80013656616211
4.02090072631836
9.469032287597656
10.185718536376953
10.68735122680664
3.712177276611328
2.350330352783203
2.1181106567382812
1.9555091857910156
2.173900604248047
2.4580955505371094
4.904747009277344
2.528667449951172
3.0007362365722656
5.248069763183594
2.303600311279297
1.9545555114746094
1.8825531005859375
1.9249916076660156
2.327442169189453
5.651950836181641
1.9774436950683594
1.972198486328125
2.3703575134277344
4.9762725830078125
2.147197723388672
1.972198486328125
4.179477691650391
2.246379852294922
1.9426345825195312
2.1491050720214844
1.9459724426269531
2.1915435791015625
2.5272369384765625
2.0046234130859375
3.109455108642578
2.7008056640625
2.666950225830078
2.4728775024414062
2.556324005126953
2.8395652770996094
2.3097991943359375
2.037525177001953
1.9793510437011719
2.089977264404297
2.0041465759277344
2.166271209716797
1.9426345825195312
2.02178955078125
1.9526481628417969
2.0399093627929688
1.9736289978027344
2.0122528076171875
2.1610260009765625
2.0847320556640625
2.0432472229003906
2.1185874938964844
2.2215843200683594
3.3712387084960938
2.048015594482422
2.1524429321289062
3.6134719848632812
1.9726753234863281
2.2077560424804688
2.151012420654297
2.060413360595703
2.204418182373047
2.536773681640625
2.3055076599121094
2.4061203002929688
2.0971298217773438
2.0265579223632812
1.9955635070800781
2.2687911987304688
2.5458335876464844
1.9998550415039062
1.99127197265625
1.9865036010742188
2.117633819580078
1.9993782043457031
1.9655227661132812
2.0132064819335938
2.0990371704101562
1.9741058349609375
1.9702911376953125
2.0875930786132812
2.121448516845703
2.0246505737304688
2.036571502685547
1.9917488098144531
1.9350051879882812
2.0194053649902344
1.9059181213378906
1.9364356994628906
2.0933151245117188
1.9497871398925781
2.007007598876953
1.972198486328125
2.01416015625
2.0818710327148438
2.2673606872558594
2.396106719970703
1.9631385803222656
2.162933349609375
1.9536018371582031
1.9702911376953125
6.649971008300781
2.1834373474121094
3.242969512939453
3.5524368286132812
2.0761489868164062
2.1905899047851562
2.3050308227539062
1.9979476928710938
2.0933151245117188
2.044200897216797
1.9459724426269531
1.9984245300292969
2.0766258239746094
2.170085906982422
2.003192901611328
2.037525177001953
2.167224884033203
2.4976730346679688
2.009868621826172
2.1266937255859375
1.9078254699707031
1.964569091796875
2.5811195373535156
2.3832321166992188
2.9807090759277344
2.0279884338378906
1.9445419311523438
1.9688606262207031
1.9783973693847656
1.8901824951171875
2.2187232971191406
2.5272369384765625
4.69970703125
2.110004425048828
1.9478797912597656
2.1314620971679688
4.647254943847656
1.9335746765136719
2.2878646850585938
1.9707679748535156
1.9388198852539062
1.9941329956054688
2.2525787353515625
2.109527587890625
1.9521713256835938
1.9865036010742188
2.2993087768554688
2.1343231201171875
2.1576881408691406
3.1185150146484375
3.0059814453125
2.022266387939453
4.173755645751953
2.1309852600097656
4.8274993896484375
5.297183990478516
2.483844757080078
2.17437744140625
2.247333526611328
2.2640228271484375
2.029895782470703
2.135753631591797
1.9884109497070312
2.4595260620117188
2.0465850830078125
1.9960403442382812
2.1810531616210938
1.9750595092773438
2.2745132446289062
2.5725364685058594
1.9755363464355469
1.9922256469726562
2.2521018981933594
2.4652481079101562
2.2864341735839844
1.9359588623046875
2.0084381103515625
2.242565155029297
4.477500915527344
3.002643585205078
2.28118896484375
3.0236244201660156
1.9221305847167969
1.8973350524902344
1.903533935546875
2.3565292358398438
1.8954277038574219
3.4804344177246094
2.749919891357422
2.410411834716797
2.3241043090820312
1.9116401672363281
2.3412704467773438
1.8992424011230469
2.372264862060547
1.8973350524902344
2.4890899658203125
2.529621124267578
2.0732879638671875
1.9016265869140625
2.4709701538085938
4.7321319580078125
2.3632049560546875
1.9545555114746094
2.3555755615234375
2.528667449951172
2.2144317626953125
2.5510787963867188
5.890846252441406
4.757881164550781
2.387523651123047
3.220081329345703
2.4542808532714844
2.4309158325195312
2.498149871826172
2.201080322265625
2.849102020263672
5.530834197998047
2.3479461669921875
1.888275146484375
2.2025108337402344
2.567768096923828
2.789020538330078
2.38800048828125
2.9993057250976562
3.258228302001953
9.517192840576172
2.6335716247558594
2.6416778564453125
2.4476051330566406
2.391815185546875
2.0875930786132812
2.323627471923828
1.9712448120117188
1.9488334655761719
2.2063255310058594
2.0537376403808594
1.953125
2.067089080810547
1.9345283508300781
2.2644996643066406
1.918792724609375
1.9121170043945312
1.9278526306152344
1.9526481628417969
2.03704833984375
1.9459724426269531
2.5262832641601562
2.097606658935547
1.9283294677734375
2.228260040283203
2.071380615234375
2.5811195373535156
2.3221969604492188
4.650592803955078
8.70513916015625
1.9526481628417969
1.934051513671875
2.380847930908203
4.638671875
1.9178390502929688
2.5339126586914062
4.7397613525390625
3.1981468200683594
2.4366378784179688
3.063678741455078
4.884243011474609
8.546829223632812
6.4029693603515625
3.7031173706054688
5.915164947509766
2.9702186584472656
2.716064453125
3.1728744506835938
2.803325653076172
3.5486221313476562
2.921581268310547
2.5506019592285156
8.238792419433594
3.0307769775390625
2.948760986328125
2.574443817138672
3.0431747436523438
2.482891082763672
2.5339126586914062
2.5234222412109375
2.505779266357422
2.1996498107910156
2.6187896728515625
2.9277801513671875
2.578258514404297
2.128124237060547
2.5854110717773438
2.5844573974609375
2.54058837890625
2.456188201904297
2.6574134826660156
2.655506134033203
2.4509429931640625
2.566814422607422
2.480030059814453
2.5043487548828125
2.784252166748047
2.4733543395996094
2.5238990783691406
2.838134765625
2.457141876220703
2.5625228881835938
2.8600692749023438
2.598285675048828
2.6183128356933594
2.5849342346191406
2.498626708984375
2.930164337158203
2.47955322265625
2.8066635131835938
2.5238990783691406
2.613544464111328
2.6121139526367188
2.7861595153808594
2.666950225830078
2.460002899169922
2.9320716857910156
2.521991729736328
3.0221939086914062
2.537250518798828
2.518177032470703
2.2840499877929688
2.5429725646972656
2.529621124267578
2.697467803955078
2.048969268798828
2.5148391723632812
2.742767333984375
2.5510787963867188
2.777099609375
1.9979476928710938
2.810955047607422
2.906322479248047
2.670764923095703
2.7818679809570312
3.0188560485839844
2.50244140625
2.6984214782714844
2.5768280029296875
2.7298927307128906
2.4871826171875
2.7217864990234375
2.7189254760742188
2.6183128356933594
2.0160675048828125
2.6559829711914062
2.658843994140625
2.2482872009277344
1.9774436950683594
4.234790802001953
3.5696029663085938
3.730297088623047
3.4623146057128906
4.189014434814453
2.5954246520996094
2.69317626953125
2.742290496826172
2.849102020263672
2.5916099548339844
2.6807785034179688
2.601146697998047
2.8166770935058594
2.655506134033203
2.5849342346191406
3.0803680419921875
2.9082298278808594
2.686023712158203
2.5191307067871094
2.490520477294922
2.7408599853515625
2.5124549865722656
2.880096435546875
2.4366378784179688
2.1409988403320312
2.5954246520996094
2.383708953857422
2.0503997802734375
2.17437744140625
5.9947967529296875
2.5959014892578125
2.1185874938964844
2.1767616271972656
2.1042823791503906
1.9822120666503906
2.0494461059570312
4.688739776611328
3.7593841552734375
2.833843231201172
3.0374526977539062
2.2039413452148438
2.4547576904296875
2.528667449951172
2.044677734375
2.20489501953125
2.9630661010742188
2.62451171875
2.262592315673828
1.9063949584960938
2.4361610412597656
2.361774444580078
2.0170211791992188
2.330780029296875
2.468585968017578
2.8586387634277344
2.6268959045410156
3.2835006713867188
9.034156799316406
14.059066772460938
9.30643081665039
15.364646911621094
4.520893096923828
4.263401031494141
4.1332244873046875
4.964351654052734
3.665447235107422
3.8356781005859375
3.757476806640625
3.1752586364746094
4.772186279296875
3.6535263061523438
7.2345733642578125
5.0373077392578125
3.711223602294922
3.6344528198242188
2.646923065185547
2.8934478759765625
3.261089324951172
2.891063690185547
2.948760986328125
2.8448104858398438
2.750873565673828
3.5338401794433594
3.0431747436523438
3.452301025390625
2.8967857360839844
2.8963088989257812
3.1728744506835938
2.892017364501953
2.8562545776367188
2.8405189514160156
1.9679069519042969
3.0455589294433594
3.8080215454101562
2.841949462890625
2.4089813232421875
2.7761459350585938
2.6373863220214844
2.8700828552246094
4.498958587646484
3.6945343017578125
2.3527145385742188
2.6149749755859375
2.4271011352539062
2.4156570434570312
2.50244140625
2.727985382080078
2.582073211669922
2.5568008422851562
2.566814422607422
6.8607330322265625
4.611492156982422
2.8319358825683594
3.2143592834472656
4.415988922119141
2.6602745056152344
4.687786102294922
3.45611572265625
2.4247169494628906
2.8905868530273438
2.4247169494628906
2.5696754455566406
2.640247344970703
2.5987625122070312
6.269931793212891
2.769947052001953
3.170013427734375
1.9788742065429688
2.5491714477539062
1.9979476928710938
2.013683319091797
2.4175643920898438
3.1256675720214844
3.715038299560547
3.746509552001953
3.417491912841797
3.3712387084960938
2.826690673828125
6.553173065185547
4.5261383056640625
3.9000511169433594
5.268573760986328
4.910945892333984
4.5337677001953125
2.2058486938476562
3.4923553466796875
2.4576187133789062
2.7599334716796875
2.9287338256835938
2.780914306640625
4.7607421875
4.458427429199219
6.526470184326172
2.933502197265625
3.6368370056152344
2.704620361328125
3.925323486328125
3.4461021423339844
9.860992431640625
19.94180679321289
8.095741271972656
6.983280181884766
4.657268524169922
4.200935363769531
2.7894973754882812
3.582000732421875
2.4237632751464844
2.3622512817382812
2.864360809326172
2.4766921997070312
2.7451515197753906
3.4580230712890625
3.727436065673828
2.8057098388671875
2.865314483642578
3.2553672790527344
2.559661865234375
2.696514129638672
2.5434494018554688
2.5267601013183594
2.9850006103515625
3.9467811584472656
2.9082298278808594
2.6078224182128906
2.1920204162597656
2.7189254760742188
2.5434494018554688
3.1919479370117188
2.0232200622558594
7.080078125
6.509304046630859
3.4923553466796875
2.986907958984375
5.904674530029297
2.54058837890625
2.9535293579101562
2.5510787963867188
2.144336700439453
2.888202667236328
3.33404541015625
9.186744689941406
2.5644302368164062
3.482341766357422
6.312370300292969
2.1162033081054688
2.612590789794922
3.0684471130371094
2.4862289428710938
4.086494445800781
3.5810470581054688
5.246639251708984
4.549980163574219
2.864360809326172
2.6335716247558594
5.768299102783203
3.1528472900390625
2.3813247680664062
2.6841163635253906
2.6640892028808594
2.0461082458496094
2.2263526916503906
2.5839805603027344
4.217624664306641
2.220630645751953
2.482891082763672
2.185821533203125
2.636432647705078
2.5663375854492188
2.0036697387695312
2.8743743896484375
2.505779266357422
2.54058837890625
5.916118621826172
2.8214454650878906
7.054328918457031
7.952213287353516
5.982875823974609
6.4640045166015625
31.5093994140625
15.035629272460938
15.491008758544922
2.895355224609375
3.1843185424804688
3.1900405883789062
2.845287322998047
4.183769226074219
2.4590492248535156
2.5691986083984375
2.5310516357421875
2.4938583374023438
3.0078887939453125
2.5091171264648438
2.0842552185058594
1.9788742065429688
2.589702606201172
2.9006004333496094
3.1714439392089844
2.5987625122070312
5.446910858154297
2.5348663330078125
2.560138702392578
2.5510787963867188
8.006572723388672
2.9654502868652344
2.585887908935547
3.208160400390625
2.9745101928710938
2.7914047241210938
2.0437240600585938
2.8901100158691406
2.5720596313476562
3.4584999084472656
2.590656280517578
2.8085708618164062
2.593994140625
2.8815269470214844
2.5691986083984375
2.7828216552734375
3.0655860900878906
2.2764205932617188
2.4585723876953125
2.2821426391601562
2.0966529846191406
2.5548934936523438
2.437114715576172
2.438068389892578
2.4704933166503906
2.101421356201172
2.215862274169922
2.761363983154297
2.1414756774902344
3.1867027282714844
2.8591156005859375
2.808094024658203
3.1371116638183594
2.788543701171875
2.8252601623535156
3.4093856811523438
2.560138702392578
2.445697784423828
5.039691925048828
4.786968231201172
2.5081634521484375
2.853870391845703
3.4241676330566406
2.6178359985351562
2.4309158325195312
1.9407272338867188
3.036975860595703
3.589630126953125
2.609729766845703
4.326820373535156
3.864765167236328
3.6330223083496094
2.6907920837402344
2.312183380126953
2.674579620361328
2.1233558654785156
4.409313201904297
3.147125244140625
4.910945892333984
2.6488304138183594
2.063751220703125
2.7022361755371094
2.6254653930664062
2.743244171142578
3.4155845642089844
2.7146339416503906
2.823352813720703
3.719806671142578
3.0303001403808594
3.35693359375
3.0498504638671875
3.5305023193359375
3.117084503173828
3.345966339111328
3.634929656982422
3.849506378173828
2.5734901428222656
3.8466453552246094
3.50189208984375
3.3402442932128906
2.747058868408203
2.4499893188476562
2.6197433471679688
1.9516944885253906
1.9936561584472656
2.074718475341797
2.0613670349121094
2.4919509887695312
2.35748291015625
3.261089324951172
1.9965171813964844
2.1882057189941406
2.1266937255859375
2.0236968994140625
1.9335746765136719
3.345966339111328
2.2935867309570312
2.0198822021484375
2.2716522216796875
1.9369125366210938
2.0699501037597656
2.1734237670898438
2.0313262939453125
2.0036697387695312
2.3889541625976562
2.1963119506835938
2.0961761474609375
2.1600723266601562
2.2521018981933594
1.9345283508300781
2.1505355834960938
1.9602775573730469
2.3093223571777344
3.4837722778320312
2.4127960205078125
2.376556396484375
2.3012161254882812
1.9736289978027344
2.1157264709472656
2.0856857299804688
2.1924972534179688
2.1386146545410156
1.9688606262207031
3.059864044189453
2.025604248046875
2.0151138305664062
2.007007598876953
1.9435882568359375
1.9998550415039062
1.9378662109375
2.0771026611328125
1.9431114196777344
1.9888877868652344
1.9850730895996094
2.0384788513183594
1.9464492797851562
2.01416015625
1.9655227661132812
3.9696693420410156
2.1185874938964844
2.322673797607422
2.22015380859375
2.158641815185547
2.11334228515625
2.708911895751953
2.307415008544922
2.204418182373047
2.007007598876953
2.1038055419921875
2.5682449340820312
2.486705780029297
1.9865036010742188
2.3927688598632812
2.4733543395996094
2.4127960205078125
2.219676971435547
1.9779205322265625
2.0666122436523438
2.0847320556640625
2.4580955505371094
1.9917488098144531
2.2864341735839844
3.601551055908203
2.2068023681640625
2.045154571533203
2.060413360595703
2.1610260009765625
2.1948814392089844
1.9688606262207031
2.4442672729492188
2.0961761474609375
2.25067138671875
2.1038055419921875
2.2287368774414062
2.0165443420410156
2.040863037109375
1.9459724426269531
2.2115707397460938
2.274036407470703
2.2978782653808594
2.132892608642578
3.2663345336914062
2.4127960205078125
2.181529998779297
2.0046234130859375
2.6040077209472656
2.6154518127441406
2.155303955078125
2.1576881408691406
15.387535095214844
5.938053131103516
8.149147033691406
14.797210693359375
8.774757385253906
10.962486267089844
2.5076866149902344
2.346515655517578
2.178192138671875
2.0117759704589844
3.040313720703125
2.7074813842773438
2.686023712158203
2.8548240661621094
2.4704933166503906
2.707958221435547
3.0150413513183594
2.5124549865722656
2.640247344970703
2.1567344665527344
2.6273727416992188
2.457141876220703
3.525257110595703
5.0182342529296875
7.9936981201171875
2.861499786376953
2.7146339416503906
2.49481201171875
2.487659454345703
2.51007080078125
6.247520446777344
5.051136016845703
2.98309326171875
2.9969215393066406
2.5768280029296875
2.9320716857910156
2.460479736328125
2.9168128967285156
2.4747848510742188
2.6082992553710938
2.463817596435547
2.7909278869628906
2.9773712158203125
11.976242065429688
2.818584442138672
2.0575523376464844
2.215862274169922
2.9273033142089844
2.8328895568847656
4.680633544921875
2.8443336486816406
2.913951873779297
2.5758743286132812
2.223968505859375
2.803802490234375
2.513885498046875
2.807140350341797
2.9125213623046875
2.6540756225585938
7.583141326904297
2.9168128967285156
2.7761459350585938
2.6302337646484375
3.2062530517578125
3.0121803283691406
2.597808837890625
3.2448768615722656
2.6597976684570312
2.361297607421875
2.7909278869628906
2.8505325317382812
2.536296844482422
2.9006004333496094
2.345561981201172
2.1882057189941406
2.192974090576172
1.9621849060058594
2.1271705627441406
2.025127410888672
1.9507408142089844
9.215831756591797
1.9636154174804688
2.277374267578125
1.9788742065429688
1.9707679748535156
1.9373893737792969
2.0999908447265625
2.0933151245117188
2.4352073669433594
2.1615028381347656
1.9702911376953125
2.1219253540039062
1.9311904907226562
1.9850730895996094
1.9469261169433594
2.3522377014160156
2.368927001953125
2.6578903198242188
2.9730796813964844
2.651691436767578
15.139102935791016
3.0455589294433594
4.218101501464844
2.5000572204589844
2.0780563354492188
2.1715164184570312
2.079010009765625
2.2602081298828125
2.7685165405273438
2.0041465759277344
2.007007598876953
2.1910667419433594
2.3398399353027344
2.4967193603515625
2.075672149658203
1.9955635070800781
2.2721290588378906
2.009868621826172
2.0885467529296875
1.9621849060058594
2.3698806762695312
2.040863037109375
2.269744873046875
1.9297599792480469
2.1228790283203125
1.9969940185546875
1.9583702087402344
2.0647048950195312
1.9807815551757812
1.9741058349609375
1.9364356994628906
4.885673522949219
2.0751953125
2.357959747314453
2.009868621826172
2.277374267578125
1.9593238830566406
1.9640922546386719
1.9755363464355469
1.9979476928710938
2.2034645080566406
2.105712890625
1.9879341125488281
2.048015594482422
1.9474029541015625
1.9207000732421875
1.9469261169433594
1.9478797912597656
1.9941329956054688
3.60107421875
1.9564628601074219
1.949310302734375
2.4313926696777344
2.0751953125
2.021312713623047
1.9664764404296875
1.9474029541015625
2.0804405212402344
1.9764900207519531
1.9664764404296875
2.1495819091796875
2.0208358764648438
1.9683837890625
1.9426345825195312
1.9631385803222656
2.0165443420410156
2.495288848876953
2.0418167114257812
2.06756591796875
2.071380615234375
1.9664764404296875
2.6998519897460938
1.9640922546386719
2.234935760498047
2.2001266479492188
2.1495819091796875
4.759788513183594
4.263401031494141
2.0465850830078125
1.9927024841308594
1.9588470458984375
5.377292633056641
2.0780563354492188
2.0036697387695312
1.9464492797851562
2.208709716796875
2.0499229431152344
1.9717216491699219
1.9297599792480469
2.0012855529785156
1.9407272338867188
2.1109580993652344
1.9507408142089844
1.9488334655761719
1.9683837890625
2.4080276489257812
2.2416114807128906
2.193927764892578
1.9936561584472656
2.5086402893066406
2.0751953125
2.014636993408203
2.303600311279297
2.20489501953125
2.186298370361328
1.9774436950683594
1.9893646240234375
2.29644775390625
2.3393630981445312
2.1719932556152344
2.307415008544922
2.1452903747558594
2.2373199462890625
1.9435882568359375
2.1886825561523438
2.2306442260742188
2.3555755615234375
2.3756027221679688
2.3589134216308594
2.303600311279297
2.5854110717773438
2.276897430419922
2.2268295288085938
2.3827552795410156
2.4662017822265625
2.499103546142578
2.276897430419922
2.0933151245117188
2.4890899658203125
2.162456512451172
2.06756591796875
2.5353431701660156
2.5343894958496094
2.437114715576172
2.2258758544921875
1.9588470458984375
2.4137496948242188
2.0151138305664062
2.1767616271972656
2.0165443420410156
2.0151138305664062
2.5758743286132812
2.266407012939453
2.1042823791503906
1.9822120666503906
2.0422935485839844
2.0732879638671875
2.1538734436035156
1.9941329956054688
3.7860870361328125
2.0089149475097656
2.0194053649902344
2.1963119506835938
2.1648406982421875
2.0160675048828125
2.0036697387695312
2.3064613342285156
2.5644302368164062
2.2535324096679688
2.0952224731445312
2.1262168884277344
2.3107528686523438
2.1209716796875
2.0275115966796875
2.4747848510742188
2.1572113037109375
2.1753311157226562
2.2110939025878906
2.0689964294433594
2.0551681518554688
2.174854278564453
2.0084381103515625
2.2211074829101562
2.0017623901367188
2.2335052490234375
2.147197723388672
2.0532608032226562
2.1080970764160156
2.0198822021484375
2.4285316467285156
2.1448135375976562
1.9965171813964844
2.5687217712402344
2.074718475341797
1.9516944885253906
2.3107528686523438
1.9803047180175781
2.2215843200683594
1.9345283508300781
2.2830963134765625
2.2721290588378906
2.25830078125
2.2668838500976562
2.1185874938964844
2.364635467529297
2.0742416381835938
2.1772384643554688
1.9803047180175781
2.1004676818847656
2.2954940795898438
2.014636993408203
1.9621849060058594
2.2945404052734375
2.4137496948242188
1.9068717956542969
1.9807815551757812
1.9249916076660156
2.0856857299804688
1.9736289978027344
7.97271728515625
7.409572601318359
3.7326812744140625
2.140045166015625
1.9221305847167969
1.9364356994628906
1.9674301147460938
2.0532608032226562
4.786968231201172
3.4132003784179688
2.1643638610839844
2.227783203125
1.9154548645019531
1.9965171813964844
1.9240379333496094
2.0952224731445312
1.8916130065917969
2.682209014892578
1.9268989562988281
1.99127197265625
2.0084381103515625
2.139568328857422
2.0322799682617188
2.087116241455078
1.9283294677734375
2.132892608642578
1.9335746765136719
1.9655227661132812
7.167816162109375
2.2077560424804688
2.299785614013672
2.128124237060547
2.0575523376464844
1.9030570983886719
1.9097328186035156
1.9588470458984375
1.9702911376953125
1.9102096557617188
1.9097328186035156
1.9207000732421875
3.5610198974609375
2.0127296447753906
1.8763542175292969
1.9311904907226562
1.9025802612304688
1.9435882568359375
1.9197463989257812
1.9097328186035156
2.0689964294433594
1.8830299377441406
1.9521713256835938
2.2974014282226562
1.9273757934570312
1.9779205322265625
1.9869804382324219
1.9202232360839844
1.9097328186035156
2.1796226501464844
6.20269775390625
5.647182464599609
2.331256866455078
2.3055076599121094
2.0160675048828125
1.9431114196777344
2.026081085205078
3.383636474609375
8.39853286743164
7.856845855712891
6.479740142822266
2.4747848510742188
1.9178390502929688
2.0503997802734375
2.4309158325195312
2.1300315856933594
2.1076202392578125
1.9831657409667969
1.979827880859375
2.25067138671875
2.0084381103515625
2.151012420654297
2.3097991943359375
1.9483566284179688
2.4895668029785156
2.0837783813476562
4.332065582275391
2.18963623046875
1.9822120666503906
2.0880699157714844
2.6111602783203125
2.0475387573242188
2.4704933166503906
2.0236968994140625
2.7227401733398438
2.3822784423828125
1.987457275390625
2.5076866149902344
2.6683807373046875
2.879619598388672
2.7213096618652344
2.1386146545410156
2.692699432373047
2.2497177124023438
2.566814422607422
2.8181076049804688
3.3855438232421875
2.7332305908203125
2.5033950805664062
3.1890869140625
3.0388832092285156
3.2548904418945312
2.7480125427246094
2.7780532836914062
4.168510437011719
3.608226776123047
2.7289390563964844
2.8820037841796875
3.681659698486328
3.0303001403808594
2.6984214782714844
2.58636474609375
2.6006698608398438
3.5338401794433594
2.8791427612304688
6.179332733154297
2.8324127197265625
2.7294158935546875
2.7265548706054688
2.7103424072265625
2.6450157165527344
2.579212188720703
2.6068687438964844
2.575397491455078
2.811431884765625
3.22723388671875
3.2558441162109375
2.5000572204589844
2.6025772094726562
2.6254653930664062
2.6111602783203125
2.7437210083007812
4.059314727783203
2.5916099548339844
6.983280181884766
4.7931671142578125
2.4881362915039062
2.6874542236328125
2.574443817138672
2.4085044860839844
2.2025108337402344
2.406597137451172
2.4056434631347656
2.6025772094726562
2.464771270751953
2.5353431701660156
2.4476051330566406
2.372264862060547
2.063751220703125
2.4576187133789062
1.9326210021972656
2.0494461059570312
2.079010009765625
2.276897430419922
1.9087791442871094
2.2954940795898438
1.972198486328125
2.1347999572753906
2.3941993713378906
2.574920654296875
1.964569091796875
2.4232864379882812
2.1605491638183594
1.9483566284179688
1.9640922546386719
2.106189727783203
2.22015380859375
1.9445419311523438
2.605915069580078
2.1338462829589844
7.215976715087891
2.3088455200195312
2.1233558654785156
1.9683837890625
2.3856163024902344
1.9588470458984375
2.0890235900878906
2.4356842041015625
2.0532608032226562
2.2487640380859375
2.234935760498047
2.0046234130859375
2.7379989624023438
1.9774436950683594
2.0294189453125
2.056598663330078
2.0079612731933594
2.098560333251953
2.205371856689453
1.9602775573730469
2.125263214111328
2.2916793823242188
1.9388198852539062
1.9655227661132812
2.124309539794922
2.124786376953125
2.0914077758789062
2.4437904357910156
2.0170211791992188
2.6116371154785156
2.021312713623047
2.070903778076172
2.1343231201171875
2.8548240661621094
2.562999725341797
1.9955635070800781
1.9888877868652344
2.1295547485351562
2.4633407592773438
2.551555633544922
2.0341873168945312
2.0051002502441406
2.0046234130859375
2.262115478515625
2.026081085205078
3.1943321228027344
2.51007080078125
2.5010108947753906
5.573272705078125
2.5501251220703125
2.7565956115722656
2.083301544189453
3.036022186279297
2.585887908935547
2.7060508728027344
2.5424957275390625
3.429412841796875
2.543926239013672
3.2825469970703125
2.9020309448242188
3.01361083984375
2.445697784423828
4.841327667236328
3.0426979064941406
3.3707618713378906
3.2019615173339844
2.8023719787597656
3.01361083984375
2.8867721557617188
2.918720245361328
430.526065826416
415.2105331420898
418.1998252868652
379.9689292907715
376.1041641235352
353.9669990539551
341.8243408203125
322.7179527282715
328.8581848144531
320.7319259643555
295.2569007873535
261.90881729125977
250.5929946899414
226.7396926879883
226.9113540649414
202.64415740966797
188.4415626525879
177.5472640991211
172.0884323120117
166.7473793029785
133.7984085083008
136.3504409790039
130.92546463012695
104.0051460266113
195.69101333618164
184.3303680419922
130.1325798034668
140.89813232421875
118.19210052490234
120.2930450439453
172.3008155822754
173.04611206054688
169.86608505249023
153.6731719970703
154.76226806640625
139.58311080932617
128.6325454711914
98.71959686279297
102.19764709472656
117.7825927734375
102.31781005859375
101.39894485473633
104.92658615112305
84.40494537353516
84.91325378417969
76.46846771240234
85.58320999145508
72.62563705444336
70.2061653137207
59.73100662231445
30.394554138183594
23.6968994140625
4.076957702636719
3.5910606384277344
16.940593719482422
16.670703887939453
12.792110443115234
8.159637451171875
2.9821395874023438
3.0612945556640625
2.9740333557128906
2.8886795043945312
2.7217864990234375
2.95257568359375
3.017425537109375
2.8634071350097656
2.9497146606445312
3.2300949096679688
2.952098846435547
3.296375274658203
3.1137466430664062
3.093242645263672
2.8753280639648438
2.9001235961914062
2.994060516357422
2.8357505798339844
2.777576446533203
3.1633377075195312
2.9172897338867188
3.0241012573242188
2.6149749755859375
2.593994140625
2.590656280517578
3.109455108642578
2.5010108947753906
2.3870468139648438
2.6464462280273438
2.971172332763672
3.0317306518554688
2.6073455810546875
3.1270980834960938
3.349781036376953
3.45611572265625
3.250598907470703
3.048419952392578
3.2815933227539062
3.3693313598632812
2.9954910278320312
3.120899200439453
3.139019012451172
5.707263946533203
3.2243728637695312
3.1952857971191406
3.1914710998535156
3.277301788330078
3.764629364013672
3.304004669189453
3.399372100830078
3.9238929748535156
3.2262802124023438
3.0374526977539062
2.6617050170898438
3.0965805053710938
2.9354095458984375
2.788066864013672
3.9300918579101562
3.052234649658203
3.0107498168945312
2.5115013122558594
2.8319358825683594
2.6493072509765625
2.5663375854492188
2.402782440185547
3.0908584594726562
2.4900436401367188
2.9697418212890625
2.598285675048828
2.9354095458984375
2.5510787963867188
2.5773048400878906
2.852916717529297
2.681732177734375
2.4666786193847656
2.7489662170410156
2.647876739501953
2.017974853515625
2.220630645751953
2.128124237060547
2.0265579223632812
2.063751220703125
2.6922225952148438
2.338409423828125
2.292156219482422
2.017498016357422
2.010345458984375
1.9969940185546875
1.9931793212890625
1.9993782043457031
2.5358200073242188
2.093791961669922
2.4962425231933594
2.186298370361328
1.9631385803222656
1.941680908203125
1.9507408142089844
1.9450187683105469
1.995086669921875
1.9788742065429688
2.0585060119628906
2.0589828491210938
2.0780563354492188
1.9955635070800781
2.4323463439941406
2.0399093627929688
1.9807815551757812
1.9736289978027344
2.0122528076171875
2.1767616271972656
1.987457275390625
2.3369789123535156
2.0432472229003906
1.9636154174804688
2.651691436767578
2.0546913146972656
1.9707679748535156
2.2826194763183594
2.0465850830078125
1.9955635070800781
2.0384788513183594
2.1505355834960938
1.9545555114746094
1.9326210021972656
1.9469261169433594
2.1104812622070312
2.384662628173828
1.9435882568359375
2.3899078369140625
2.0613670349121094
2.0313262939453125
2.1200180053710938
2.0046234130859375
2.5849342346191406
2.796173095703125
5.083560943603516
7.267475128173828
10.292530059814453
2.9115676879882812
2.8734207153320312
2.212047576904297
2.4657249450683594
4.44793701171875
2.804279327392578
2.2859573364257812
2.509593963623047
2.505779266357422
2.094745635986328
2.0699501037597656
2.58636474609375
2.712726593017578
2.1758079528808594
2.2721290588378906
2.0236968994140625
1.9235610961914062
1.9373893737792969
2.017498016357422
2.555370330810547
2.5186538696289062
2.418041229248047
4.796504974365234
7.174491882324219
10.714054107666016
12.918472290039062
7.861137390136719
20.910263061523438
2.6044845581054688
2.69317626953125
2.505779266357422
2.4313926696777344
2.707958221435547
2.571582794189453
2.6998519897460938
2.495288848876953
2.529621124267578
2.6292800903320312
2.556324005126953
2.4404525756835938
2.5048255920410156
2.3255348205566406
3.0078887939453125
3.0364990234375
2.5434494018554688
2.8023719787597656
2.853870391845703
2.5682449340820312
2.707958221435547
2.4666786193847656
2.5358200073242188
2.4471282958984375
2.7017593383789062
2.4580955505371094
2.7761459350585938
2.5033950805664062
2.5634765625
2.479076385498047
2.586841583251953
2.1543502807617188
2.4847984313964844
2.574443817138672
2.6254653930664062
2.529621124267578
2.5758743286132812
2.674102783203125
2.6302337646484375
2.4471282958984375
2.4919509887695312
2.0055770874023438
2.480030059814453
2.7141571044921875
2.521514892578125
2.8781890869140625
2.998828887939453
2.723217010498047
2.8333663940429688
2.4847984313964844
2.650737762451172
2.681732177734375
2.7489662170410156
2.4700164794921875
2.502918243408203
2.6464462280273438
2.5196075439453125
2.4352073669433594
5.0258636474609375
2.6197433471679688
2.5892257690429688
2.6941299438476562
2.5701522827148438
1.9521713256835938
2.52532958984375
2.4547576904296875
1.9593238830566406
2.6121139526367188
3.02886962890625
2.467632293701172
2.4900436401367188
2.5482177734375
2.556324005126953
2.4471282958984375
2.9549598693847656
2.7174949645996094
5.671501159667969
9.289741516113281
3.0202865600585938
4.6863555908203125
2.964496612548828
3.1690597534179688
2.719402313232422
2.87628173828125
2.7441978454589844
2.528667449951172
2.5420188903808594
2.5458335876464844
2.575397491455078
2.9458999633789062
2.5076866149902344
3.3516883850097656
8.719921112060547
2.81524658203125
11.51275634765625
7.174015045166016
20.71237564086914
14.020919799804688
6.73675537109375
2.6226043701171875
2.040863037109375
2.1605491638183594
1.9865036010742188
2.1200180053710938
2.0170211791992188
1.9764900207519531
1.9788742065429688
2.2301673889160156
2.0303726196289062
2.5625228881835938
2.3016929626464844
1.9497871398925781
2.452373504638672
2.158641815185547
2.0589828491210938
2.0666122436523438
2.295970916748047
2.319812774658203
3.276824951171875
2.5205612182617188
2.247333526611328
2.613544464111328
2.5548934936523438
2.964496612548828
2.482891082763672
2.8672218322753906
2.8281211853027344
2.757549285888672
2.6712417602539062
2.715587615966797
2.705097198486328
2.747058868408203
2.1724700927734375
2.673625946044922
2.89154052734375
2.7627944946289062
2.1390914916992188
3.3769607543945312
2.87628173828125
3.185749053955078
2.7971267700195312
2.5734901428222656
3.1375885009765625
2.8867721557617188
2.1963119506835938
2.9120445251464844
2.556324005126953
2.036571502685547
2.162933349609375
2.1142959594726562
2.2721290588378906
2.4976730346679688
2.5272369384765625
2.2101402282714844
2.2192001342773438
2.0999908447265625
2.205371856689453
2.0856857299804688
2.300262451171875
2.243518829345703
2.055644989013672
5.8803558349609375
2.772808074951172
3.070831298828125
2.3970603942871094
2.5453567504882812
2.3217201232910156
2.4285316467285156
2.6993751525878906
2.2592544555664062
2.704143524169922
2.3336410522460938
2.3660659790039062
4.6825408935546875
4.247188568115234
2.0966529846191406
3.5920143127441406
2.0761489868164062
2.0046234130859375
2.0356178283691406
1.9445419311523438
2.0003318786621094
1.9474029541015625
1.9440650939941406
2.068042755126953
1.9097328186035156
2.0017623901367188
7.106781005859375
6.441593170166016
2.1986961364746094
1.9755363464355469
1.89971923828125
1.895904541015625
2.1152496337890625
1.911163330078125
1.8649101257324219
1.926422119140625
1.9249916076660156
1.9392967224121094
2.14385986328125
1.9350051879882812
2.338409423828125
1.9025802612304688
1.9202232360839844
1.9664764404296875
1.9598007202148438
1.9135475158691406
2.0699501037597656
2.0956993103027344
2.1076202392578125
1.8906593322753906
2.0513534545898438
1.9407272338867188
1.9636154174804688
2.124786376953125
4.359722137451172
1.9254684448242188
1.9564628601074219
2.0813941955566406
1.9350051879882812
2.2077560424804688
1.9512176513671875
2.2292137145996094
4.4498443603515625
2.2864341735839844
1.9407272338867188
2.1228790283203125
1.9588470458984375
2.265453338623047
1.9402503967285156
1.9574165344238281
1.9612312316894531
1.9488334655761719
1.972198486328125
2.097606658935547
1.9550323486328125
2.139568328857422
1.9917488098144531
1.953125
1.9855499267578125
1.9989013671875
4.389762878417969
3.4008026123046875
2.1185874938964844
5.59234619140625
7.569789886474609
3.223896026611328
3.4961700439453125
7.2994232177734375
22.506237030029297
5.648612976074219
2.2869110107421875
2.418994903564453
2.929210662841797
3.048419952392578
2.083301544189453
2.834320068359375
2.7828216552734375
2.811908721923828
2.4213790893554688
2.6793479919433594
4.15802001953125
2.2783279418945312
2.578258514404297
2.483367919921875
2.5730133056640625
2.9058456420898438
2.635478973388672
3.0336380004882812
2.686023712158203
2.4161338806152344
2.5663375854492188
2.4847984313964844
2.5887489318847656
2.4275779724121094
2.4518966674804688
3.6687850952148438
2.7251243591308594
2.4547576904296875
2.914905548095703
2.644062042236328
2.5191307067871094
3.0546188354492188
2.975940704345703
2.7112960815429688
2.7179718017578125
2.4919509887695312
2.8433799743652344
2.84576416015625
2.4843215942382812
2.498149871826172
2.922534942626953
2.3016929626464844
2.448558807373047
2.803325653076172
2.250194549560547
2.9296875
3.0303001403808594
2.4404525756835938
2.547740936279297
2.902507781982422
2.9649734497070312
2.483844757080078
2.8405189514160156
2.846240997314453
2.9191970825195312
2.5682449340820312
2.731800079345703
2.6636123657226562
2.9158592224121094
2.765655517578125
2.8319358825683594
5.596160888671875
2.906322479248047
2.7303695678710938
2.6879310607910156
3.051280975341797
2.0532608032226562
2.430438995361328
2.0046234130859375
3.2830238342285156
2.03704833984375
2.6483535766601562
2.4971961975097656
5.317211151123047
2.8553009033203125
3.4761428833007812
7.739543914794922
3.0608177185058594
4.309654235839844
2.7074813842773438
2.239704132080078
2.2058486938476562
2.277851104736328
2.2211074829101562
2.0818710327148438
2.0914077758789062
2.0928382873535156
2.231597900390625
2.0341873168945312
2.353668212890625
2.2439956665039062
2.254009246826172
2.1162033081054688
2.361297607421875
2.284526824951172
2.1042823791503906
1.9402503967285156
2.23541259765625
2.4776458740234375
2.101421356201172
2.518177032470703
2.0499229431152344
2.2726058959960938
2.4056434631347656
5.066394805908203
2.2001266479492188
2.3827552795410156
5.0868988037109375
2.132892608642578
2.556324005126953
2.521038055419922
2.338409423828125
4.150867462158203
2.6526451110839844
2.646923065185547
4.03594970703125
8.20159912109375
6.137847900390625
8.55112075805664
4.643917083740234
8.471965789794922
3.597736358642578
4.908084869384766
8.38613510131836
4.212379455566406
4.996776580810547
1.9669532775878906
2.1691322326660156
2.4852752685546875
1.9373893737792969
1.9254684448242188
9.106159210205078
7.765769958496094
2.471446990966797
2.1042823791503906
1.9545555114746094
1.9154548645019531
13.350486755371094
1.9860267639160156
2.200603485107422
1.9063949584960938
2.0041465759277344
2.074718475341797
1.9011497497558594
1.9664764404296875
1.9159317016601562
1.9650459289550781
1.9164085388183594
1.9984245300292969
1.9140243530273438
3.63922119140625
2.429962158203125
2.009868621826172
2.124786376953125
1.9555091857910156
2.2072792053222656
3.647327423095703
2.162933349609375
5.619525909423828
1.9440650939941406
1.9664764404296875
3.3903121948242188
4.342079162597656
2.3946762084960938
1.8868446350097656
4.180908203125
2.1333694458007812
3.2210350036621094
1.8830299377441406
1.9254684448242188
2.124309539794922
1.9555091857910156
1.922607421875
1.8973350524902344
2.1157264709472656
2.0284652709960938
4.309654235839844
6.5975189208984375
5.6209564208984375
13.11635971069336
20.760059356689453
7.287502288818359
7.1086883544921875
17.95482635498047
18.946170806884766
9.84048843383789
12.905597686767578
29.052734375
26.688098907470703
14.096260070800781
20.340442657470703
21.06189727783203
21.567821502685547
34.80863571166992
36.67879104614258
36.74602508544922
39.629459381103516
39.071083068847656
11.39688491821289
12.61281967163086
14.485836029052734
18.424510955810547
1.9464492797851562
1.956939697265625
1.9016265869140625
1.8930435180664062
2.0203590393066406
2.1028518676757812
2.1390914916992188
1.9712448120117188
2.1638870239257812
1.8854141235351562
1.9402503967285156
1.8830299377441406
2.0051002502441406
1.911163330078125
1.89208984375
2.0341873168945312
1.9898414611816406
2.231597900390625
1.8944740295410156
1.8930435180664062
1.9249916076660156
1.9345283508300781
1.9102096557617188
3.5142898559570312
1.8911361694335938
2.2225379943847656
2.1181106567382812
2.0318031311035156
2.144336700439453
2.2830963134765625
1.9869804382324219
4.643440246582031
2.0694732666015625
1.9578933715820312
1.9168853759765625
1.9717216491699219
1.8925666809082031
2.303600311279297
2.2301673889160156
2.300262451171875
2.2983551025390625
2.11334228515625
1.9335746765136719
1.9888877868652344
1.9826889038085938
1.8868446350097656
1.9249916076660156
2.0394325256347656
2.086639404296875
1.9102096557617188
1.9893646240234375
1.8944740295410156
2.1114349365234375
2.250194549560547
2.0465850830078125
3.9319992065429688
2.4309158325195312
2.125263214111328
2.0112991333007812
2.3126602172851562
1.91497802734375
1.9011497497558594
2.021312713623047
1.9922256469726562
2.0999908447265625
2.102375030517578
2.129077911376953
2.384185791015625
1.9412040710449219
2.009868621826172
2.8967857360839844
2.129077911376953
2.3779869079589844
2.2611618041992188
2.2649765014648438
2.6679039001464844
4.798412322998047
2.7594566345214844
4.757404327392578
2.7213096618652344
2.818584442138672
3.0517578125
2.6917457580566406
2.269268035888672
2.5787353515625
3.1409263610839844
1.9602775573730469
2.651691436767578
2.52532958984375
2.5086402893066406
2.4671554565429688
7.37762451171875
7.950782775878906
8.051395416259766
4.623889923095703
19.467830657958984
2.438068389892578
4.233837127685547
2.6946067810058594
2.547740936279297
2.9273033142089844
2.4509429931640625
2.4509429931640625
1.9197463989257812
1.9588470458984375
2.598285675048828
4.658222198486328
2.3584365844726562
2.3140907287597656
2.3064613342285156
2.6841163635253906
2.937793731689453
2.3565292358398438
2.4518966674804688
2.517223358154297
4.063606262207031
3.0603408813476562
2.720355987548828
2.6378631591796875
2.1576881408691406
1.9068717956542969
2.0265579223632812
2.2444725036621094
7.400035858154297
2.082347869873047
2.132892608642578
2.330780029296875
1.9350051879882812
2.068042755126953
6.876945495605469
2.2153854370117188
2.4971961975097656
2.384185791015625
2.0627975463867188
2.032756805419922
2.399921417236328
1.9545555114746094
1.9755363464355469
2.1429061889648438
2.1734237670898438
2.7794837951660156
2.1767616271972656
2.079486846923828
2.048492431640625
2.2029876708984375
2.0580291748046875
2.3736953735351562
2.826213836669922
2.4518966674804688
4.261970520019531
2.4538040161132812
1.9292831420898438
2.617359161376953
2.0160675048828125
2.4366378784179688
2.036571502685547
2.513885498046875
2.0132064819335938
2.1200180053710938
2.2683143615722656
2.0842552185058594
2.1195411682128906
2.12860107421875
2.033710479736328
2.2377967834472656
2.4099349975585938
2.162456512451172
2.2950172424316406
2.421855926513672
2.438068389892578
1.9712448120117188
1.9092559814453125
2.3860931396484375
2.06756591796875
2.1386146545410156
4.710197448730469
4.271507263183594
2.4576187133789062
1.9521713256835938
2.1615028381347656
1.949310302734375
2.346515655517578
2.7265548706054688
2.246379852294922
2.0227432250976562
1.9826889038085938
2.399444580078125
1.9612312316894531
2.0551681518554688
2.2721290588378906
4.659175872802734
2.4080276489257812
2.590656280517578
4.803657531738281
6.247043609619141
2.08282470703125
2.2644996643066406
2.338886260986328
2.2916793823242188
2.5510787963867188
1.9497871398925781
2.3403167724609375
2.3741722106933594
2.402782440185547
2.0933151245117188
2.6044845581054688
5.002498626708984
7.225990295410156
9.456634521484375
2.181529998779297
3.406524658203125
5.672454833984375
2.1724700927734375
7.426738739013672
3.6301612854003906
2.55584716796875
7.699489593505859
2.377033233642578
2.2797584533691406
2.0461082458496094
2.0389556884765625
1.9707679748535156
2.074718475341797
3.9968490600585938
2.140045166015625
1.922607421875
2.517223358154297
2.3865699768066406
2.5873184204101562
2.4552345275878906
2.3131370544433594
2.2521018981933594
4.721164703369141
2.002239227294922
2.353191375732422
2.716064453125
2.026081085205078
3.223896026611328
2.036571502685547
2.0627975463867188
2.170562744140625
2.0971298217773438
2.2630691528320312
2.0618438720703125
2.5086402893066406
2.23541259765625
3.230571746826172
2.437591552734375
2.3040771484375
2.841472625732422
2.555370330810547
2.254486083984375
2.3746490478515625
2.3145675659179688
1.987457275390625
6.7424774169921875
2.182483673095703
2.0999908447265625
2.289295196533203
8.289337158203125
2.094268798828125
2.0041465759277344
1.9474029541015625
2.3164749145507812
2.5014877319335938
3.0946731567382812
2.3069381713867188
2.208709716796875
2.4161338806152344
2.0656585693359375
2.4318695068359375
2.311229705810547
4.717350006103516
2.5548934936523438
2.330303192138672
2.712249755859375
2.3412704467773438
2.730846405029297
2.2416114807128906
1.9731521606445312
2.3288726806640625
2.1457672119140625
1.9583702087402344
2.048492431640625
2.02178955078125
2.0127296447753906
1.9893646240234375
2.029895782470703
2.0356178283691406
1.9960403442382812
2.441883087158203
2.0275115966796875
2.392292022705078
1.9679069519042969
2.1224021911621094
2.3593902587890625
2.2783279418945312
2.4499893188476562
2.8014183044433594
2.8204917907714844
2.647876739501953
2.5773048400878906
2.6726722717285156
2.6063919067382812
2.6397705078125
3.4322738647460938
2.834796905517578
2.669811248779297
2.6373863220214844
2.8929710388183594
2.7713775634765625
2.6993751525878906
2.6235580444335938
2.792835235595703
3.0498504638671875
2.8634071350097656
2.887725830078125
2.681732177734375
2.593994140625
2.7256011962890625
2.4881362915039062
2.9439926147460938
2.4919509887695312
5.167484283447266
2.78472900390625
3.200054168701172
2.758026123046875
2.7990341186523438
2.8166770935058594
2.6116371154785156
2.9821395874023438
2.865314483642578
2.5720596313476562
2.834796905517578
2.8471946716308594
2.395153045654297
2.995014190673828
2.5730133056640625
2.5734901428222656
2.4204254150390625
5.131244659423828
2.521038055419922
3.8156509399414062
2.7174949645996094
2.6578903198242188
2.7031898498535156
5.183219909667969
2.9931068420410156
2.7441978454589844
2.6068687438964844
2.6001930236816406
2.6483535766601562
2.602100372314453
2.2974014282226562
2.4900436401367188
2.5801658630371094
2.7322769165039062
2.5887489318847656
2.613067626953125
2.602100372314453
2.4156570434570312
2.597332000732422
2.7704238891601562
2.795696258544922
3.063678741455078
2.9816627502441406
2.6159286499023438
2.181529998779297
2.425670623779297
2.2363662719726562
2.4652481079101562
2.3016929626464844
2.2711753845214844
2.8142929077148438
2.43377685546875
2.4662017822265625
2.0775794982910156
2.398967742919922
1.9173622131347656
2.2258758544921875
2.4461746215820312
2.7875900268554688
2.0427703857421875
1.9974708557128906
2.106189727783203
2.1448135375976562
2.132892608642578
2.0613670349121094
2.0508766174316406
2.2263526916503906
2.0966529846191406
1.9688606262207031
1.9469261169433594
1.922607421875
2.0956993103027344
1.9555091857910156
1.9741058349609375
1.9755363464355469
2.1657943725585938
1.9731521606445312
1.9817352294921875
2.048969268798828
2.4023056030273438
4.174232482910156
2.3360252380371094
2.3446083068847656
2.502918243408203
3.41033935546875
4.379749298095703
2.1314620971679688
4.415988922119141
2.1123886108398438
2.0275115966796875
4.271030426025391
1.9683837890625
2.1448135375976562
2.1376609802246094
4.347324371337891
6.5479278564453125
2.2382736206054688
2.044200897216797
1.97601318359375
2.0055770874023438
3.6759376525878906
1.9640922546386719
2.0618438720703125
1.9297599792480469
1.9941329956054688
2.0046234130859375
1.9664764404296875
2.0046234130859375
2.116680145263672
2.0246505737304688
1.9793510437011719
1.9407272338867188
1.9373893737792969
2.0284652709960938
2.476215362548828
1.9650459289550781
1.964569091796875
2.1123886108398438
2.2268295288085938
1.9507408142089844
1.9621849060058594
1.9364356994628906
2.0437240600585938
1.9516944885253906
1.9683837890625
2.0952224731445312
2.12860107421875
1.9745826721191406
2.4442672729492188
2.068042755126953
2.1028518676757812
1.9917488098144531
2.0017623901367188
2.1123886108398438
1.9674301147460938
2.0456314086914062
1.9516944885253906
1.9936561584472656
1.9383430480957031
1.9941329956054688
1.9373893737792969
2.0360946655273438
2.101421356201172
1.9598007202148438
1.9555091857910156
2.0847320556640625
1.949310302734375
1.96075439453125
1.9350051879882812
1.9946098327636719
2.074718475341797
1.9407272338867188
2.0246505737304688
1.9946098327636719
1.956939697265625
1.926422119140625
2.048015594482422
1.9617080688476562
2.109050750732422
1.9712448120117188
2.2268295288085938
1.9774436950683594
2.3703575134277344
1.9631385803222656
1.9907951354980469
1.9412040710449219
1.9946098327636719
2.792835235595703
2.4976730346679688
2.2335052490234375
1.9621849060058594
1.9717216491699219
1.9650459289550781
3.1270980834960938
2.1295547485351562
2.1266937255859375
2.52532958984375
2.0322799682617188
2.0003318786621094
2.0089149475097656
1.9626617431640625
1.9235610961914062
1.9812583923339844
2.075672149658203
1.956939697265625
2.002239227294922
2.0127296447753906
1.9879341125488281
1.9593238830566406
1.9583702087402344
1.9173622131347656
2.132415771484375
2.1877288818359375
1.9321441650390625
1.9841194152832031
2.0003318786621094
2.112865447998047
2.200603485107422
2.007007598876953
2.1033287048339844
4.012107849121094
2.036571502685547
1.9688606262207031
1.9936561584472656
2.1958351135253906
1.956939697265625
2.097606658935547
2.4261474609375
2.1333694458007812
2.395153045654297
2.4018287658691406
2.017498016357422
1.9888877868652344
1.9984245300292969
2.1305084228515625
2.337932586669922
2.3775100708007812
2.9501914978027344
1.9922256469726562
3.2863616943359375
3.0508041381835938
2.490520477294922
2.083301544189453
2.3102760314941406
3.101825714111328
3.2792091369628906
3.3898353576660156
2.468109130859375
3.169536590576172
2.8848648071289062
3.0145645141601562
2.4614334106445312
1.9512176513671875
2.083301544189453
2.3822784423828125
2.4466514587402344
1.9998550415039062
2.4471282958984375
1.9540786743164062
1.9488334655761719
2.4204254150390625
1.953125
2.567768096923828
2.5382041931152344
2.471923828125
2.4018287658691406
2.548694610595703
2.1948814392089844
2.430438995361328
2.6111602783203125
2.7894973754882812
2.6903152465820312
2.5887489318847656
2.7246475219726562
2.651214599609375
2.5720596313476562
2.536773681640625
2.6998519897460938
2.8638839721679688
2.711772918701172
2.4127960205078125
1.9521713256835938
2.761363983154297
2.525806427001953
2.4437904357910156
2.246379852294922
2.724170684814453
2.9382705688476562
2.617359161376953
2.499103546142578
2.9807090759277344
2.899646759033203
2.9244422912597656
2.9506683349609375
3.1180381774902344
2.597332000732422
1.9803047180175781
2.0313262939453125
2.5501251220703125
2.0017623901367188
1.9826889038085938
1.9612312316894531
2.167224884033203
2.6369094848632812
2.3360252380371094
2.4857521057128906
2.281665802001953
2.5610923767089844
2.0775794982910156
2.0499229431152344
2.0341873168945312
2.2678375244140625
2.6679039001464844
2.2859573364257812
2.8543472290039062
2.5267601013183594
2.068042755126953
2.0704269409179688
2.1882057189941406
2.1810531616210938
4.025936126708984
2.2444725036621094
2.0971298217773438
2.330780029296875
1.949310302734375
2.334117889404297
2.0008087158203125
2.0775794982910156
2.2373199462890625
5.215167999267578
2.1533966064453125
2.0704269409179688
2.196788787841797
1.9893646240234375
2.5424957275390625
2.136707305908203
2.0694732666015625
2.1615028381347656
2.117633819580078
2.4056434631347656
2.3474693298339844
2.5162696838378906
1.9402503967285156
2.4623870849609375
4.773616790771484
7.149219512939453
9.07754898071289
7.932186126708984
6.745815277099609
2.4614334106445312
2.1953582763671875
2.1376609802246094
3.451824188232422
2.1767616271972656
1.9259452819824219
4.612445831298828
2.0346641540527344
2.125263214111328
1.93023681640625
2.2912025451660156
2.0189285278320312
1.94549560546875
2.1462440490722656
2.0127296447753906
4.022121429443359
2.0647048950195312
2.1514892578125
5.545139312744141
2.692699432373047
1.9850730895996094
2.2025108337402344
2.315521240234375
2.373218536376953
2.2945404052734375
2.3221969604492188
2.4461746215820312
2.044677734375
2.0546913146972656
2.5815963745117188
2.056598663330078
2.102375030517578
1.9140243530273438
2.2134780883789062
2.4700164794921875
2.3355484008789062
1.9855499267578125
1.9168853759765625
2.4137496948242188
1.9164085388183594
1.8939971923828125
2.2573471069335938
2.238750457763672
1.9268989562988281
2.1352767944335938
2.3984909057617188
2.105712890625
2.3555755615234375
2.4628639221191406
1.9845962524414062
2.353668212890625
2.0389556884765625
1.9969940185546875
2.0322799682617188
2.136707305908203
2.1047592163085938
1.9750595092773438
1.9779205322265625
2.3365020751953125
2.2945404052734375
2.182483673095703
2.3245811462402344
2.357959747314453
2.299785614013672
2.857208251953125
7.606983184814453
2.136707305908203
2.3484230041503906
2.1429061889648438
2.196788787841797
1.888275146484375
4.874706268310547
1.9850730895996094
3.2339096069335938
1.9321441650390625
1.9903182983398438
2.0003318786621094
1.9364356994628906
3.6559104919433594
2.884387969970703
2.6493072509765625
2.7141571044921875
4.832744598388672
2.1224021911621094
2.1524429321289062
2.4251937866210938
2.799510955810547
2.6874542236328125
2.593994140625
2.2187232971191406
2.2068023681640625
2.2296905517578125
1.9588470458984375
1.96075439453125
1.9974708557128906
1.934051513671875
2.9387474060058594
4.635810852050781
2.4309158325195312
2.9811859130859375
2.491474151611328
2.514362335205078
2.490520477294922
2.666950225830078
2.8429031372070312
2.6230812072753906
2.8634071350097656
2.0585060119628906
2.578258514404297
2.8481483459472656
2.4313926696777344
2.5649070739746094
2.582073211669922
2.624034881591797
2.23541259765625
2.567291259765625
2.5429725646972656
2.8667449951171875
1.9788742065429688
2.0661354064941406
2.654552459716797
2.665996551513672
3.0684471130371094
3.055095672607422
2.5300979614257812
1.9474029541015625
3.005504608154297
2.5377273559570312
2.6397705078125
2.681732177734375
2.5768280029296875
2.7146339416503906
2.597808837890625
2.4518966674804688
2.5582313537597656
3.05938720703125
2.213001251220703
2.4399757385253906
2.7294158935546875
2.5315284729003906
2.930164337158203
2.0771026611328125
2.0003318786621094
3.1766891479492188
2.902507781982422
2.6254653930664062
2.933025360107422
2.323627471923828
1.964569091796875
1.9097328186035156
1.9154548645019531
1.9145011901855469
2.463817596435547
4.7931671142578125
7.267475128173828
9.477615356445312
2.2034645080566406
4.5452117919921875
6.746768951416016
8.936405181884766
1.9683837890625
1.9989013671875
2.0236968994140625
2.101421356201172
1.9903182983398438
1.9068717956542969
1.9059181213378906
3.917694091796875
6.174564361572266
8.382320404052734
1.9927024841308594
5.817413330078125
8.115768432617188
10.332584381103516
2.1820068359375
4.395961761474609
6.526947021484375
11.562347412109375
13.782501220703125
13.267993927001953
6.439208984375
1.9278526306152344
2.0904541015625
4.3277740478515625
2.0704269409179688
4.273891448974609
6.468772888183594
10.623455047607422
2.0818710327148438
2.0046234130859375
1.9130706787109375
1.9664764404296875
4.1675567626953125
6.327629089355469
8.495330810546875
6.371021270751953
2.0728111267089844
2.323627471923828
1.9154548645019531
3.8008689880371094
5.652427673339844
2.6612281799316406
4.67681884765625
4.1790008544921875
3.722667694091797
3.2396316528320312
2.6879310607910156
3.1189918518066406
9.065628051757812
8.729934692382812
5.2700042724609375
2.318859100341797
6.042003631591797
5.772113800048828
5.246162414550781
1.9907951354980469
1.9092559814453125
1.9249916076660156
1.9011497497558594
1.96075439453125
2.0303726196289062
2.0570755004882812
1.8978118896484375
1.9540786743164062
1.9407272338867188
1.8901824951171875
1.9268989562988281
3.1137466430664062
2.0627975463867188
4.411220550537109
1.9145011901855469
1.9335746765136719
1.9321441650390625
4.1141510009765625
6.346225738525391
1.9283294677734375
1.89208984375
1.9378662109375
2.101421356201172
1.8796920776367188
1.8949508666992188
1.9168853759765625
6.472110748291016
6.117343902587891
1.9388198852539062
1.8968582153320312
2.0689964294433594
1.9755363464355469
2.1152496337890625
1.9092559814453125
1.926422119140625
1.9350051879882812
1.8930435180664062
1.918792724609375
2.0308494567871094
1.8954277038574219
1.9631385803222656
2.0189285278320312
1.9469261169433594
1.9707679748535156
1.9989013671875
1.9178390502929688
1.9140243530273438
2.1162033081054688
2.197265625
1.9588470458984375
1.9140243530273438
1.9769668579101562
1.9507408142089844
1.9512176513671875
2.407550811767578
3.6802291870117188
2.262115478515625
2.018451690673828
1.9235610961914062
1.9135475158691406
2.0046234130859375
2.033233642578125
1.9431114196777344
2.200603485107422
1.9659996032714844
2.086162567138672
1.956939697265625
1.9154548645019531
1.9431114196777344
1.9745826721191406
1.9402503967285156
1.9593238830566406
2.070903778076172
3.756999969482422
2.0608901977539062
2.116680145263672
1.9817352294921875
1.8749237060546875
1.9335746765136719
1.9240379333496094
2.0465850830078125
2.0842552185058594
1.9254684448242188
1.949310302734375
1.873016357421875
1.9326210021972656
1.9049644470214844
1.9268989562988281
2.0904541015625
1.9164085388183594
1.91497802734375
1.9617080688476562
1.8682479858398438
1.9001960754394531
1.8978118896484375
2.350330352783203
1.9383430480957031
2.369403839111328
2.124309539794922
1.9512176513671875
1.8792152404785156
1.9021034240722656
1.9040107727050781
1.9083023071289062
1.8820762634277344
2.063274383544922
2.0275115966796875
1.9273757934570312
1.865386962890625
2.2420883178710938
2.254962921142578
2.1352767944335938
7.483959197998047
7.170200347900391
1.9488334655761719
2.3903846740722656
1.8925666809082031
1.9173622131347656
2.201080322265625
2.026081085205078
2.136707305908203
1.9507408142089844
2.582550048828125
1.880645751953125
2.2497177124023438
1.9097328186035156
2.0279884338378906
2.2306442260742188
2.2182464599609375
1.9512176513671875
2.3212432861328125
2.0580291748046875
2.1877288818359375
1.9383430480957031
1.8773078918457031
1.9640922546386719
2.051830291748047
1.9578933715820312
2.17437744140625
1.8792152404785156
1.9259452819824219
1.941680908203125
1.9650459289550781
1.9826889038085938
1.9397735595703125
2.0651817321777344
1.8897056579589844
2.0918846130371094
1.9216537475585938
1.9578933715820312
1.8944740295410156
1.8839836120605469
1.9731521606445312
2.2411346435546875
1.9259452819824219
3.8814544677734375
3.014087677001953
2.0275115966796875
2.0847320556640625
1.8949508666992188
1.8992424011230469
1.88446044921875
1.9350051879882812
423.6758232116699
418.7667846679688
418.4396743774414
398.3562469482422
397.6314544677734
396.9014167785645
379.4343948364258
371.9561576843262
320.2689170837402
308.67271423339844
298.36206436157227
310.24436950683594
291.5761947631836
279.16460037231445
278.5304069519043
244.2634582519531
208.203125
207.7906608581543
194.17457580566406
193.8183784484863
193.35060119628906
161.5570068359375
130.31702041625977
129.2393684387207
128.6871910095215
115.2880668640137
107.06024169921875
181.3224792480469
176.9598960876465
179.45661544799805
177.8806686401367
144.26841735839844
146.7508316040039
138.00373077392578
235.65053939819336
191.65706634521484
207.07321166992188
203.34386825561523
197.91841506958008
172.9583740234375
172.23358154296875
172.10960388183594
171.66996002197266
142.43793487548828
141.78895950317383
131.09159469604492
133.26025009155273
135.44559478759766
129.99248504638672
90.4092788696289
101.46045684814453
98.388671875
96.68636322021484
92.80729293823242
75.83236694335938
65.41728973388672
64.97049331665039
63.55094909667969
53.343772888183594
52.48403549194336
47.52683639526367
33.6151123046875
21.861553192138672
18.414020538330078
3.6668777465820312
15.637874603271484
2.0322799682617188
2.280712127685547
9.282112121582031
2.1004676818847656
2.109527587890625
1.9903182983398438
2.0856857299804688
2.234935760498047
2.0966529846191406
2.384185791015625
1.9612312316894531
2.1772384643554688
2.2482872009277344
2.406597137451172
2.345561981201172
1.9512176513671875
2.0751953125
2.7303695678710938
1.9941329956054688
8.524417877197266
8.136749267578125
7.653713226318359
16.223430633544922
16.139984130859375
15.527725219726562
16.38936996459961
7.412910461425781
6.9599151611328125
6.4754486083984375
5.719184875488281
2.429485321044922
2.1047592163085938
4.523277282714844
3.8595199584960938
3.6225318908691406
3.196239471435547
2.2368431091308594
2.364635467529297
1.9593238830566406
3.6139488220214844
3.681182861328125
2.330303192138672
3.212451934814453
3.6945343017578125
2.8276443481445312
2.4199485778808594
2.1905899047851562
2.2344589233398438
1.9350051879882812
2.0599365234375
2.227783203125
2.5224685668945312
2.14385986328125
2.4437904357910156
2.3050308227539062
2.2535324096679688
2.399921417236328
1.979827880859375
2.1724700927734375
2.2907257080078125
2.171039581298828
2.361774444580078
2.2134780883789062
1.9707679748535156
2.1486282348632812
2.1753311157226562
2.1066665649414062
2.1495819091796875
2.022266387939453
2.383708953857422
1.9755363464355469
1.903533935546875
2.239227294921875
1.9326210021972656
2.0852088928222656
2.2859573364257812
2.601146697998047
2.140045166015625
2.1343231201171875
1.9712448120117188
1.9774436950683594
2.2325515747070312
1.9578933715820312
2.0775794982910156
2.429962158203125
2.460479736328125
2.3779869079589844
2.3527145385742188
1.9860267639160156
2.32696533203125
1.9984245300292969
2.097606658935547
2.219676971435547
2.15911865234375
1.9578933715820312
1.9621849060058594
2.3603439331054688
2.338886260986328
1.8906593322753906
2.849578857421875
2.6221275329589844
5.502223968505859
4.641056060791016
2.1104812622070312
1.9736289978027344
1.9555091857910156
2.5310516357421875
2.9044151306152344
3.0202865600585938
2.899646759033203
2.4194717407226562
1.9516944885253906
2.399444580078125
2.398967742919922
2.3598670959472656
2.3751258850097656
2.7790069580078125
2.757549285888672
1.9283294677734375
1.9207000732421875
8.725643157958984
2.8243064880371094
3.368377685546875
1.97601318359375
2.1638870239257812
3.6787986755371094
6.438255310058594
2.0308494567871094
1.9092559814453125
2.7265548706054688
2.4023056030273438
2.7365684509277344
6.439208984375
2.795696258544922
4.920482635498047
5.913257598876953
2.4538040161132812
4.593372344970703
3.540515899658203
2.384662628173828
2.4247169494628906
2.6564598083496094
2.567768096923828
2.910137176513672
2.452373504638672
1.9207000732421875
2.4003982543945312
2.379894256591797
6.195068359375
2.51007080078125
4.763603210449219
2.5625228881835938
2.548694610595703
2.4261474609375
2.44903564453125
3.5071372985839844
2.41851806640625
2.5658607482910156
2.4237632751464844
2.608776092529297
2.0532608032226562
2.4662017822265625
3.0884742736816406
4.986286163330078
2.44140625
2.43377685546875
2.3899078369140625
2.5653839111328125
5.775928497314453
2.3446083068847656
3.0112266540527344
2.509593963623047
3.0722618103027344
2.9773712158203125
3.1671524047851562
2.1224021911621094
3.147125244140625
3.299236297607422
2.368927001953125
7.082939147949219
7.5359344482421875
7.629871368408203
6.592750549316406
2.617359161376953
10.680675506591797
10.304450988769531
9.756088256835938
9.14144515991211
7.666587829589844
5.8231353759765625
2.365589141845703
2.00653076171875
3.8366317749023438
1.9893646240234375
2.4542808532714844
2.453327178955078
2.528667449951172
2.5849342346191406
3.1175613403320312
2.4127960205078125
2.410888671875
6.8721771240234375
2.0780563354492188
2.6116371154785156
2.460956573486328
2.4366378784179688
2.5115013122558594
2.5014877319335938
2.635478973388672
2.899169921875
2.4008750915527344
2.639293670654297
2.5420188903808594
2.43377685546875
2.093791961669922
2.0356178283691406
2.4242401123046875
2.6726722717285156
2.8939247131347656
2.9282569885253906
3.7484169006347656
2.4199485778808594
2.453327178955078
3.6826133728027344
6.027698516845703
5.811214447021484
3.0527114868164062
3.0841827392578125
2.5415420532226562
4.039287567138672
8.773326873779297
3.3054351806640625
3.6292076110839844
2.3403167724609375
4.3582916259765625
4.441261291503906
6.726741790771484
6.732940673828125
3.7403106689453125
10.471343994140625
10.399818420410156
10.284900665283203
10.634422302246094
10.798931121826172
18.81694793701172
14.243602752685547
9.385108947753906
1.9693374633789062
2.330303192138672
1.9626617431640625
1.9474029541015625
2.204418182373047
1.9869804382324219
1.9602775573730469
2.0966529846191406
2.0666122436523438
2.0246505737304688
2.105712890625
2.1347999572753906
2.4657249450683594
2.0208358764648438
2.1038055419921875
2.025604248046875
2.112865447998047
2.383708953857422
2.3140907287597656
2.3698806762695312
2.1414756774902344
2.0198822021484375
2.1114349365234375
2.1657943725585938
2.2096633911132812
2.2735595703125
2.335071563720703
2.067089080810547
2.223491668701172
2.1772384643554688
1.9650459289550781
2.1381378173828125
2.0017623901367188
1.9826889038085938
2.1233558654785156
2.0551681518554688
2.243518829345703
2.1915435791015625
2.1386146545410156
2.013683319091797
2.4166107177734375
2.4967193603515625
2.399444580078125
2.2363662719726562
2.2220611572265625
2.25830078125
2.6116371154785156
2.281665802001953
2.177715301513672
2.055644989013672
2.1228790283203125
2.0704269409179688
2.3336410522460938
2.360820770263672
2.486705780029297
2.135753631591797
2.0570755004882812
2.0003318786621094
1.9731521606445312
2.0694732666015625
1.9745826721191406
2.120494842529297
2.2306442260742188
2.452850341796875
2.6640892028808594
3.2401084899902344
2.0723342895507812
2.051830291748047
3.024578094482422
2.0990371704101562
2.089977264404297
2.105236053466797
1.9769668579101562
1.9540786743164062
2.2106170654296875
1.9936561584472656
1.9316673278808594
1.9679069519042969
1.9145011901855469
2.5229454040527344
3.4852027893066406
2.1514892578125
1.9602775573730469
2.045154571533203
1.926422119140625
1.9326210021972656
2.5582313537597656
3.7322044372558594
2.2706985473632812
1.9297599792480469
2.4709701538085938
1.9974708557128906
1.9803047180175781
1.97601318359375
1.972198486328125
2.193450927734375
7.490634918212891
4.2514801025390625
2.6793479919433594
2.3665428161621094
2.037525177001953
2.8104782104492188
3.120899200439453
2.2735595703125
2.0852088928222656
1.941680908203125
4.123210906982422
1.9474029541015625
1.8792152404785156
1.9364356994628906
1.9335746765136719
2.3593902587890625
2.147197723388672
1.9545555114746094
1.9769668579101562
2.0322799682617188
2.2783279418945312
1.9474029541015625
1.956939697265625
2.5358200073242188
2.174854278564453
2.0151138305664062
1.96075439453125
2.018451690673828
1.9869804382324219
1.9774436950683594
2.071857452392578
1.99127197265625
2.0513534545898438
2.2840499877929688
1.9755363464355469
1.9230842590332031
1.9326210021972656
2.0661354064941406
2.0322799682617188
2.0084381103515625
1.983642578125
2.2382736206054688
2.0890235900878906
1.953125
2.129077911376953
1.9230842590332031
1.953125
2.0236968994140625
1.97601318359375
2.288818359375
2.453327178955078
1.9540786743164062
2.1429061889648438
2.373218536376953
2.11334228515625
2.208709716796875
2.078533172607422
2.0084381103515625
2.2077560424804688
2.0818710327148438
2.0813941955566406
2.2096633911132812
3.040313720703125
2.5739669799804688
2.4437904357910156
2.0766258239746094
2.6941299438476562
1.99127197265625
2.116680145263672
2.4313926696777344
2.433300018310547
2.7823448181152344
2.4261474609375
2.2649765014648438
2.716541290283203
2.239227294921875
2.475261688232422
2.002716064453125
2.2020339965820312
2.326488494873047
2.2644996643066406
2.2001266479492188
2.5968551635742188
2.560138702392578
2.190113067626953
2.0051002502441406
2.03704833984375
2.3984909057617188
2.238750457763672
2.34222412109375
2.418041229248047
4.024505615234375
2.2745132446289062
2.2001266479492188
2.193450927734375
2.3517608642578125
2.010345458984375
2.0661354064941406
2.060413360595703
2.2683143615722656
2.5796890258789062
2.094268798828125
1.9845962524414062
2.513408660888672
1.9936561584472656
1.9011497497558594
1.9207000732421875
1.918792724609375
2.087116241455078
1.8830299377441406
2.0308494567871094
1.8887519836425781
2.087116241455078
1.9960403442382812
2.02178955078125
2.3202896118164062
2.3212432861328125
2.190113067626953
2.022266387939453
2.337932586669922
2.0837783813476562
2.1991729736328125
2.1839141845703125
1.9049644470214844
2.1033287048339844
1.9273757934570312
1.9011497497558594
2.376556396484375
2.131938934326172
1.9922256469726562
1.9159317016601562
2.1452903747558594
2.0151138305664062
2.1276473999023438
2.3322105407714844
2.4743080139160156
2.414226531982422
1.9402503967285156
1.9350051879882812
2.0685195922851562
1.9469261169433594
2.18963623046875
2.0875930786132812
1.9335746765136719
2.0852088928222656
1.9097328186035156
1.9383430480957031
1.9478797912597656
1.9240379333496094
2.045154571533203
2.3908615112304688
1.9288063049316406
2.12860107421875
1.9464492797851562
2.0008087158203125
1.9135475158691406
1.9459724426269531
1.8887519836425781
2.1924972534179688
1.9073486328125
1.91497802734375
1.9216537475585938
1.9245147705078125
2.2821426391601562
2.2449493408203125
1.9698143005371094
2.0933151245117188
2.0170211791992188
1.9812583923339844
2.2335052490234375
1.9059181213378906
1.8858909606933594
1.9869804382324219
1.8849372863769531
2.280712127685547
1.9764900207519531
1.9860267639160156
1.9316673278808594
1.8825531005859375
6.9522857666015625
1.9540786743164062
1.9793510437011719
1.953125
2.254962921142578
1.9016265869140625
1.9640922546386719
1.9254684448242188
1.9125938415527344
1.9512176513671875
2.1681785583496094
1.8868446350097656
3.628253936767578
2.0618438720703125
2.0618438720703125
1.9354820251464844
2.037525177001953
1.9822120666503906
1.9207000732421875
2.117633819580078
2.0456314086914062
1.9855499267578125
1.9512176513671875
1.9888877868652344
2.2110939025878906
2.151966094970703
2.0537376403808594
2.1581649780273438
1.9049644470214844
2.140522003173828
1.8954277038574219
2.29644775390625
2.048492431640625
1.9583702087402344
2.078533172607422
1.9803047180175781
1.9459724426269531
2.0542144775390625
1.9989013671875
1.9283294677734375
1.949310302734375
1.8887519836425781
1.9288063049316406
1.8992424011230469
1.9822120666503906
2.0766258239746094
1.9140243530273438
1.9669532775878906
2.2716522216796875
2.0093917846679688
1.8968582153320312
2.1791458129882812
1.9612312316894531
2.1066665649414062
2.178668975830078
2.3698806762695312
2.002239227294922
1.9383430480957031
1.9636154174804688
2.037525177001953
2.5167465209960938
2.7747154235839844
2.6764869689941406
1.9998550415039062
6.7996978759765625
2.368927001953125
2.0112991333007812
1.9240379333496094
2.3131370544433594
2.090930938720703
2.3021697998046875
1.9512176513671875
2.2153854370117188
1.8901824951171875
2.1142959594726562
1.979827880859375
2.341747283935547
2.0041465759277344
2.3326873779296875
2.543926239013672
2.1123886108398438
2.1209716796875
2.724170684814453
1.9550323486328125
1.9359588623046875
1.9063949584960938
2.616405487060547
3.380298614501953
2.7294158935546875
2.2640228271484375
2.109527587890625
3.512859344482422
2.0284652709960938
8.42905044555664
2.4166107177734375
2.9544830322265625
2.064228057861328
2.13623046875
2.0914077758789062
2.300262451171875
2.2296905517578125
2.4008750915527344
1.9783973693847656
9.619712829589844
2.7031898498535156
2.50244140625
2.7112960815429688
1.9898414611816406
2.147674560546875
2.814769744873047
2.5930404663085938
2.708911895751953
3.9587020874023438
2.1009445190429688
2.079486846923828
2.3298263549804688
1.9845962524414062
2.3331642150878906
1.9989013671875
2.05230712890625
2.2401809692382812
1.9731521606445312
1.983642578125
2.0389556884765625
2.235889434814453
9.5977783203125
2.575397491455078
2.0532608032226562
2.2649765014648438
2.635478973388672
2.4237632751464844
2.3431777954101562
1.9369125366210938
2.1619796752929688
1.9903182983398438
2.0856857299804688
2.3345947265625
2.0704269409179688
2.4819374084472656
2.4442672729492188
2.5033950805664062
2.590656280517578
2.3736953735351562
2.445220947265625
1.9464492797851562
2.4461746215820312
2.4123191833496094
1.9044876098632812
2.143383026123047
1.9593238830566406
2.411365509033203
2.4776458740234375
2.2559165954589844
16.09182357788086
5.623817443847656
4.822254180908203
3.1418800354003906
3.2334327697753906
3.261566162109375
3.0775070190429688
2.4843215942382812
2.5787353515625
2.44140625
2.4633407592773438
3.245830535888672
6.423473358154297
3.4646987915039062
3.0083656311035156
6.390571594238281
2.4132728576660156
2.876758575439453
2.3546218872070312
2.2211074829101562
19.278526306152344
17.923355102539062
18.542766571044922
3.857135772705078
2.8676986694335938
3.1871795654296875
2.974987030029297
3.039836883544922
2.537250518798828
3.2396316528320312
2.9511451721191406
2.541065216064453
2.570629119873047
3.3130645751953125
2.627849578857422
2.6407241821289062
3.0612945556640625
3.2210350036621094
2.9249191284179688
2.9816627502441406
3.063201904296875
2.5701522827148438
2.1271705627441406
2.2363662719726562
2.322673797607422
2.6268959045410156
1.9922256469726562
2.1882057189941406
2.1452903747558594
2.1996498107910156
2.3603439331054688
2.440929412841797
2.411365509033203
2.7213096618652344
2.3560523986816406
1.9445419311523438
2.0585060119628906
2.4557113647460938
2.533435821533203
3.940105438232422
2.4046897888183594
2.3126602172851562
2.289295196533203
2.158641815185547
2.342700958251953
2.4209022521972656
2.0284652709960938
2.7103424072265625
2.0537376403808594
2.5463104248046875
2.3207664489746094
3.3502578735351562
2.2606849670410156
2.40325927734375
2.4080276489257812
2.048492431640625
2.9206275939941406
2.1333694458007812
2.4018287658691406
2.349376678466797
2.326488494873047
2.1839141845703125
2.521038055419922
2.2764205932617188
2.2339820861816406
2.4662017822265625
4.9343109130859375
7.153987884521484
2.1028518676757812
1.9192695617675781
1.9049644470214844
1.979827880859375
2.529144287109375
2.4671554565429688
4.832744598388672
2.06756591796875
2.2516250610351562
2.009868621826172
2.079010009765625
1.9578933715820312
2.1724700927734375
9.383678436279297
8.067607879638672
2.35748291015625
1.9741058349609375
2.0308494567871094
2.3565292358398438
5.265235900878906
2.398967742919922
2.0999908447265625
1.9478797912597656
1.9698143005371094
2.444744110107422
2.0294189453125
2.55584716796875
2.009868621826172
2.2363662719726562
2.7289390563964844
2.017498016357422
1.9073486328125
2.3517608642578125
2.1162033081054688
1.953125
1.9974708557128906
2.6292800903320312
8.235454559326172
3.242015838623047
3.4341812133789062
2.64739990234375
2.864360809326172
3.300189971923828
3.173351287841797
3.6516189575195312
2.5954246520996094
5.1555633544921875
2.4728775024414062
2.468109130859375
2.5463104248046875
2.7332305908203125
2.50244140625
1.953125
2.311229705810547
2.216815948486328
2.1409988403320312
2.4166107177734375
2.1271705627441406
2.307891845703125
2.2830963134765625
2.273082733154297
2.2711753845214844
2.6493072509765625
2.4695396423339844
2.430438995361328
2.5854110717773438
4.180431365966797
2.4695396423339844
2.3407936096191406
2.3937225341796875
2.360820770263672
4.126071929931641
3.788471221923828
2.2487640380859375
2.365589141845703
2.2521018981933594
1.9321441650390625
2.357959747314453
2.5076866149902344
2.8662681579589844
2.47955322265625
2.1047592163085938
2.25830078125
2.1185874938964844
2.1495819091796875
2.1376609802246094
1.9793510437011719
1.9426345825195312
2.6335716247558594
2.0961761474609375
2.3436546325683594
2.0694732666015625
1.987457275390625
1.9793510437011719
2.2153854370117188
2.162456512451172
2.125263214111328
2.2115707397460938
2.116680145263672
1.9474029541015625
1.9736289978027344
2.3059844970703125
2.8014183044433594
1.8649101257324219
2.056598663330078
2.2377967834472656
1.8725395202636719
1.9402503967285156
1.8792152404785156
2.1333694458007812
2.116680145263672
2.1500587463378906
1.9617080688476562
2.406597137451172
1.96075439453125
2.4628639221191406
1.9783973693847656
2.0003318786621094
2.0079612731933594
1.9850730895996094
1.9674301147460938
2.277851104736328
2.075672149658203
1.9822120666503906
1.972198486328125
1.9564628601074219
1.9559860229492188
2.0508766174316406
2.135753631591797
2.3331642150878906
2.212047576904297
6.9026947021484375
2.048015594482422
2.5577545166015625
2.166748046875
1.9888877868652344
7.693290710449219
1.9412040710449219
2.3212432861328125
2.5691986083984375
1.9974708557128906
2.1505355834960938
2.0294189453125
2.2296905517578125
1.9326210021972656
1.9593238830566406
2.315998077392578
2.1691322326660156
3.048419952392578
1.9993782043457031
2.0842552185058594
2.110004425048828
3.2067298889160156
5.0182342529296875
2.0928382873535156
2.112865447998047
1.9440650939941406
1.9521713256835938
1.9536018371582031
1.9254684448242188
2.0194053649902344
1.9526481628417969
1.9793510437011719
2.4871826171875
2.25067138671875
2.3365020751953125
1.9392967224121094
2.171039581298828
1.99127197265625
1.9526481628417969
2.90679931640625
4.486083984375
2.5844573974609375
2.781391143798828
5.061149597167969
7.238864898681641
2.8100013732910156
2.753734588623047
2.3784637451171875
2.7856826782226562
3.0698776245117188
3.0722618103027344
2.8829574584960938
2.4285316467285156
3.1423568725585938
3.024578094482422
2.502918243408203
2.6826858520507812
2.8057098388671875
2.208709716796875
2.22015380859375
2.555370330810547
2.4738311767578125
2.7532577514648438
2.4008750915527344
2.5534629821777344
3.1681060791015625
3.063678741455078
2.651214599609375
2.60162353515625
2.746105194091797
2.4895668029785156
2.532482147216797
2.7332305908203125
2.13623046875
2.0585060119628906
2.265453338623047
1.9245147705078125
2.009868621826172
2.292633056640625
1.9497871398925781
1.9879341125488281
2.0542144775390625
2.0961761474609375
1.9755363464355469
2.0112991333007812
4.240989685058594
1.9893646240234375
2.4771690368652344
4.7206878662109375
2.0208358764648438
4.432201385498047
2.105712890625
2.0685195922851562
2.1963119506835938
2.1462440490722656
2.383708953857422
2.0165443420410156
2.09808349609375
3.0570030212402344
2.1677017211914062
2.078533172607422
2.105712890625
2.1123886108398438
2.0203590393066406
2.0432472229003906
1.9755363464355469
2.0294189453125
2.1305084228515625
2.479076385498047
2.0856857299804688
2.3260116577148438
2.3369789123535156
2.08282470703125
1.949310302734375
1.9831657409667969
2.308368682861328
2.0742416381835938
1.9450187683105469
1.9073486328125
2.048492431640625
2.0890235900878906
1.9831657409667969
2.0265579223632812
2.140522003173828
1.9369125366210938
2.1114349365234375
1.9803047180175781
1.9636154174804688
1.97601318359375
2.022266387939453
2.090930938720703
1.9278526306152344
2.1872520446777344
1.9311904907226562
2.0585060119628906
2.2325515747070312
2.2993087768554688
2.055644989013672
2.0546913146972656
1.9016265869140625
3.5829544067382812
2.017498016357422
1.9927024841308594
2.0589828491210938
2.456188201904297
2.1991729736328125
2.5243759155273438
1.9402503967285156
2.5682449340820312
2.0475387573242188
2.1495819091796875
4.383563995361328
6.554603576660156
2.3512840270996094
1.9497871398925781
1.9373893737792969
2.1829605102539062
2.2039413452148438
2.002716064453125
1.9583702087402344
1.9440650939941406
2.094268798828125
1.9884109497070312
1.9230842590332031
1.9216537475585938
2.1495819091796875
1.9335746765136719
1.9869804382324219
1.9397735595703125
2.3632049560546875
1.9421577453613281
2.0208358764648438
1.941680908203125
2.34222412109375
2.0661354064941406
1.9268989562988281
2.002239227294922
1.9369125366210938
1.941680908203125
1.9397735595703125
1.9617080688476562
1.9321441650390625
2.1238327026367188
1.972198486328125
1.987457275390625
2.3169517517089844
2.223491668701172
1.9564628601074219
2.0570755004882812
1.9879341125488281
2.0918846130371094
2.0651817321777344
2.0318031311035156
1.9683837890625
1.9507408142089844
1.9731521606445312
1.9154548645019531
1.926422119140625
2.250194549560547
1.9612312316894531
2.147197723388672
1.9335746765136719
1.934051513671875
1.9745826721191406
1.9330978393554688
2.0580291748046875
1.9373893737792969
2.246379852294922
1.9669532775878906
1.9750595092773438
1.9555091857910156
2.1848678588867188
1.9378662109375
1.9841194152832031
1.9431114196777344
2.1080970764160156
1.9736289978027344
1.9397735595703125
1.9650459289550781
2.178192138671875
1.9927024841308594
1.9664764404296875
7.967472076416016
7.544994354248047
1.949310302734375
1.9292831420898438
1.9626617431640625
1.9221305847167969
2.2325515747070312
1.9841194152832031
2.032756805419922
1.9574165344238281
5.219459533691406
1.9807815551757812
2.0999908447265625
1.9612312316894531
1.9669532775878906
1.9679069519042969
1.9450187683105469
4.826545715332031
3.5724639892578125
2.0885467529296875
2.1185874938964844
1.9507408142089844
1.9373893737792969
1.9731521606445312
1.9822120666503906
1.9178390502929688
2.074718475341797
2.0046234130859375
1.9636154174804688
1.934051513671875
1.9664764404296875
2.0089149475097656
1.9321441650390625
1.9974708557128906
1.9807815551757812
2.098560333251953
2.0952224731445312
2.1505355834960938
1.9879341125488281
1.9650459289550781
1.9550323486328125
2.0461082458496094
2.0308494567871094
2.0885467529296875
1.9516944885253906
1.9717216491699219
2.0017623901367188
2.379894256591797
2.1572113037109375
1.9478797912597656
1.9755363464355469
2.1452903747558594
4.2171478271484375
5.068778991699219
2.0799636840820312
3.0841827392578125
1.9726753234863281
2.171039581298828
2.1562576293945312
2.270221710205078
2.6078224182128906
2.505779266357422
2.2835731506347656
2.0308494567871094
1.9359588623046875
2.384185791015625
1.9922256469726562
1.918792724609375
2.102375030517578
1.9679069519042969
1.9388198852539062
2.056121826171875
1.9497871398925781
1.9388198852539062
1.9898414611816406
2.215862274169922
5.333900451660156
1.9664764404296875
2.6602745056152344
2.570629119873047
2.0813941955566406
1.972198486328125
2.0346641540527344
2.1648406982421875
4.856109619140625
2.113819122314453
2.742767333984375
2.079486846923828
1.9421577453613281
2.349376678466797
2.3031234741210938
2.074718475341797
1.9979476928710938
5.672931671142578
1.9273757934570312
2.3741722106933594
1.972198486328125
1.9259452819824219
5.080223083496094
1.9164085388183594
1.9469261169433594
2.399444580078125
1.9855499267578125
2.4156570434570312
2.2020339965820312
4.120349884033203
2.74658203125
8.141517639160156
7.515907287597656
2.9282569885253906
2.498626708984375
2.0165443420410156
2.4404525756835938
2.1829605102539062
2.4585723876953125
2.3012161254882812
1.987457275390625
1.9602775573730469
3.6063194274902344
1.9927024841308594
2.064228057861328
1.9640922546386719
1.9803047180175781
1.9779205322265625
1.9779205322265625
1.9669532775878906
2.185344696044922
1.9669532775878906
2.2025108337402344
4.952430725097656
1.9311904907226562
2.0046234130859375
2.0236968994140625
2.3975372314453125
1.949310302734375
2.4862289428710938
2.162933349609375
2.3779869079589844
2.0813941955566406
2.2835731506347656
2.521038055419922
1.9826889038085938
2.140045166015625
2.2182464599609375
1.9764900207519531
2.171039581298828
1.9650459289550781
2.2096633911132812
2.2039413452148438
1.9621849060058594
1.9922256469726562
2.2339820861816406
2.0360946655273438
2.089977264404297
1.96075439453125
2.467632293701172
1.995086669921875
2.4385452270507812
1.941680908203125
1.9578933715820312
2.4886131286621094
2.009868621826172
2.101898193359375
2.624988555908203
2.0432472229003906
2.124786376953125
2.017974853515625
2.158641815185547
2.216339111328125
1.9316673278808594
2.06756591796875
2.3555755615234375
4.639625549316406
2.0995140075683594
3.085613250732422
3.094196319580078
2.6187896728515625
2.708911895751953
2.4590492248535156
2.017974853515625
2.5281906127929688
2.6078224182128906
1.9669532775878906
2.3670196533203125
2.032756805419922
2.76947021484375
2.5587081909179688
2.445220947265625
2.46429443359375
2.0771026611328125
2.338886260986328
2.0475387573242188
2.0766258239746094
2.945423126220703
2.5267601013183594
2.5076866149902344
1.9783973693847656
2.452373504638672
2.8929710388183594
2.5234222412109375
2.559661865234375
2.6750564575195312
2.51007080078125
2.8510093688964844
2.4518966674804688
2.1228790283203125
2.4747848510742188
2.9501914978027344
26.922225952148438
11.404037475585938
3.9958953857421875
4.873752593994141
2.5873184204101562
2.231597900390625
2.7618408203125
2.009868621826172
2.841949462890625
2.4576187133789062
3.6482810974121094
4.475116729736328
3.8776397705078125
13.4429931640625
2.5238990783691406
2.731800079345703
2.8295516967773438
2.727508544921875
2.7790069580078125
2.5429725646972656
1.9536018371582031
2.67791748046875
2.613544464111328
2.208709716796875
2.9277801513671875
3.055572509765625
2.0551681518554688
2.8128623962402344
2.570629119873047
2.5186538696289062
2.5920867919921875
2.5472640991210938
5.495548248291016
2.6650428771972656
2.6102066040039062
2.6679039001464844
1.9621849060058594
6.88934326171875
2.5987625122070312
2.4423599243164062
2.6874542236328125
1.9869804382324219
2.562999725341797
2.6001930236816406
2.574920654296875
2.025127410888672
1.972198486328125
1.9907951354980469
2.4437904357910156
2.029895782470703
2.1233558654785156
2.456188201904297
2.1080970764160156
2.2859573364257812
2.437591552734375
2.5839805603027344
1.9984245300292969
2.1042823791503906
2.4886131286621094
2.0003318786621094
2.112865447998047
1.9826889038085938
2.082347869873047
2.0394325256347656
2.1119117736816406
1.9717216491699219
2.0503997802734375
1.9941329956054688
2.1505355834960938
1.9435882568359375
2.162933349609375
1.9745826721191406
1.9593238830566406
2.247333526611328
2.4662017822265625
2.5196075439453125
2.014636993408203
2.5582313537597656
2.0475387573242188
1.9788742065429688
2.3484230041503906
2.689361572265625
2.037525177001953
1.8911361694335938
3.2477378845214844
2.052783966064453
1.9593238830566406
1.9259452819824219
1.8758773803710938
1.9283294677734375
1.8944740295410156
1.9354820251464844
1.9083023071289062
2.110004425048828
1.8835067749023438
2.059459686279297
1.9292831420898438
1.9745826721191406
2.2802352905273438
1.97601318359375
2.8734207153320312
1.9168853759765625
2.0842552185058594
1.8968582153320312
1.8754005432128906
2.1758079528808594
2.1376609802246094
2.056598663330078
2.0513534545898438
1.9779205322265625
3.7202835083007812
1.9283294677734375
2.051830291748047
2.4514198303222656
2.0651817321777344
2.0194053649902344
1.9903182983398438
1.9655227661132812
2.1185874938964844
1.972198486328125
1.9726753234863281
1.9807815551757812
1.9388198852539062
1.9388198852539062
2.025127410888672
2.350330352783203
1.972198486328125
2.131938934326172
1.956939697265625
2.170562744140625
2.9668807983398438
2.1271705627441406
2.1114349365234375
2.6230812072753906
1.9879341125488281
2.5620460510253906
3.429412841796875
1.9659996032714844
1.9426345825195312
2.0041465759277344
2.013683319091797
1.9431114196777344
2.0079612731933594
2.2020339965820312
1.9779205322265625
1.9316673278808594
1.9559860229492188
1.9841194152832031
2.1305084228515625
2.0236968994140625
2.1772384643554688
2.037525177001953
2.205371856689453
2.094745635986328
2.0694732666015625
2.4127960205078125
2.3627281188964844
2.4476051330566406
2.5043487548828125
2.4089813232421875
2.6903152465820312
2.418994903564453
2.491474151611328
3.0655860900878906
2.8862953186035156
3.4346580505371094
3.3960342407226562
3.2634735107421875
3.345489501953125
3.2296180725097656
3.2720565795898438
2.5091171264648438
2.8257369995117188
3.1099319458007812
1.9955635070800781
2.7403831481933594
2.8357505798339844
2.9354095458984375
3.135204315185547
2.838134765625
3.2019615173339844
2.567768096923828
3.41796875
3.239154815673828
2.227306365966797
3.3416748046875
2.602100372314453
3.9391517639160156
3.1976699829101562
2.556324005126953
2.0265579223632812
2.4576187133789062
2.506256103515625
3.2815933227539062
3.1266212463378906
2.460002899169922
3.0803680419921875
2.567291259765625
3.043651580810547
2.769947052001953
2.791881561279297
2.662181854248047
2.666950225830078
2.921581268310547
3.3025741577148438
2.7256011962890625
3.681182861328125
3.2944679260253906
2.9549598693847656
2.4738311767578125
4.474639892578125
13.816356658935547
22.835731506347656
10.5438232421875
30.98440170288086
22.01223373413086
15.450000762939453
3.8094520568847656
3.798961639404297
3.1881332397460938
2.8314590454101562
3.146648406982422
3.0488967895507812
2.9344558715820312
3.2563209533691406
3.0999183654785156
3.3783912658691406
3.170490264892578
2.574920654296875
3.387928009033203
3.5452842712402344
3.581523895263672
3.4093856811523438
3.490447998046875
3.116130828857422
2.5725364685058594
2.4728775024414062
2.8028488159179688
2.5687217712402344
2.6197433471679688
2.3250579833984375
2.2873878479003906
2.201080322265625
2.4137496948242188
2.422332763671875
2.2101402282714844
2.434253692626953
2.4890899658203125
2.281665802001953
2.1381378173828125
1.9941329956054688
4.800319671630859
2.2182464599609375
1.9497871398925781
1.9936561584472656
2.041339874267578
1.9121170043945312
1.9273757934570312
2.1600723266601562
1.9245147705078125
2.06756591796875
1.9674301147460938
2.0012855529785156
2.002239227294922
1.956939697265625
1.9564628601074219
2.4671554565429688
2.106189727783203
2.2068023681640625
1.9969940185546875
2.1066665649414062
4.305362701416016
2.007007598876953
1.9812583923339844
1.9779205322265625
2.5005340576171875
1.99127197265625
2.2864341735839844
2.1424293518066406
2.1643638610839844
1.9679069519042969
2.154827117919922
2.247333526611328
2.3317337036132812
2.028942108154297
2.345561981201172
1.9774436950683594
1.9402503967285156
2.0389556884765625
1.96075439453125
1.9559860229492188
2.0093917846679688
1.9783973693847656
2.2449493408203125
1.922607421875
1.9245147705078125
1.941680908203125
2.059459686279297
1.9783973693847656
1.9235610961914062
1.9421577453613281
2.0055770874023438
2.093791961669922
2.0079612731933594
1.9803047180175781
1.9559860229492188
1.9478797912597656
1.9254684448242188
1.9507408142089844
1.9235610961914062
3.8394927978515625
1.9254684448242188
1.9145011901855469
1.9583702087402344
15.277862548828125
2.0356178283691406
1.91497802734375
1.91497802734375
2.3107528686523438
2.265453338623047
2.720355987548828
2.1028518676757812
2.0475387573242188
1.9707679748535156
1.9383430480957031
2.063274383544922
1.9254684448242188
2.1347999572753906
2.1114349365234375
4.41741943359375
6.637096405029297
2.38800048828125
4.680633544921875
6.840705871582031
1.9979476928710938
4.385471343994141
2.392292022705078
4.664897918701172
6.932735443115234
9.109020233154297
2.460002899169922
2.044200897216797
2.0127296447753906
2.192974090576172
2.0008087158203125
2.0122528076171875
1.9335746765136719
1.926422119140625
2.2077560424804688
1.9202232360839844
1.9412040710449219
2.0418167114257812
2.12860107421875
2.1877288818359375
2.0456314086914062
1.9497871398925781
1.9984245300292969
1.9330978393554688
2.0198822021484375
1.9459724426269531
2.0589828491210938
2.0308494567871094
2.0041465759277344
1.9431114196777344
2.1076202392578125
2.0203590393066406
2.1338462829589844
2.0494461059570312
2.639293670654297
2.0089149475097656
2.315521240234375
2.4547576904296875
1.9989013671875
2.216815948486328
2.4161338806152344
2.1982192993164062
2.0575523376464844
2.3717880249023438
2.0208358764648438
2.2382736206054688
1.983642578125
1.941680908203125
2.0203590393066406
1.9378662109375
1.96075439453125
2.13623046875
2.2916793823242188
2.2640228271484375
2.43377685546875
2.8238296508789062
1.9216537475585938
2.0384788513183594
2.05230712890625
2.147674560546875
2.468109130859375
1.9812583923339844
1.9783973693847656
1.97601318359375
2.3469924926757812
1.9536018371582031
2.09808349609375
1.9373893737792969
2.2401809692382812
1.9559860229492188
2.068042755126953
1.9741058349609375
2.0170211791992188
2.0503997802734375
1.9369125366210938
1.9965171813964844
3.562450408935547
1.9297599792480469
2.262592315673828
1.9164085388183594
2.1758079528808594
2.1920204162597656
2.3164749145507812
7.85064697265625
2.0961761474609375
2.0885467529296875
1.9583702087402344
2.178668975830078
2.144336700439453
8.0108642578125
2.0666122436523438
2.0465850830078125
2.1615028381347656
3.5810470581054688
2.7298927307128906
2.2983551025390625
1.9674301147460938
1.9884109497070312
2.453327178955078
2.1085739135742188
1.9698143005371094
2.3713111877441406
2.338886260986328
2.1805763244628906
2.307415008544922
1.9640922546386719
2.0313262939453125
1.8820762634277344
2.0585060119628906
2.0880699157714844
1.9431114196777344
1.9726753234863281
2.239227294921875
1.953125
2.067089080810547
1.953125
2.068042755126953
1.9469261169433594
2.1419525146484375
1.9412040710449219
2.0308494567871094
2.131938934326172
2.1414756774902344
2.438068389892578
2.3894309997558594
2.415180206298828
2.4595260620117188
1.9245147705078125
2.147674560546875
2.154827117919922
2.040863037109375
2.0399093627929688
1.9440650939941406
1.9626617431640625
2.14385986328125
1.9335746765136719
2.045154571533203
2.0647048950195312
1.9536018371582031
1.9822120666503906
2.227306365966797
2.0384788513183594
2.12860107421875
2.2597312927246094
2.05230712890625
2.338886260986328
1.9412040710449219
1.9946098327636719
1.9435882568359375
2.3899078369140625
2.0041465759277344
4.343986511230469
2.716541290283203
4.617214202880859
3.750324249267578
2.044200897216797
1.9974708557128906
2.1195411682128906
2.0232200622558594
2.7217864990234375
2.407550811767578
2.5281906127929688
2.6459693908691406
2.101421356201172
1.9783973693847656
1.9989013671875
1.972198486328125
2.0847320556640625
2.155780792236328
2.0699501037597656
2.0537376403808594
2.2377967834472656
2.0093917846679688
2.0685195922851562
2.1681785583496094
5.470752716064453
5.919456481933594
3.1180381774902344
2.6578903198242188
4.123687744140625
2.7256011962890625
3.1156539916992188
2.5086402893066406
2.506732940673828
3.059864044189453
1.9960403442382812
2.5539398193359375
2.3894309997558594
2.5529861450195312
2.5472640991210938
2.4814605712890625
2.4886131286621094
2.475738525390625
3.108501434326172
2.5262832641601562
2.563953399658203
2.5534629821777344
2.5153160095214844
2.3255348205566406
2.475738525390625
2.5262832641601562
2.6493072509765625
2.529144287109375
2.4428367614746094
2.586841583251953
2.1448135375976562
2.4938583374023438
1.9412040710449219
2.0661354064941406
2.7093887329101562
2.4538040161132812
2.6044845581054688
2.471923828125
2.1152496337890625
4.361152648925781
1.9469261169433594
1.9364356994628906
2.0608901977539062
2.1080970764160156
2.0360946655273438
2.4633407592773438
1.9135475158691406
2.3202896118164062
4.553794860839844
4.333972930908203
3.635406494140625
3.1828880310058594
8.542537689208984
8.38327407836914
8.26406478881836
2.1457672119140625
2.1104812622070312
2.109050750732422
4.41741943359375
4.443645477294922
2.9206275939941406
2.147197723388672
1.9679069519042969
3.2401084899902344
3.21197509765625
2.964019775390625
1.9979476928710938
1.93023681640625
2.067089080810547
1.9502639770507812
1.9507408142089844
1.9092559814453125
1.9879341125488281
1.9640922546386719
1.9273757934570312
2.01416015625
2.0961761474609375
1.9397735595703125
2.078533172607422
2.0685195922851562
1.9736289978027344
2.1333694458007812
2.3250579833984375
1.9168853759765625
2.113819122314453
1.9364356994628906
2.0360946655273438
1.9435882568359375
2.0418167114257812
1.9750595092773438
1.9865036010742188
2.078533172607422
2.1038055419921875
2.12860107421875
1.9650459289550781
1.9659996032714844
1.953125
1.9769668579101562
1.9707679748535156
1.9383430480957031
1.9211769104003906
3.6025047302246094
1.9693374633789062
1.9307136535644531
1.9521713256835938
1.9316673278808594
1.9745826721191406
2.086162567138672
2.0804405212402344
2.1309852600097656
2.025604248046875
3.0727386474609375
1.9764900207519531
4.180431365966797
1.9583702087402344
1.9612312316894531
2.0627975463867188
1.9507408142089844
2.0751953125
2.1042823791503906
1.9931793212890625
1.97601318359375
1.9650459289550781
1.93023681640625
1.9583702087402344
1.9598007202148438
2.0766258239746094
1.9307136535644531
1.9283294677734375
1.953125
2.036571502685547
1.9536018371582031
1.9392967224121094
2.0956993103027344
2.052783966064453
1.9078254699707031
1.8992424011230469
2.5653839111328125
4.967212677001953
2.49481201171875
4.744529724121094
2.0780563354492188
1.9965171813964844
2.426624298095703
1.9378662109375
2.4552345275878906
1.9512176513671875
1.9354820251464844
1.9540786743164062
2.2182464599609375
1.9869804382324219
2.1028518676757812
1.9564628601074219
1.9478797912597656
1.9383430480957031
2.0313262939453125
2.2830963134765625
1.9507408142089844
2.0437240600585938
2.224445343017578
2.1429061889648438
2.1567344665527344
2.0041465759277344
1.9936561584472656
2.1386146545410156
2.1266937255859375
2.2611618041992188
2.0852088928222656
2.4089813232421875
1.9788742065429688
2.0775794982910156
4.1713714599609375
2.1119117736816406
2.2678375244140625
2.2063255310058594
2.307891845703125
2.7670860290527344
1.9350051879882812
2.1500587463378906
2.4366378784179688
2.254486083984375
2.2368431091308594
1.9621849060058594
2.3636817932128906
2.2721290588378906
1.99127197265625
2.060413360595703
2.1190643310546875
2.1753311157226562
2.0890235900878906
2.0723342895507812
1.9588470458984375
2.029895782470703
2.544403076171875
2.0284652709960938
2.0895004272460938
2.1872520446777344
2.0570755004882812
2.506256103515625
1.9507408142089844
2.559661865234375
4.065513610839844
5.5103302001953125
2.105236053466797
2.116680145263672
2.402782440185547
1.9931793212890625
2.4404525756835938
2.0599365234375
530.5814743041992
508.3937644958496
508.48865509033203
508.8305473327637
493.73817443847656
483.4408760070801
476.9597053527832
481.72569274902344
479.25472259521484
479.68196868896484
473.8035202026367
462.3422431945801
454.3537902832031
422.6960563659668
413.23726654052734
390.6814193725586
352.57518768310547
351.42126083374023
350.6211280822754
351.8246650695801
344.8590278625488
336.6056823730469
312.5973892211914
298.8742446899414
249.3129348754883
236.4004135131836
230.68933486938477
227.5803565979004
218.0598258972168
208.6623191833496
205.7269096374512
196.4061737060547
192.41981506347656
190.00654220581055
177.5362968444824
173.0206489562988
163.83962631225586
144.6788787841797
136.9708061218262
131.01367950439453
129.18739318847656
126.77650451660156
110.79673767089844
107.3153495788574
100.6258010864258
93.5667037963867
95.0778007507324
88.35439682006836
82.3920249938965
78.5921096801758
75.90084075927734
74.2280960083008
70.62463760375977
63.3790969848633
63.74244689941406
65.5196189880371
66.54726028442383
67.03125
98.21453094482422
98.4386444091797
85.21642684936523
87.17432022094727
83.41445922851562
76.99813842773438
48.36931228637695
41.0965919494629
31.09350204467773
31.76441192626953
14.13431167602539
17.48340606689453
16.70759201049805
13.87374877929688
11.37823104858398
10.90902328491211
14.424285888671875
18.29740524291992
13.084640502929688
16.604900360107422
16.021251678466797
6.166934967041016
11.012077331542969
20.392417907714844
4.413604736328125
4.906177520751953
2.1610260009765625
2.2797584533691406
1.9555091857910156
2.070903778076172
2.239704132080078
1.9536018371582031
1.9845962524414062
2.040863037109375
2.0971298217773438
2.03704833984375
1.9698143005371094
1.9669532775878906
2.124786376953125
1.9588470458984375
2.079486846923828
2.0699501037597656
3.966808319091797
2.3827552795410156
2.0055770874023438
1.9555091857910156
2.056121826171875
2.026081085205078
2.166748046875
2.0585060119628906
2.373218536376953
2.0112991333007812
2.196788787841797
2.037525177001953
2.2711753845214844
2.067089080810547
1.9993782043457031
2.2449493408203125
2.0165443420410156
2.2215843200683594
7.568359375
1.9555091857910156
1.9364356994628906
2.029895782470703
1.9230842590332031
2.2039413452148438
1.9931793212890625
2.0551681518554688
2.2220611572265625
2.0046234130859375
2.0966529846191406
1.9893646240234375
2.006053924560547
2.0232200622558594
2.014636993408203
2.364635467529297
2.471446990966797
2.0341873168945312
2.1948814392089844
2.346515655517578
1.96075439453125
2.0294189453125
2.063274383544922
2.1162033081054688
2.086162567138672
1.9526481628417969
1.9745826721191406
2.1152496337890625
7.112026214599609
5.764961242675781
2.7608871459960938
2.411365509033203
2.3336410522460938
1.97601318359375
2.018451690673828
2.021312713623047
2.048969268798828
2.040386199951172
2.0499229431152344
1.9688606262207031
2.1200180053710938
1.9583702087402344
1.9383430480957031
1.9288063049316406
1.9922256469726562
1.9621849060058594
1.9755363464355469
2.2974014282226562
1.9392967224121094
2.117633819580078
1.9211769104003906
1.9354820251464844
2.9082298278808594
1.9803047180175781
1.949310302734375
1.9745826721191406
1.9717216491699219
2.0618438720703125
2.2401809692382812
1.995086669921875
1.9207000732421875
1.9197463989257812
2.017498016357422
1.9783973693847656
1.9350051879882812
2.0732879638671875
2.0012855529785156
1.9884109497070312
2.0723342895507812
1.9354820251464844
1.9693374633789062
1.9865036010742188
1.9555091857910156
1.9178390502929688
2.1920204162597656
1.9855499267578125
2.0384788513183594
1.941680908203125
2.1514892578125
1.964569091796875
2.03704833984375
1.97601318359375
3.6025047302246094
2.041339874267578
2.613544464111328
2.2287368774414062
2.4251937866210938
1.9717216491699219
1.9426345825195312
1.9378662109375
2.1047592163085938
2.1657943725585938
2.3365020751953125
2.056598663330078
2.007007598876953
2.0356178283691406
2.0494461059570312
2.4428367614746094
2.2172927856445312
2.121448516845703
2.0270347595214844
1.9578933715820312
2.0627975463867188
2.266407012939453
1.9769668579101562
2.1600723266601562
1.9207000732421875
2.0928382873535156
1.9617080688476562
2.059459686279297
2.0036697387695312
2.0914077758789062
1.9931793212890625
2.0499229431152344
2.101898193359375
2.391815185546875
3.3893585205078125
4.168987274169922
2.06756591796875
2.0728111267089844
2.0236968994140625
2.0303726196289062
2.048015594482422
2.4170875549316406
2.196788787841797
1.9736289978027344
1.9593238830566406
2.028942108154297
2.075672149658203
2.026081085205078
2.223491668701172
2.048015594482422
2.0694732666015625
1.9640922546386719
1.9221305847167969
2.1500587463378906
1.987457275390625
2.0999908447265625
2.110004425048828
2.0470619201660156
2.3021697998046875
1.9707679748535156
4.216670989990234
2.2034645080566406
1.9640922546386719
2.1872520446777344
1.9316673278808594
1.9598007202148438
2.227306365966797
2.1643638610839844
2.2072792053222656
2.0189285278320312
2.0012855529785156
2.093791961669922
2.292156219482422
2.219676971435547
2.1181106567382812
2.0842552185058594
2.051830291748047
3.680706024169922
1.9474029541015625
1.983642578125
2.7680397033691406
1.9559860229492188
1.9545555114746094
2.6063919067382812
2.002716064453125
2.040386199951172
2.0995140075683594
3.7322044372558594
1.9359588623046875
2.0685195922851562
2.155780792236328
1.9559860229492188
2.0890235900878906
1.9555091857910156
2.102375030517578
2.051830291748047
2.983570098876953
2.414703369140625
2.0904541015625
1.9292831420898438
3.6382675170898438
3.043651580810547
2.2859573364257812
1.9602775573730469
2.0246505737304688
2.0232200622558594
2.052783966064453
2.131938934326172
2.2110939025878906
1.9922256469726562
2.0351409912109375
1.9459724426269531
1.9330978393554688
2.0313262939453125
2.9196739196777344
1.9922256469726562
1.9345283508300781
2.0465850830078125
2.0246505737304688
1.9583702087402344
2.0194053649902344
2.0360946655273438
1.9559860229492188
1.9650459289550781
2.0551681518554688
2.158641815185547
2.140045166015625
2.6273727416992188
2.0294189453125
1.964569091796875
2.097606658935547
2.1462440490722656
1.9807815551757812
2.1071434020996094
2.0689964294433594
2.0418167114257812
2.083301544189453
2.0208358764648438
2.1309852600097656
2.0623207092285156
2.2330284118652344
1.9373893737792969
2.116680145263672
1.9359588623046875
2.0995140075683594
2.1333694458007812
1.9478797912597656
2.0465850830078125
1.9564628601074219
2.075672149658203
2.2306442260742188
2.3260116577148438
2.0551681518554688
2.048015594482422
1.9717216491699219
1.9536018371582031
2.007007598876953
1.9278526306152344
2.0761489868164062
1.9116401672363281
2.056121826171875
2.086639404296875
2.0284652709960938
2.021312713623047
1.9974708557128906
2.0074844360351562
1.9612312316894531
2.052783966064453
1.9631385803222656
2.20489501953125
1.9431114196777344
1.956939697265625
1.9383430480957031
3.0379295349121094
2.0503997802734375
2.2172927856445312
2.03704833984375
1.9392967224121094
2.0427703857421875
2.2864341735839844
2.2063255310058594
5.085945129394531
4.705905914306641
2.109527587890625
2.0751953125
2.098560333251953
2.059459686279297
2.0551681518554688
2.045154571533203
2.0585060119628906
2.0904541015625
2.0580291748046875
2.1185874938964844
2.0570755004882812
1.9197463989257812
1.9240379333496094
1.9512176513671875
1.9078254699707031
2.078533172607422
2.026081085205078
4.336357116699219
3.1147003173828125
2.033233642578125
2.1567344665527344
2.0742416381835938
1.9640922546386719
1.9598007202148438
1.9278526306152344
2.1467208862304688
2.1314620971679688
2.0856857299804688
2.0318031311035156
2.129077911376953
2.0875930786132812
2.0885467529296875
2.0356178283691406
1.96075439453125
2.173900604248047
1.953125
2.060413360595703
1.9817352294921875
2.021312713623047
1.9316673278808594
1.9559860229492188
1.9588470458984375
2.0895004272460938
2.086639404296875
1.9841194152832031
2.338409423828125
2.0699501037597656
1.9969940185546875
2.231597900390625
2.08282470703125
2.1314620971679688
2.048969268798828
1.9516944885253906
2.044677734375
2.0160675048828125
1.956939697265625
2.078533172607422
1.9268989562988281
1.9989013671875
2.1514892578125
1.934051513671875
1.9307136535644531
2.1347999572753906
2.0580291748046875
2.0737648010253906
1.9898414611816406
2.0570755004882812
2.1729469299316406
2.003192901611328
2.1162033081054688
2.0303726196289062
1.9593238830566406
2.067089080810547
1.9736289978027344
1.9545555114746094
2.0246505737304688
2.2792816162109375
2.0203590393066406
1.9369125366210938
2.101898193359375
1.9421577453613281
1.9125938415527344
2.7146339416503906
2.2406578063964844
2.204418182373047
2.0499229431152344
1.949310302734375
1.96075439453125
1.9636154174804688
2.182483673095703
2.0346641540527344
2.0771026611328125
2.185821533203125
2.0189285278320312
1.9478797912597656
1.9922256469726562
1.9474029541015625
2.228260040283203
1.9431114196777344
1.9893646240234375
2.056598663330078
2.4576187133789062
1.9249916076660156
1.9617080688476562
1.9254684448242188
1.9178390502929688
1.9211769104003906
1.9664764404296875
1.9159317016601562
2.4771690368652344
2.1572113037109375
2.082347869873047
2.0661354064941406
1.9650459289550781
1.9326210021972656
1.9459724426269531
2.1767616271972656
3.5619735717773438
2.041339874267578
2.0508766174316406
1.9197463989257812
1.9388198852539062
1.9626617431640625
1.9221305847167969
1.9435882568359375
2.0704269409179688
1.9135475158691406
1.934051513671875
2.0294189453125
2.0728111267089844
1.9488334655761719
1.9702911376953125
1.9330978393554688
2.041339874267578
2.0532608032226562
2.2568702697753906
2.1080970764160156
2.032756805419922
2.8810501098632812
1.9974708557128906
1.9116401672363281
1.9545555114746094
2.170562744140625
2.1195411682128906
2.0241737365722656
2.0246505737304688
2.063751220703125
1.9426345825195312
1.9507408142089844
1.9841194152832031
2.239227294921875
2.03704833984375
4.107475280761719
1.9125938415527344
2.0360946655273438
2.261638641357422
2.032756805419922
2.017498016357422
1.9536018371582031
2.166748046875
2.0775794982910156
1.9583702087402344
2.068042755126953
2.0656585693359375
2.0699501037597656
2.037525177001953
2.0537376403808594
2.238750457763672
1.9884109497070312
2.159595489501953
1.9440650939941406
3.3788681030273438
2.5691986083984375
3.0775070190429688
2.059459686279297
3.5538673400878906
2.377033233642578
1.922607421875
2.0742416381835938
1.9850730895996094
1.9845962524414062
1.9907951354980469
2.0384788513183594
1.9550323486328125
2.139568328857422
2.8314590454101562
2.318859100341797
3.6988258361816406
3.506183624267578
1.9774436950683594
2.051830291748047
2.109050750732422
2.2635459899902344
1.9440650939941406
1.9230842590332031
2.0461082458496094
2.277851104736328
1.9450187683105469
2.1834373474121094
2.0780563354492188
2.086162567138672
1.9755363464355469
1.9741058349609375
1.9307136535644531
1.9674301147460938
1.9345283508300781
2.083301544189453
2.1228790283203125
1.9512176513671875
2.1238327026367188
1.9626617431640625
1.9741058349609375
1.922607421875
2.0737648010253906
2.0232200622558594
2.0427703857421875
1.987457275390625
3.6306381225585938
3.231525421142578
1.9145011901855469
1.934051513671875
1.9745826721191406
2.109050750732422
1.9788742065429688
1.9540786743164062
2.075672149658203
2.0432472229003906
2.071380615234375
1.9383430480957031
2.064228057861328
1.9555091857910156
1.9311904907226562
2.0990371704101562
1.9679069519042969
2.063274383544922
2.044200897216797
2.0503997802734375
2.0232200622558594
2.0151138305664062
2.269268035888672
2.01416015625
2.0551681518554688
2.079010009765625
1.953125
1.9278526306152344
1.9931793212890625
1.9197463989257812
1.9397735595703125
1.9402503967285156
2.0728111267089844
2.0470619201660156
2.0918846130371094
2.002716064453125
2.0122528076171875
1.9474029541015625
2.0728111267089844
2.0122528076171875
1.9407272338867188
1.9545555114746094
2.1734237670898438
2.2139549255371094
2.0804405212402344
1.956939697265625
1.9774436950683594
2.9621124267578125
2.0017623901367188
1.99127197265625
2.262592315673828
2.044200897216797
2.0294189453125
2.0551681518554688
1.9865036010742188
2.0360946655273438
1.9898414611816406
2.098560333251953
2.1429061889648438
1.9507408142089844
2.678394317626953
2.101421356201172
2.0732879638671875
2.0318031311035156
1.9574165344238281
2.0766258239746094
2.079486846923828
2.1066665649414062
2.0117759704589844
2.0589828491210938
2.1047592163085938
2.01416015625
2.0437240600585938
1.9860267639160156
2.048492431640625
2.1805763244628906
2.0432472229003906
1.9397735595703125
2.082347869873047
2.3698806762695312
2.0432472229003906
1.9707679748535156
1.9268989562988281
2.0294189453125
1.9893646240234375
1.9421577453613281
1.9364356994628906
1.9221305847167969
1.9550323486328125
2.0074844360351562
1.9860267639160156
2.513885498046875
2.0914077758789062
1.9145011901855469
2.1986961364746094
1.9955635070800781
2.2101402282714844
1.9488334655761719
2.5153160095214844
1.97601318359375
3.5877227783203125
2.0575523376464844
2.1200180053710938
1.9617080688476562
2.078533172607422
1.9726753234863281
2.5153160095214844
1.9931793212890625
2.1610260009765625
2.0546913146972656
1.9559860229492188
1.9354820251464844
1.9240379333496094
1.956939697265625
1.9216537475585938
1.9421577453613281
2.0194053649902344
2.1109580993652344
2.227306365966797
2.0475387573242188
1.9326210021972656
1.9497871398925781
1.9583702087402344
2.0551681518554688
2.032756805419922
2.1915435791015625
2.1696090698242188
2.5348663330078125
2.6216506958007812
2.177715301513672
2.0475387573242188
1.995086669921875
2.1114349365234375
2.0999908447265625
1.9855499267578125
2.17437744140625
2.068042755126953
2.1944046020507812
2.0275115966796875
1.979827880859375
1.9812583923339844
2.0599365234375
2.1820068359375
1.9617080688476562
2.05230712890625
2.071380615234375
1.9478797912597656
2.0112991333007812
1.995086669921875
2.0322799682617188
2.1791458129882812
2.0475387573242188
2.0599365234375
2.1033287048339844
2.1309852600097656
1.9750595092773438
1.9898414611816406
1.9807815551757812
2.1963119506835938
2.3169517517089844
3.0159950256347656
2.1228790283203125
1.9755363464355469
2.704620361328125
1.9392967224121094
2.1157264709472656
1.9917488098144531
2.1457672119140625
1.9364356994628906
2.003192901611328
2.0303726196289062
1.972198486328125
1.964569091796875
1.9812583923339844
2.0360946655273438
2.140522003173828
2.1576881408691406
1.9650459289550781
2.0189285278320312
1.9288063049316406
2.074718475341797
1.9588470458984375
2.0537376403808594
2.197742462158203
2.242565155029297
2.0880699157714844
1.9545555114746094
2.1266937255859375
2.0933151245117188
2.2187232971191406
2.2172927856445312
1.9392967224121094
2.1505355834960938
2.0384788513183594
1.9640922546386719
2.0112991333007812
2.257823944091797
1.9993782043457031
2.010345458984375
2.0952224731445312
3.5314559936523438
2.086162567138672
2.227306365966797
2.3956298828125
2.231121063232422
1.9922256469726562
2.4824142456054688
1.9731521606445312
2.227306365966797
1.9564628601074219
2.0189285278320312
2.0503997802734375
2.1600723266601562
1.9693374633789062
2.086639404296875
1.9421577453613281
2.0589828491210938
2.064228057861328
1.9197463989257812
2.0751953125
2.028942108154297
2.048015594482422
2.0742416381835938
1.9502639770507812
2.05230712890625
2.201557159423828
2.0046234130859375
2.0999908447265625
1.9774436950683594
2.0203590393066406
1.9741058349609375
2.033233642578125
2.1491050720214844
2.4700164794921875
3.9343833923339844
2.0971298217773438
2.0766258239746094
2.0961761474609375
2.0766258239746094
2.0904541015625
2.067089080810547
2.0804405212402344
2.0933151245117188
1.9755363464355469
2.051830291748047
2.0647048950195312
2.106189727783203
2.0728111267089844
1.9927024841308594
1.9521713256835938
2.185821533203125
2.0651817321777344
2.071857452392578
2.045154571533203
2.0847320556640625
1.97601318359375
2.0294189453125
2.0236968994140625
2.162933349609375
2.0885467529296875
1.9783973693847656
1.9383430480957031
2.0589828491210938
2.0465850830078125
2.022266387939453
2.0775794982910156
2.2478103637695312
2.186298370361328
2.1152496337890625
2.048969268798828
2.1352767944335938
2.110004425048828
1.9783973693847656
2.028942108154297
2.0127296447753906
2.0570755004882812
2.0608901977539062
2.089977264404297
2.1109580993652344
2.006053924560547
2.037525177001953
1.9669532775878906
2.025604248046875
2.1872520446777344
2.540111541748047
2.384662628173828
2.4366378784179688
2.1109580993652344
2.7489662170410156
2.353668212890625
1.9941329956054688
2.0236968994140625
2.105236053466797
2.0837783813476562
1.9927024841308594
2.1820068359375
1.9755363464355469
1.9993782043457031
1.9550323486328125
2.040863037109375
3.7436485290527344
2.1238327026367188
2.166748046875
2.029895782470703
1.9931793212890625
2.12860107421875
2.144336700439453
2.0036697387695312
2.201080322265625
2.040863037109375
2.007007598876953
2.0895004272460938
1.9769668579101562
2.0728111267089844
1.9984245300292969
2.0589828491210938
2.2153854370117188
2.109527587890625
2.094745635986328
2.0842552185058594
1.9669532775878906
2.0623207092285156
2.0599365234375
2.0656585693359375
1.922607421875
4.138469696044922
2.003192901611328
1.9783973693847656
2.044677734375
2.063751220703125
1.9783973693847656
2.1042823791503906
2.08282470703125
2.1543502807617188
2.0956993103027344
2.051830291748047
2.2096633911132812
1.9898414611816406
2.0322799682617188
1.9588470458984375
2.5377273559570312
3.116607666015625
2.219676971435547
2.159595489501953
1.9383430480957031
1.9736289978027344
1.9974708557128906
1.9574165344238281
1.9659996032714844
2.3856163024902344
2.1338462829589844
2.0017623901367188
2.26593017578125
1.9826889038085938
1.9841194152832031
1.9702911376953125
1.9655227661132812
2.0623207092285156
2.0852088928222656
1.9779205322265625
2.059459686279297
1.9807815551757812
2.128124237060547
2.0546913146972656
2.171039581298828
2.2401809692382812
1.9659996032714844
2.1524429321289062
3.5142898559570312
2.1276473999023438
2.0837783813476562
2.009868621826172
2.060413360595703
2.3856163024902344
1.9946098327636719
2.246856689453125
1.9598007202148438
2.052783966064453
1.9292831420898438
1.9202232360839844
1.9230842590332031
1.9097328186035156
1.9216537475585938
2.056598663330078
2.0313262939453125
1.9202232360839844
2.2597312927246094
2.2058486938476562
2.2373199462890625
2.0284652709960938
2.0771026611328125
2.0394325256347656
2.1800994873046875
2.0308494567871094
2.1338462829589844
2.0771026611328125
1.9602775573730469
2.0346641540527344
1.9526481628417969
2.033710479736328
3.5772323608398438
2.0470619201660156
2.0360946655273438
2.0341873168945312
1.9555091857910156
3.7484169006347656
2.0575523376464844
1.9788742065429688
3.017902374267578
2.1338462829589844
1.9135475158691406
2.0613670349121094
2.5153160095214844
1.9431114196777344
2.063274383544922
2.4013519287109375
1.956939697265625
2.2110939025878906
2.151966094970703
2.0513534545898438
2.166271209716797
2.06756591796875
2.0599365234375
2.064228057861328
1.9655227661132812
2.0570755004882812
1.9593238830566406
1.9359588623046875
2.1028518676757812
1.9583702087402344
2.068042755126953
2.067089080810547
2.6826858520507812
2.3632049560546875
2.0599365234375
2.2382736206054688
2.0399093627929688
2.0852088928222656
1.9655227661132812
2.4766921997070312
1.9364356994628906
2.0532608032226562
2.110004425048828
2.0656585693359375
1.953125
2.044200897216797
1.9307136535644531
2.086639404296875
2.307891845703125
1.9516944885253906
2.0742416381835938
2.048492431640625
1.9898414611816406
1.9316673278808594
1.9431114196777344
1.9679069519042969
1.9421577453613281
1.9478797912597656
2.078533172607422
2.11334228515625
1.9564628601074219
2.0270347595214844
1.9640922546386719
1.9655227661132812
2.0208358764648438
1.9979476928710938
1.9917488098144531
2.1390914916992188
2.335071563720703
2.0613670349121094
2.044677734375
2.0847320556640625
2.059459686279297
1.9278526306152344
2.0551681518554688
2.193927764892578
2.132892608642578
1.9383430480957031
2.0647048950195312
1.9412040710449219
1.9559860229492188
2.0618438720703125
2.2101402282714844
2.315998077392578
2.140045166015625
2.437591552734375
2.3331642150878906
1.9078254699707031
2.0775794982910156
2.204418182373047
2.1071434020996094
2.1190643310546875
2.1300315856933594
2.403736114501953
2.1042823791503906
2.3336410522460938
1.9621849060058594
2.055644989013672
1.93023681640625
2.007007598876953
3.512859344482422
