# Supplementary material for: A multi-queue-based ECN marking strategy for multi-class QoS guarantee in programmable networks
Source: PeerJ Comput Sci. 2024 Oct 31;10:e2382. doi: 10.7717/peerj-cs.2382 (PMC11623001; doi:10.7717/peerj-cs.2382)
Supplement: Supplemental Information 1 [file peerj-cs-10-2382-s001.zip › code and data/scene1/data/rtt-p4qcn.txt]

11.800765991210938
2.6941299438476562
2.376079559326172
2.5300979614257812
2.3055076599121094
2.3412704467773438
2.5234222412109375
2.437591552734375
2.1944046020507812
2.4547576904296875
2.048969268798828
2.1920204162597656
2.4247169494628906
2.5920867919921875
4.509449005126953
2.2268295288085938
2.4008750915527344
2.09808349609375
2.0198822021484375
2.2525787353515625
2.094745635986328
2.2573471069335938
2.0475387573242188
2.490997314453125
2.1305084228515625
2.101421356201172
2.025127410888672
2.197265625
2.0236968994140625
2.4890899658203125
2.082347869873047
2.193450927734375
2.3674964904785156
2.1572113037109375
2.0432472229003906
2.3288726806640625
2.037525177001953
2.1500587463378906
2.25830078125
2.323627471923828
2.0575523376464844
2.3660659790039062
2.182483673095703
2.2253990173339844
2.63214111328125
2.342700958251953
2.5262832641601562
2.1848678588867188
2.3050308227539062
2.685546875
2.0956993103027344
3.9091110229492188
2.174854278564453
2.3217201232910156
2.079486846923828
2.0456314086914062
2.326488494873047
2.112865447998047
2.2301673889160156
2.1123886108398438
2.8696060180664062
2.0809173583984375
2.330303192138672
2.2144317626953125
2.1910667419433594
2.1276473999023438
2.178192138671875
2.5548934936523438
2.097606658935547
2.1800994873046875
2.4547576904296875
2.4538040161132812
2.1686553955078125
2.3894309997558594
2.51007080078125
2.1147727966308594
2.0685195922851562
2.8476715087890625
2.0961761474609375
2.3660659790039062
2.418994903564453
2.3932456970214844
1.9946098327636719
1.9679069519042969
2.1238327026367188
2.0089149475097656
2.0723342895507812
2.147197723388672
2.7213096618652344
2.6149749755859375
2.7718544006347656
2.0656585693359375
2.4881362915039062
2.4271011352539062
2.319812774658203
2.3055076599121094
2.925395965576172
2.3679733276367188
2.7446746826171875
2.422809600830078
2.201080322265625
2.0380020141601562
3.8976669311523438
2.086162567138672
2.376079559326172
2.5539398193359375
3.826618194580078
2.495288848876953
2.498626708984375
2.8171539306640625
2.6030540466308594
3.1719207763671875
2.4313926696777344
7.958412170410156
3.7517547607421875
4.887104034423828
7.07244873046875
2.2797584533691406
2.6030540466308594
2.1038055419921875
2.570629119873047
2.438068389892578
2.3698806762695312
2.6297569274902344
2.452373504638672
2.7360916137695312
2.5610923767089844
2.494335174560547
2.1352767944335938
2.4580955505371094
2.445697784423828
2.590179443359375
2.4738311767578125
2.2377967834472656
2.1195411682128906
2.0151138305664062
1.9879341125488281
3.276824951171875
2.4313926696777344
3.699779510498047
2.0766258239746094
2.1042823791503906
1.9817352294921875
2.3546218872070312
1.9745826721191406
2.0279884338378906
2.4847984313964844
2.341747283935547
2.231121063232422
2.4213790893554688
2.4347305297851562
7.0781707763671875
2.013683319091797
8.636474609375
3.5638809204101562
4.660606384277344
3.1375885009765625
3.631114959716797
9.859085083007812
9.82809066772461
7.224559783935547
8.417606353759766
8.175373077392578
2.1996498107910156
2.41851806640625
2.7008056640625
2.1033287048339844
2.1371841430664062
2.048015594482422
2.1076202392578125
2.2068023681640625
2.441883087158203
2.166748046875
2.0003318786621094
2.192974090576172
2.5434494018554688
2.181529998779297
2.566814422607422
3.2281875610351562
2.3832321166992188
2.7036666870117188
2.414226531982422
2.276897430419922
2.880573272705078
3.5576820373535156
2.1033287048339844
2.2878646850585938
2.4690628051757812
2.4824142456054688
3.2129287719726562
2.017974853515625
1.9559860229492188
2.0194053649902344
3.7212371826171875
2.0842552185058594
2.05230712890625
2.3622512817382812
2.1576881408691406
4.944324493408203
2.8600692749023438
2.1371841430664062
2.010345458984375
2.117633819580078
2.090930938720703
2.063751220703125
2.0813941955566406
2.2706985473632812
2.384185791015625
2.0322799682617188
2.712726593017578
2.6521682739257812
3.284454345703125
2.460956573486328
9.759902954101562
4.169940948486328
2.9463768005371094
4.539966583251953
4.090309143066406
2.338886260986328
2.1829605102539062
3.4165382385253906
3.2606124877929688
3.1080245971679688
2.5153160095214844
2.44140625
2.3474693298339844
2.712726593017578
2.440929412841797
2.0761489868164062
2.2835731506347656
2.2668838500976562
4.949092864990234
2.1657943725585938
2.0003318786621094
2.075672149658203
2.3479461669921875
1.9659996032714844
2.2072792053222656
2.491474151611328
2.2821426391601562
2.4585723876953125
2.1524429321289062
1.9559860229492188
2.1619796752929688
1.9526481628417969
2.1142959594726562
2.033710479736328
2.1982192993164062
1.9936561584472656
3.1070709228515625
5.677700042724609
1.9626617431640625
1.956939697265625
4.1599273681640625
2.3889541625976562
2.1986961364746094
5.016803741455078
7.248401641845703
9.72890853881836
2.472400665283203
1.9698143005371094
1.9049644470214844
4.069805145263672
1.9345283508300781
2.0990371704101562
1.9674301147460938
4.201412200927734
2.1615028381347656
2.8891563415527344
2.8448104858398438
1.9917488098144531
2.0532608032226562
2.143383026123047
1.9698143005371094
1.987457275390625
1.941680908203125
2.5734901428222656
1.8887519836425781
2.002716064453125
2.204418182373047
2.1581649780273438
2.4003982543945312
2.1295547485351562
1.9316673278808594
2.1715164184570312
2.1429061889648438
1.8992424011230469
2.3822784423828125
2.079010009765625
2.2797584533691406
3.2830238342285156
2.3565292358398438
2.0461082458496094
2.4847984313964844
3.0307769775390625
2.0961761474609375
3.5653114318847656
4.2018890380859375
2.06756591796875
1.9578933715820312
2.22015380859375
2.1524429321289062
2.200603485107422
1.9907951354980469
5.316257476806641
1.941680908203125
2.2182464599609375
2.2115707397460938
2.171039581298828
4.38690185546875
1.9993782043457031
2.1295547485351562
1.9621849060058594
2.117156982421875
3.8900375366210938
6.1511993408203125
2.129077911376953
2.2497177124023438
3.0584335327148438
2.0275115966796875
2.1581649780273438
2.197265625
2.4881362915039062
2.3651123046875
2.7375221252441406
2.35748291015625
2.4847984313964844
2.32696533203125
2.128124237060547
2.0966529846191406
2.155303955078125
2.6884078979492188
2.2759437561035156
2.265453338623047
2.231597900390625
2.1958351135253906
2.7832984924316406
2.063274383544922
2.071857452392578
2.441883087158203
2.994060516357422
7.420063018798828
5.663871765136719
1.9731521606445312
12.386798858642578
9.832382202148438
2.3746490478515625
2.299785614013672
2.025604248046875
2.0041465759277344
2.204418182373047
1.9392967224121094
1.9602775573730469
2.0513534545898438
2.032756805419922
1.9392967224121094
2.0990371704101562
2.094745635986328
1.9536018371582031
2.0551681518554688
2.2797584533691406
2.0627975463867188
2.1963119506835938
2.0303726196289062
2.3670196533203125
1.9512176513671875
2.3183822631835938
2.2611618041992188
2.1715164184570312
2.0766258239746094
2.2916793823242188
2.0852088928222656
2.2945404052734375
2.1381378173828125
2.1033287048339844
2.2454261779785156
2.08282470703125
2.079486846923828
2.0647048950195312
2.2263526916503906
2.5177001953125
2.3508071899414062
2.0470619201660156
2.6369094848632812
3.136157989501953
2.3398399353027344
2.6264190673828125
2.43377685546875
2.5768280029296875
2.724170684814453
2.3317337036132812
2.117156982421875
2.2096633911132812
1.9707679748535156
4.168033599853516
2.376556396484375
1.9979476928710938
2.185821533203125
2.9883384704589844
1.9164085388183594
1.9397735595703125
2.482891082763672
2.7756690979003906
2.0122528076171875
2.4933815002441406
4.43267822265625
2.0904541015625
1.9702911376953125
2.116680145263672
1.9497871398925781
2.105236053466797
1.9474029541015625
1.96075439453125
1.9402503967285156
3.559112548828125
2.0570755004882812
2.0079612731933594
2.063751220703125
1.9927024841308594
2.0112991333007812
1.9612312316894531
1.9903182983398438
233.64830017089844
206.45952224731445
190.00577926635742
164.68429565429688
164.51072692871094
159.44480895996094
159.4386100769043
124.05776977539062
123.64530563354492
120.96166610717773
120.76520919799805
110.46600341796875
80.15203475952148
79.8959732055664
72.45874404907227
52.912235260009766
43.14374923706055
46.74196243286133
49.129486083984375
40.26174545288086
40.158748626708984
9.5672607421875
9.373664855957031
5.3386688232421875
12.208938598632812
2.1543502807617188
2.0189285278320312
1.8982887268066406
1.9831657409667969
2.0880699157714844
2.4547576904296875
2.1829605102539062
2.048492431640625
2.0995140075683594
1.9183158874511719
2.6044845581054688
2.0999908447265625
2.2077560424804688
1.9063949584960938
2.0322799682617188
2.0656585693359375
2.06756591796875
2.117156982421875
1.9083023071289062
2.1619796752929688
1.8949508666992188
2.170085906982422
1.9192695617675781
1.9383430480957031
2.032756805419922
2.071857452392578
4.612445831298828
1.9974708557128906
2.0422935485839844
2.277374267578125
2.0689964294433594
4.603862762451172
2.1796226501464844
2.0775794982910156
2.429485321044922
1.9392967224121094
1.9359588623046875
1.8949508666992188
2.3026466369628906
1.972198486328125
1.9431114196777344
1.96075439453125
10.249137878417969
9.42087173461914
1.9869804382324219
4.92095947265625
2.5415420532226562
2.4814605712890625
1.9459724426269531
2.47955322265625
2.0542144775390625
2.2683143615722656
1.9240379333496094
1.9268989562988281
1.9168853759765625
2.464771270751953
2.2516250610351562
2.117156982421875
3.0503273010253906
2.5839805603027344
2.475261688232422
2.4518966674804688
2.4886131286621094
2.2759437561035156
1.9044876098632812
2.4313926696777344
2.1638870239257812
2.99835205078125
4.4918060302734375
1.9731521606445312
1.9307136535644531
2.12860107421875
4.317760467529297
6.5155029296875
2.110004425048828
3.6182403564453125
2.151012420654297
2.0775794982910156
2.5339126586914062
1.9907951354980469
1.9326210021972656
2.00653076171875
2.1638870239257812
2.1190643310546875
2.479076385498047
1.9245147705078125
1.949310302734375
2.315521240234375
2.688884735107422
1.9712448120117188
2.5234222412109375
1.9860267639160156
2.2058486938476562
2.0008087158203125
2.028942108154297
2.0427703857421875
1.9316673278808594
1.9659996032714844
1.9659996032714844
2.5472640991210938
2.2835731506347656
1.9788742065429688
2.2673606872558594
1.9555091857910156
2.3298263549804688
1.9330978393554688
1.9574165344238281
1.956939697265625
2.605438232421875
1.9617080688476562
1.911163330078125
1.9459724426269531
2.2172927856445312
2.025127410888672
2.3016929626464844
1.9955635070800781
2.003192901611328
2.262115478515625
1.9669532775878906
2.1200180053710938
2.006053924560547
1.9326210021972656
1.9655227661132812
1.9979476928710938
1.9831657409667969
2.0990371704101562
2.0270347595214844
6.746768951416016
2.536773681640625
4.701137542724609
2.0775794982910156
2.204418182373047
1.9841194152832031
2.2568702697753906
1.9526481628417969
2.1996498107910156
2.2101402282714844
2.1071434020996094
2.0284652709960938
2.0041465759277344
2.411365509033203
2.0880699157714844
2.231121063232422
2.0775794982910156
4.498481750488281
2.0742416381835938
1.9726753234863281
2.002239227294922
2.0093917846679688
2.144336700439453
2.1386146545410156
1.9431114196777344
2.045154571533203
2.0046234130859375
2.003192901611328
1.9578933715820312
1.987457275390625
1.9865036010742188
2.17437744140625
1.9574165344238281
2.337932586669922
2.051830291748047
2.045154571533203
1.9631385803222656
1.9197463989257812
1.9450187683105469
2.017498016357422
2.2125244140625
2.1185874938964844
2.0651817321777344
2.0089149475097656
1.995086669921875
1.9650459289550781
2.094268798828125
2.3660659790039062
3.666400909423828
2.097606658935547
2.021312713623047
2.1390914916992188
2.1691322326660156
2.9764175415039062
2.498149871826172
1.9526481628417969
2.1276473999023438
2.365589141845703
2.4857521057128906
2.4352073669433594
2.0132064819335938
2.632617950439453
2.032756805419922
4.617214202880859
3.505706787109375
2.87628173828125
2.31170654296875
2.5386810302734375
2.502918243408203
2.4628639221191406
2.3107528686523438
2.704143524169922
7.19451904296875
11.135101318359375
2.4361610412597656
1.9364356994628906
2.1076202392578125
1.9240379333496094
2.0685195922851562
2.361297607421875
3.4432411193847656
3.4050941467285156
3.2219886779785156
3.2563209533691406
1.9598007202148438
2.590656280517578
2.5472640991210938
2.2735595703125
2.307415008544922
3.943920135498047
2.189159393310547
2.048492431640625
2.014636993408203
2.147197723388672
2.284526824951172
2.0041465759277344
2.3126602172851562
1.9564628601074219
9.91678237915039
2.067089080810547
2.01416015625
2.086639404296875
2.040863037109375
1.9769668579101562
1.9683837890625
1.9769668579101562
2.2640228271484375
1.9669532775878906
2.0275115966796875
1.9774436950683594
2.0961761474609375
2.0737648010253906
2.3140907287597656
2.0203590393066406
2.3789405822753906
2.3488998413085938
2.0508766174316406
2.2139549255371094
1.9445419311523438
1.9664764404296875
2.5115013122558594
2.40325927734375
2.6702880859375
2.3779869079589844
2.223968505859375
2.4156570434570312
2.5649070739746094
2.5806427001953125
2.6082992553710938
2.594470977783203
2.8662681579589844
2.6235580444335938
2.3069381713867188
2.220630645751953
1.9841194152832031
2.3674964904785156
2.1343231201171875
2.0685195922851562
2.38800048828125
2.5377273559570312
2.6831626892089844
2.7456283569335938
2.467632293701172
2.396106719970703
2.0089149475097656
2.582073211669922
2.8891563415527344
2.7494430541992188
4.091739654541016
2.269744873046875
2.7484893798828125
2.1185874938964844
2.205371856689453
2.4671554565429688
2.002716064453125
2.6521682739257812
2.784252166748047
2.582073211669922
2.6483535766601562
2.555370330810547
2.357006072998047
2.4852752685546875
3.3464431762695312
5.557537078857422
2.4094581604003906
2.852916717529297
2.5968551635742188
2.6984214782714844
2.8696060180664062
3.207683563232422
3.184795379638672
2.9511451721191406
3.2720565795898438
2.5277137756347656
2.4003982543945312
2.0189285278320312
2.1262168884277344
1.9421577453613281
2.4275779724121094
2.2020339965820312
2.117156982421875
2.2072792053222656
2.555370330810547
2.181529998779297
1.9731521606445312
2.86102294921875
4.752635955810547
3.13568115234375
3.13568115234375
2.6526451110839844
3.0126571655273438
2.5429725646972656
2.850055694580078
2.663135528564453
2.1681785583496094
2.2287368774414062
2.292156219482422
1.9755363464355469
2.216815948486328
2.1200180053710938
2.139568328857422
2.4099349975585938
2.105712890625
2.178192138671875
2.014636993408203
2.0585060119628906
4.093170166015625
2.5167465209960938
2.0318031311035156
2.2878646850585938
2.143383026123047
2.0003318786621094
5.084037780761719
2.682209014892578
2.014636993408203
8.069992065429688
3.7260055541992188
5.611419677734375
3.051280975341797
3.0508041381835938
2.7947425842285156
2.2406578063964844
2.056121826171875
8.341789245605469
2.1009445190429688
2.2559165954589844
2.5892257690429688
2.5000572204589844
1.9664764404296875
2.2788047790527344
2.6955604553222656
4.658222198486328
2.3789405822753906
2.57110595703125
2.8319358825683594
2.4347305297851562
6.40106201171875
1.9702911376953125
2.0160675048828125
2.1576881408691406
2.788543701171875
2.1986961364746094
2.8820037841796875
2.6721954345703125
3.253459930419922
2.383708953857422
2.682209014892578
4.096031188964844
6.435394287109375
2.1948814392089844
2.0246505737304688
2.5353431701660156
1.972198486328125
2.4442672729492188
2.0241737365722656
2.265453338623047
2.1605491638183594
2.0914077758789062
2.1910667419433594
2.158641815185547
2.258777618408203
2.117633819580078
2.1047592163085938
2.3179054260253906
2.1910667419433594
2.3751258850097656
2.0503997802734375
3.421783447265625
1.9841194152832031
2.289295196533203
2.4466514587402344
2.154827117919922
2.3550987243652344
2.216815948486328
7.534503936767578
5.572319030761719
2.4123191833496094
3.1981468200683594
2.376079559326172
2.0360946655273438
2.34222412109375
2.2001266479492188
2.372264862060547
2.216815948486328
2.499103546142578
4.451751708984375
4.956722259521484
2.09808349609375
2.5873184204101562
2.0084381103515625
3.6835670471191406
1.9426345825195312
2.3941993713378906
2.0513534545898438
2.3403167724609375
2.1085739135742188
2.2177696228027344
2.1309852600097656
2.223491668701172
2.0399093627929688
1.9960403442382812
2.0151138305664062
2.0813941955566406
1.9621849060058594
1.9845962524414062
1.9984245300292969
2.0780563354492188
2.7322769165039062
1.9974708557128906
2.0966529846191406
1.9621849060058594
2.2296905517578125
2.0627975463867188
1.9497871398925781
2.2554397583007812
2.609729766845703
1.9927024841308594
2.0294189453125
2.117156982421875
1.9378662109375
2.235889434814453
2.0170211791992188
1.9693374633789062
2.1071434020996094
2.2797584533691406
1.9750595092773438
1.9540786743164062
1.9845962524414062
2.483367919921875
1.96075439453125
1.9989013671875
2.4003982543945312
1.9764900207519531
2.132892608642578
2.002239227294922
1.9989013671875
1.9307136535644531
4.436492919921875
2.2115707397460938
2.762317657470703
2.69317626953125
2.2706985473632812
3.8161277770996094
1.9145011901855469
1.94549560546875
1.9364356994628906
1.9578933715820312
1.9230842590332031
3.5681724548339844
1.9707679748535156
2.6950836181640625
1.9564628601074219
2.071380615234375
3.0517578125
2.598285675048828
2.789020538330078
3.76129150390625
8.791923522949219
1.99127197265625
2.0360946655273438
3.2663345336914062
7.598876953125
17.29869842529297
19.353389739990234
26.414871215820312
35.45713424682617
23.74410629272461
26.122093200683594
38.057804107666016
33.78772735595703
40.47393798828125
42.148590087890625
40.32421112060547
21.10147476196289
26.09109878540039
24.927139282226562
23.961544036865234
23.94247055053711
17.482757568359375
12.50457763671875
3.8080215454101562
2.1257400512695312
2.9754638671875
3.932476043701172
2.0112991333007812
2.0647048950195312
2.109527587890625
1.9254684448242188
1.9845962524414062
2.0227432250976562
2.25067138671875
2.124786376953125
2.1729469299316406
1.8815994262695312
2.0008087158203125
2.307891845703125
2.1157264709472656
2.8285980224609375
2.5086402893066406
2.159595489501953
4.368305206298828
6.522655487060547
1.9626617431640625
2.0394325256347656
2.0546913146972656
1.9764900207519531
2.205371856689453
1.9965171813964844
2.1114349365234375
2.1648406982421875
1.9927024841308594
2.0275115966796875
2.384662628173828
2.315998077392578
2.3741722106933594
2.147197723388672
1.9683837890625
1.9869804382324219
2.0737648010253906
1.995086669921875
2.345561981201172
2.1114349365234375
2.0008087158203125
2.1691322326660156
1.9655227661132812
2.0112991333007812
1.9626617431640625
1.9583702087402344
2.1109580993652344
2.0394325256347656
2.0918846130371094
2.51007080078125
2.2902488708496094
1.9769668579101562
8.039474487304688
2.3717880249023438
2.4313926696777344
2.312183380126953
2.3097991943359375
4.178524017333984
2.147197723388672
2.925872802734375
1.9521713256835938
2.064228057861328
2.0394325256347656
2.051830291748047
2.1104812622070312
2.1462440490722656
4.139900207519531
2.8977394104003906
3.116607666015625
2.8209686279296875
2.7985572814941406
2.7093887329101562
2.6693344116210938
2.4771690368652344
2.4156570434570312
2.299785614013672
2.0165443420410156
2.003192901611328
2.2292137145996094
2.003192901611328
1.9764900207519531
2.0203590393066406
2.0132064819335938
2.1715164184570312
2.29644775390625
2.029895782470703
3.979206085205078
2.0465850830078125
2.075672149658203
2.013683319091797
2.0656585693359375
2.315521240234375
2.0389556884765625
2.033233642578125
2.4390220642089844
1.9783973693847656
2.093791961669922
2.1677017211914062
2.1996498107910156
2.1491050720214844
2.0728111267089844
1.9893646240234375
2.410888671875
2.014636993408203
2.162933349609375
2.036571502685547
2.0303726196289062
2.208232879638672
2.3088455200195312
2.0885467529296875
2.0990371704101562
2.098560333251953
2.2072792053222656
2.0422935485839844
2.136707305908203
2.2864341735839844
2.1347999572753906
2.0627975463867188
2.0685195922851562
1.9931793212890625
2.0914077758789062
2.0537376403808594
2.0432472229003906
2.1681785583496094
2.308368682861328
2.0351409912109375
2.0856857299804688
2.3636817932128906
2.033710479736328
2.01416015625
1.9803047180175781
2.0232200622558594
2.1343231201171875
2.2530555725097656
2.1905899047851562
2.0084381103515625
2.052783966064453
2.0017623901367188
2.3946762084960938
2.1028518676757812
2.3751258850097656
2.2344589233398438
2.032756805419922
2.052783966064453
2.1152496337890625
1.9702911376953125
1.9736289978027344
2.010345458984375
1.9936561584472656
2.182483673095703
1.9478797912597656
1.9712448120117188
1.96075439453125
1.9640922546386719
1.9326210021972656
4.866123199462891
1.91497802734375
2.38037109375
2.171039581298828
1.9335746765136719
2.025127410888672
1.9631385803222656
1.9989013671875
2.12860107421875
1.9636154174804688
1.922607421875
3.5452842712402344
2.4366378784179688
1.9860267639160156
2.0055770874023438
1.972198486328125
1.9145011901855469
1.9659996032714844
1.9159317016601562
2.1500587463378906
2.051830291748047
2.1305084228515625
2.040863037109375
2.3818016052246094
2.7298927307128906
3.498077392578125
3.3111572265625
2.2754669189453125
2.372264862060547
1.97601318359375
2.460002899169922
2.856731414794922
5.156993865966797
4.9800872802734375
1.9698143005371094
2.4709701538085938
2.9144287109375
2.5010108947753906
2.4366378784179688
2.3932456970214844
2.528667449951172
2.5625228881835938
2.0508766174316406
2.6865005493164062
2.2602081298828125
2.1915435791015625
2.3636817932128906
2.3832321166992188
2.238750457763672
2.707958221435547
2.251148223876953
2.1495819091796875
1.9936561584472656
2.308368682861328
1.9536018371582031
1.9898414611816406
2.415180206298828
2.0165443420410156
2.1071434020996094
2.048969268798828
2.2068023681640625
2.8471946716308594
2.346515655517578
2.2063255310058594
2.3169517517089844
2.2034645080566406
2.292156219482422
2.4356842041015625
2.196788787841797
2.2110939025878906
2.8524398803710938
2.5963783264160156
2.2382736206054688
1.9769668579101562
2.5358200073242188
2.559661865234375
2.5196075439453125
1.9769668579101562
2.5491714477539062
2.5963783264160156
2.1991729736328125
2.2759437561035156
2.0761489868164062
2.8243064880371094
2.2788047790527344
2.1610260009765625
2.541065216064453
2.1200180053710938
2.0475387573242188
2.0775794982910156
2.3860931396484375
2.0270347595214844
2.0079612731933594
2.0470619201660156
2.2211074829101562
2.1271705627441406
2.1643638610839844
2.292156219482422
2.1762847900390625
1.9469261169433594
2.101421356201172
2.0079612731933594
2.5548934936523438
2.0904541015625
2.3326873779296875
2.2935867309570312
3.357410430908203
2.3517608642578125
2.303600311279297
3.0336380004882812
2.5281906127929688
3.8890838623046875
3.6644935607910156
2.841949462890625
3.3097267150878906
3.1867027282714844
2.998828887939453
4.133701324462891
2.5544166564941406
3.7708282470703125
3.2510757446289062
4.652976989746094
5.837917327880859
2.689838409423828
4.731178283691406
6.022930145263672
3.681659698486328
3.9377212524414062
5.458831787109375
3.6020278930664062
3.333568572998047
10.242462158203125
2.6836395263671875
2.0613670349121094
2.201557159423828
1.9869804382324219
2.1457672119140625
2.0780563354492188
4.246234893798828
6.413936614990234
2.7599334716796875
5.589962005615234
2.219676971435547
1.9941329956054688
2.4580955505371094
2.014636993408203
2.383708953857422
1.9598007202148438
2.0432472229003906
2.0008087158203125
2.056121826171875
1.9941329956054688
2.0842552185058594
2.1181106567382812
2.0456314086914062
2.6397705078125
2.208232879638672
1.9803047180175781
3.0303001403808594
2.453327178955078
2.6421546936035156
2.6998519897460938
2.456188201904297
2.659320831298828
2.528667449951172
2.5892257690429688
2.499103546142578
2.5777816772460938
2.533435821533203
2.7680397033691406
2.654552459716797
2.5305747985839844
2.579212188720703
2.6750564575195312
1.9693374633789062
2.814769744873047
3.1023025512695312
2.5010108947753906
2.2335052490234375
2.0842552185058594
1.9545555114746094
2.2492408752441406
2.4967193603515625
2.4552345275878906
2.1605491638183594
1.9450187683105469
2.155780792236328
2.0904541015625
1.9335746765136719
1.9273757934570312
1.9998550415039062
2.0079612731933594
1.9621849060058594
1.9693374633789062
2.223491668701172
2.136707305908203
1.9359588623046875
2.048969268798828
1.9283294677734375
1.9154548645019531
2.0694732666015625
1.9850730895996094
1.9283294677734375
2.1905899047851562
2.376079559326172
1.934051513671875
2.143383026123047
1.9621849060058594
1.9755363464355469
2.1085739135742188
2.0766258239746094
3.6907196044921875
2.3326873779296875
1.9731521606445312
2.3593902587890625
1.9602775573730469
2.0570755004882812
2.525806427001953
2.0155906677246094
2.665996551513672
2.155780792236328
2.2902488708496094
4.662990570068359
1.9712448120117188
1.9731521606445312
1.9526481628417969
2.601146697998047
2.8276443481445312
2.1467208862304688
2.0399093627929688
2.0012855529785156
1.9588470458984375
2.1653175354003906
2.8362274169921875
2.7875900268554688
2.8471946716308594
10.88857650756836
3.261566162109375
22.179603576660156
19.939899444580078
29.300689697265625
26.29566192626953
3.6063194274902344
3.506183624267578
3.548145294189453
3.4122467041015625
2.8629302978515625
2.5224685668945312
3.1614303588867188
3.1418800354003906
3.1843185424804688
2.894878387451172
2.0551681518554688
2.1576881408691406
2.136707305908203
2.38037109375
2.1033287048339844
2.0585060119628906
2.215862274169922
1.9812583923339844
2.1162033081054688
2.1805763244628906
2.196788787841797
1.9793510437011719
1.9502639770507812
2.422332763671875
2.258777618408203
2.3431777954101562
2.1119117736816406
2.3751258850097656
2.5262832641601562
2.3832321166992188
2.6235580444335938
2.7112960815429688
5.184173583984375
3.3121109008789062
7.740497589111328
5.438804626464844
2.7437210083007812
2.7112960815429688
2.7518272399902344
12.1917724609375
11.065006256103516
4.359245300292969
4.019737243652344
5.4302215576171875
8.816719055175781
2.177715301513672
3.7021636962890625
2.8090476989746094
2.4857521057128906
2.460002899169922
2.7136802673339844
2.2401809692382812
2.2192001342773438
2.0093917846679688
1.9917488098144531
2.2859573364257812
2.113819122314453
2.090930938720703
2.0399093627929688
2.040863037109375
2.0952224731445312
2.215862274169922
2.1123886108398438
7.0171356201171875
6.9255828857421875
2.026081085205078
2.1605491638183594
2.3598670959472656
1.9555091857910156
3.620147705078125
2.0117759704589844
2.0928382873535156
2.0236968994140625
1.9631385803222656
1.9388198852539062
1.9426345825195312
1.9297599792480469
2.0961761474609375
1.9698143005371094
2.0837783813476562
2.391338348388672
2.0465850830078125
1.9245147705078125
1.983642578125
1.9893646240234375
2.097606658935547
2.1104812622070312
1.9526481628417969
1.9369125366210938
2.0275115966796875
1.9469261169433594
1.9311904907226562
2.0651817321777344
2.2263526916503906
2.155303955078125
2.2211074829101562
2.1452903747558594
2.063751220703125
2.0966529846191406
1.9698143005371094
2.0589828491210938
2.010345458984375
2.9048919677734375
3.010272979736328
2.6254653930664062
2.6407241821289062
2.5434494018554688
2.5916099548339844
2.2568702697753906
3.142833709716797
2.406597137451172
2.170085906982422
2.18963623046875
2.4805068969726562
2.4204254150390625
1.956939697265625
2.007007598876953
2.028942108154297
2.078533172607422
2.1352767944335938
3.7970542907714844
1.9655227661132812
3.3483505249023438
2.2797584533691406
2.1429061889648438
2.3393630981445312
2.1772384643554688
2.09808349609375
3.525257110595703
2.0360946655273438
2.0227432250976562
2.0966529846191406
2.0852088928222656
2.021312713623047
2.307891845703125
2.2268295288085938
5.421638488769531
2.0904541015625
2.132415771484375
1.97601318359375
2.0999908447265625
3.24249267578125
2.444744110107422
1.9845962524414062
2.1505355834960938
2.037525177001953
2.2301673889160156
2.3946762084960938
1.9316673278808594
2.147674560546875
2.0003318786621094
2.6311874389648438
2.2988319396972656
2.1500587463378906
2.0575523376464844
1.9779205322265625
2.3775100708007812
2.66265869140625
2.0818710327148438
2.0127296447753906
2.2301673889160156
2.197742462158203
2.189159393310547
1.9688606262207031
1.9588470458984375
2.010345458984375
1.9783973693847656
2.201557159423828
2.2401809692382812
3.6115646362304688
2.029895782470703
2.1409988403320312
1.9555091857910156
2.18963623046875
2.0275115966796875
2.5115013122558594
2.2597312927246094
270.5512046813965
241.04070663452148
242.0806884765625
249.65381622314453
239.51148986816406
235.20898818969727
236.41252517700195
219.6507453918457
210.47449111938477
205.60884475708008
178.8945198059082
161.81516647338867
171.9508171081543
172.8343963623047
160.09140014648438
166.0633087158203
133.03709030151367
133.18824768066406
132.63845443725586
122.07937240600586
121.9778060913086
107.23686218261719
91.92848205566406
97.88894653320312
81.36510848999023
66.99037551879883
66.75910949707031
53.536415100097656
41.52488708496094
35.83478927612305
16.357421875
14.873981475830078
3.7250518798828125
2.5539398193359375
5.5332183837890625
5.246162414550781
2.452373504638672
1.9254684448242188
1.9373893737792969
2.0227432250976562
1.9793510437011719
2.1448135375976562
2.2039413452148438
1.9354820251464844
1.995086669921875
2.0623207092285156
2.0046234130859375
2.224445343017578
2.5033950805664062
2.021312713623047
2.254962921142578
2.159595489501953
2.2368431091308594
2.4166107177734375
2.5053024291992188
2.6979446411132812
2.171039581298828
2.2444725036621094
2.61688232421875
2.388477325439453
2.4962425231933594
2.1085739135742188
2.0766258239746094
2.1538734436035156
2.9249191284179688
2.0246505737304688
2.3221969604492188
2.182483673095703
2.037525177001953
2.0918846130371094
2.12860107421875
2.1958351135253906
2.101421356201172
1.9888877868652344
2.4166107177734375
2.1209716796875
2.1152496337890625
2.010345458984375
2.0079612731933594
2.357006072998047
1.9736289978027344
1.9769668579101562
1.9998550415039062
2.5634765625
2.1314620971679688
1.9631385803222656
2.391815185546875
2.0613670349121094
2.1276473999023438
2.013683319091797
1.9583702087402344
2.0689964294433594
2.1924972534179688
2.2263526916503906
2.0928382873535156
1.972198486328125
2.441883087158203
2.0294189453125
2.0966529846191406
2.1467208862304688
3.8895606994628906
2.3789405822753906
2.365589141845703
3.0584335327148438
4.600048065185547
2.7475357055664062
2.0732879638671875
2.6693344116210938
2.9740333557128906
2.3555755615234375
2.4552345275878906
2.6154518127441406
2.6001930236816406
2.6831626892089844
2.734661102294922
2.5920867919921875
2.4499893188476562
2.979278564453125
2.4962425231933594
2.078533172607422
4.242897033691406
4.054546356201172
3.9472579956054688
1.9173622131347656
2.468109130859375
2.8238296508789062
1.9488334655761719
2.0728111267089844
2.5382041931152344
2.6159286499023438
2.1653175354003906
2.0952224731445312
2.0074844360351562
2.1643638610839844
2.1033287048339844
1.9702911376953125
1.9803047180175781
2.0012855529785156
2.0012855529785156
1.9659996032714844
2.7070045471191406
2.5415420532226562
2.674102783203125
2.6068687438964844
2.8595924377441406
2.5353431701660156
2.6636123657226562
8.086681365966797
1.9636154174804688
2.9611587524414062
2.3589134216308594
4.496574401855469
2.7909278869628906
6.084918975830078
1.91497802734375
2.0394325256347656
1.9450187683105469
1.9884109497070312
2.1467208862304688
2.0346641540527344
1.953125
5.31768798828125
1.9578933715820312
1.9407272338867188
1.9965171813964844
2.0384788513183594
1.9960403442382812
2.2025108337402344
2.0575523376464844
1.93023681640625
1.89208984375
1.9121170043945312
1.9536018371582031
1.9822120666503906
1.9016265869140625
2.0732879638671875
1.9960403442382812
1.9659996032714844
1.9793510437011719
1.9412040710449219
2.0356178283691406
2.0542144775390625
2.0041465759277344
2.173900604248047
2.1920204162597656
2.117633819580078
2.017498016357422
2.0904541015625
1.9612312316894531
2.0956993103027344
2.0532608032226562
2.536296844482422
2.3016929626464844
2.2292137145996094
2.353668212890625
2.5420188903808594
2.8939247131347656
2.11334228515625
3.0736923217773438
2.4819374084472656
4.43267822265625
2.7761459350585938
2.8705596923828125
2.6702880859375
2.8104782104492188
2.6612281799316406
2.7246475219726562
2.6984214782714844
2.6988983154296875
2.689361572265625
2.414703369140625
2.410888671875
2.651691436767578
2.9211044311523438
2.5758743286132812
2.5033950805664062
2.4433135986328125
2.6865005493164062
2.4347305297851562
2.2020339965820312
2.4824142456054688
2.7742385864257812
2.55584716796875
2.5167465209960938
3.4890174865722656
2.7570724487304688
3.6258697509765625
4.032135009765625
3.463268280029297
3.345489501953125
4.155635833740234
3.7136077880859375
3.5643577575683594
4.18853759765625
3.262042999267578
2.720355987548828
3.871917724609375
6.834983825683594
9.120941162109375
6.091594696044922
3.0450820922851562
2.7618408203125
5.613803863525391
7.339954376220703
2.399444580078125
2.567291259765625
2.7608871459960938
2.8944015502929688
2.7861595153808594
2.7761459350585938
2.711772918701172
2.327442169189453
2.3565292358398438
2.193450927734375
2.7570724487304688
2.3965835571289062
2.1538734436035156
2.2335052490234375
2.2635459899902344
2.4280548095703125
1.9755363464355469
1.9807815551757812
2.212047576904297
2.05230712890625
2.1643638610839844
2.071857452392578
2.052783966064453
2.266407012939453
2.0723342895507812
2.193450927734375
2.220630645751953
2.1462440490722656
2.079486846923828
2.2988319396972656
2.06756591796875
2.227306365966797
2.0542144775390625
2.2125244140625
2.0084381103515625
1.9540786743164062
2.407073974609375
2.045154571533203
2.0313262939453125
2.1185874938964844
1.9536018371582031
1.93023681640625
1.987457275390625
2.0051002502441406
2.0232200622558594
1.9845962524414062
2.288341522216797
1.9392967224121094
2.2344589233398438
2.3512840270996094
4.654407501220703
6.678104400634766
3.235340118408203
2.3441314697265625
2.2754669189453125
2.0093917846679688
3.661632537841797
2.9468536376953125
2.0341873168945312
1.9330978393554688
1.9474029541015625
1.89971923828125
1.934051513671875
3.097057342529297
2.4199485778808594
2.18963623046875
1.8792152404785156
1.9073486328125
2.1262168884277344
6.621837615966797
6.4182281494140625
3.01361083984375
2.766132354736328
2.448558807373047
2.2568702697753906
2.0699501037597656
2.4242401123046875
2.208232879638672
2.231121063232422
1.9702911376953125
2.868175506591797
2.658843994140625
3.59344482421875
2.4538040161132812
2.960681915283203
3.0384063720703125
3.4971237182617188
2.4886131286621094
2.4929046630859375
2.3860931396484375
1.9626617431640625
2.636432647705078
2.2592544555664062
2.1352767944335938
2.410411834716797
2.35748291015625
2.2554397583007812
2.3179054260253906
3.7436485290527344
2.1123886108398438
2.0241737365722656
2.4285316467285156
2.3775100708007812
2.0813941955566406
2.181529998779297
2.559185028076172
2.121448516845703
2.3832321166992188
2.0093917846679688
3.3249855041503906
3.067493438720703
2.2988319396972656
2.0394325256347656
2.0599365234375
2.4957656860351562
3.2148361206054688
1.9464492797851562
2.3713111877441406
2.0046234130859375
1.9826889038085938
3.0655860900878906
9.280681610107422
7.566928863525391
2.208709716796875
2.0551681518554688
2.426624298095703
1.8682479858398438
2.063274383544922
2.998828887939453
1.9235610961914062
3.5047531127929688
2.1047592163085938
2.7899742126464844
2.4938583374023438
2.3221969604492188
3.1151771545410156
1.9207000732421875
2.3741722106933594
2.529621124267578
2.705097198486328
2.4132728576660156
2.5033950805664062
1.9979476928710938
2.5992393493652344
2.29644775390625
1.9221305847167969
2.227306365966797
1.9536018371582031
3.80706787109375
2.6865005493164062
1.9893646240234375
1.9183158874511719
2.5892257690429688
2.505779266357422
2.1009445190429688
3.261566162109375
3.4942626953125
1.9121170043945312
2.575397491455078
2.4199485778808594
2.068042755126953
1.9593238830566406
1.9159317016601562
3.2167434692382812
2.6841163635253906
2.2177696228027344
2.2859573364257812
2.0914077758789062
2.369403839111328
2.5048255920410156
1.9888877868652344
2.9268264770507812
1.880645751953125
3.0655860900878906
2.930164337158203
3.9048194885253906
2.490520477294922
1.8801689147949219
2.323627471923828
1.9812583923339844
2.991199493408203
2.2878646850585938
2.1991729736328125
2.2039413452148438
2.1028518676757812
2.2253990173339844
1.9841194152832031
2.109050750732422
2.269268035888672
2.1314620971679688
2.113819122314453
2.0818710327148438
2.0351409912109375
2.048492431640625
2.0422935485839844
2.0875930786132812
2.0117759704589844
2.4328231811523438
2.2401809692382812
2.181529998779297
1.983642578125
2.269744873046875
2.1200180053710938
2.1905899047851562
2.0580291748046875
2.002716064453125
2.2716522216796875
2.3665428161621094
2.537250518798828
1.9969940185546875
2.7313232421875
2.2835731506347656
2.151012420654297
1.9431114196777344
2.1715164184570312
2.1753311157226562
2.0089149475097656
2.140045166015625
2.0122528076171875
1.9879341125488281
2.173900604248047
1.9989013671875
2.040386199951172
2.2225379943847656
1.9922256469726562
1.9826889038085938
1.9402503967285156
2.2573471069335938
1.9464492797851562
1.9807815551757812
2.120494842529297
2.0904541015625
2.2683143615722656
1.9903182983398438
2.071857452392578
1.9421577453613281
1.9750595092773438
1.9879341125488281
2.3670196533203125
3.322124481201172
2.3670196533203125
1.9092559814453125
2.1429061889648438
1.9559860229492188
2.322673797607422
2.11334228515625
2.0952224731445312
1.9636154174804688
2.284526824951172
1.9288063049316406
2.3603439331054688
1.9879341125488281
1.9598007202148438
2.0570755004882812
1.9788742065429688
3.2334327697753906
3.5691261291503906
2.212047576904297
3.2057762145996094
1.94549560546875
2.13623046875
2.0737648010253906
2.040386199951172
2.1371841430664062
2.1224021911621094
1.9135475158691406
1.9321441650390625
6.966114044189453
6.890296936035156
6.377220153808594
13.453960418701172
14.21356201171875
13.711929321289062
11.652469635009766
23.664474487304688
20.346641540527344
26.07440948486328
22.731304168701172
23.314952850341797
18.245697021484375
8.022785186767578
16.053199768066406
2.1390914916992188
1.9474029541015625
2.0380020141601562
1.9845962524414062
2.0012855529785156
4.635334014892578
4.261970520019531
2.2230148315429688
2.032756805419922
1.8916130065917969
1.9216537475585938
2.247333526611328
2.1333694458007812
1.922607421875
2.274036407470703
1.9831657409667969
2.1452903747558594
2.429485321044922
1.9502639770507812
1.926422119140625
1.9307136535644531
2.337932586669922
1.9049644470214844
1.9793510437011719
2.612590789794922
1.9993782043457031
2.510547637939453
9.579658508300781
11.513710021972656
11.424064636230469
2.766132354736328
2.0751953125
5.663394927978516
2.0737648010253906
2.0685195922851562
1.9192695617675781
2.1724700927734375
4.642486572265625
6.560802459716797
3.5657882690429688
2.2377967834472656
2.540111541748047
2.421855926513672
1.8901824951171875
2.106189727783203
1.9431114196777344
2.040863037109375
2.0394325256347656
1.9168853759765625
2.0780563354492188
1.9536018371582031
1.9335746765136719
2.0284652709960938
2.1729469299316406
2.0399093627929688
2.1910667419433594
2.3217201232910156
2.074718475341797
2.0389556884765625
2.045154571533203
1.94549560546875
1.9783973693847656
2.0437240600585938
1.9450187683105469
1.9335746765136719
1.9793510437011719
2.09808349609375
1.97601318359375
1.9083023071289062
1.9073486328125
1.9249916076660156
1.9288063049316406
2.2230148315429688
2.03704833984375
3.9153099060058594
2.032756805419922
1.922607421875
1.9559860229492188
1.8982887268066406
1.9521713256835938
1.9469261169433594
1.9168853759765625
2.101898193359375
1.9040107727050781
1.9707679748535156
2.0780563354492188
2.239227294921875
2.163410186767578
1.9674301147460938
1.9507408142089844
1.8963813781738281
2.0990371704101562
2.0914077758789062
1.9507408142089844
1.8835067749023438
1.9507408142089844
1.9040107727050781
1.9850730895996094
1.9965171813964844
2.2063255310058594
1.9102096557617188
1.89971923828125
2.0804405212402344
1.9106864929199219
1.9068717956542969
2.2416114807128906
1.9865036010742188
2.292156219482422
2.0623207092285156
2.0313262939453125
2.0127296447753906
1.956939697265625
2.1762847900390625
2.094745635986328
1.964569091796875
1.9536018371582031
2.6035308837890625
2.1300315856933594
2.204418182373047
1.9803047180175781
1.9774436950683594
1.9845962524414062
2.0995140075683594
2.0194053649902344
2.2144317626953125
5.62286376953125
1.9397735595703125
2.116680145263672
2.1300315856933594
1.9850730895996094
1.9693374633789062
2.0308494567871094
2.0847320556640625
1.9598007202148438
2.105236053466797
1.953125
2.1038055419921875
1.9955635070800781
2.037525177001953
2.131938934326172
1.9550323486328125
2.254962921142578
7.5092315673828125
2.22015380859375
4.39453125
6.572723388671875
6.655693054199219
14.966011047363281
14.675617218017578
17.73834228515625
9.548664093017578
17.561912536621094
17.934799194335938
10.144233703613281
10.210514068603516
11.393547058105469
19.868850708007812
25.806427001953125
25.421619415283203
11.270999908447266
18.095970153808594
13.018131256103516
13.106822967529297
14.109134674072266
6.346702575683594
6.546974182128906
6.542682647705078
15.24496078491211
2.1462440490722656
1.9040107727050781
1.9230842590332031
1.9426345825195312
2.110004425048828
2.0599365234375
3.5576820373535156
1.9407272338867188
1.9183158874511719
1.9783973693847656
1.9526481628417969
1.9693374633789062
1.9402503967285156
1.9621849060058594
2.1495819091796875
1.9617080688476562
1.9216537475585938
2.0165443420410156
2.0241737365722656
1.9145011901855469
1.9488334655761719
1.979827880859375
2.0656585693359375
2.101421356201172
2.513408660888672
2.1958351135253906
2.5620460510253906
2.071857452392578
2.121448516845703
2.3088455200195312
1.9903182983398438
2.113819122314453
1.9927024841308594
1.9521713256835938
2.148151397705078
1.9640922546386719
2.1257400512695312
2.0313262939453125
2.5396347045898438
2.5568008422851562
2.524852752685547
2.3565292358398438
2.407550811767578
2.1085739135742188
2.0928382873535156
1.9364356994628906
2.120494842529297
1.9640922546386719
2.2134780883789062
2.2568702697753906
2.1958351135253906
2.1371841430664062
2.0914077758789062
2.1834373474121094
1.9984245300292969
2.0160675048828125
2.5200843811035156
2.0551681518554688
2.4776458740234375
2.254962921142578
2.079486846923828
2.079486846923828
2.026081085205078
2.1109580993652344
2.2525787353515625
2.387523651123047
2.131938934326172
2.1462440490722656
1.9598007202148438
2.0928382873535156
2.0928382873535156
1.9845962524414062
1.9984245300292969
2.262592315673828
1.949310302734375
2.189159393310547
1.9307136535644531
1.9364356994628906
1.9979476928710938
2.1076202392578125
1.9345283508300781
2.132415771484375
2.3756027221679688
2.4356842041015625
2.1610260009765625
2.0689964294433594
2.1524429321289062
1.9726753234863281
2.2459030151367188
3.0145645141601562
2.582073211669922
2.871990203857422
2.9611587524414062
2.5582313537597656
2.5725364685058594
2.6397705078125
2.780437469482422
2.6755332946777344
3.7946701049804688
2.483844757080078
2.7322769165039062
2.552509307861328
2.071380615234375
2.3736953735351562
2.5815963745117188
13.176918029785156
22.634506225585938
2.8738975524902344
2.467632293701172
2.4280548095703125
2.5658607482910156
2.5701522827148438
3.8237571716308594
1.9507408142089844
3.2434463500976562
2.524852752685547
2.7976036071777344
5.454063415527344
2.8362274169921875
5.9680938720703125
2.010345458984375
3.4837722778320312
2.5300979614257812
2.7070045471191406
2.5048255920410156
2.6273727416992188
2.5348663330078125
2.0656585693359375
2.933502197265625
2.5472640991210938
2.8600692749023438
3.2601356506347656
3.288745880126953
3.009796142578125
3.154277801513672
2.8858184814453125
2.7437210083007812
6.464958190917969
2.494335174560547
2.892017364501953
2.7327537536621094
2.429485321044922
1.99127197265625
2.6092529296875
2.5992393493652344
2.5043487548828125
2.5348663330078125
3.9458274841308594
3.9505958557128906
2.4590492248535156
2.543926239013672
2.555370330810547
5.458831787109375
2.418994903564453
2.6121139526367188
2.460479736328125
3.700733184814453
2.6874542236328125
1.9350051879882812
3.3464431762695312
2.475261688232422
2.7074813842773438
2.792835235595703
2.418994903564453
2.1848678588867188
2.5148391723632812
1.9574165344238281
2.5076866149902344
4.921913146972656
2.7990341186523438
2.723217010498047
2.392292022705078
2.955913543701172
3.9033889770507812
2.669811248779297
2.5725364685058594
2.9811859130859375
2.631664276123047
5.825519561767578
3.158092498779297
6.98089599609375
3.421783447265625
7.013797760009766
2.6712417602539062
3.6072731018066406
2.838134765625
3.352642059326172
3.1404495239257812
2.7256011962890625
2.58636474609375
2.6597976684570312
2.224445343017578
2.6140213012695312
2.4690628051757812
2.3741722106933594
2.559185028076172
2.5930404663085938
2.0875930786132812
3.181934356689453
2.506732940673828
2.1805763244628906
2.513408660888672
2.4900436401367188
2.4886131286621094
2.396106719970703
2.41851806640625
3.9377212524414062
2.1271705627441406
2.2253990173339844
2.2726058959960938
2.2153854370117188
2.1576881408691406
2.0966529846191406
2.1610260009765625
2.368450164794922
2.11334228515625
2.163410186767578
2.026081085205078
2.1905899047851562
2.1147727966308594
2.1643638610839844
2.1452903747558594
2.1500587463378906
2.2211074829101562
2.0246505737304688
1.9884109497070312
2.0661354064941406
2.1920204162597656
2.0160675048828125
2.071380615234375
2.022266387939453
2.197742462158203
2.0208358764648438
2.0194053649902344
2.3527145385742188
1.9993782043457031
2.112865447998047
2.083301544189453
2.1409988403320312
2.467632293701172
2.1791458129882812
1.9640922546386719
2.006053924560547
2.03704833984375
2.185821533203125
2.8085708618164062
2.529621124267578
1.9497871398925781
3.0202865600585938
2.4857521057128906
2.128124237060547
2.2792816162109375
2.0470619201660156
2.388477325439453
2.8810501098632812
2.3326873779296875
2.2487640380859375
2.1452903747558594
2.1920204162597656
1.9588470458984375
1.9316673278808594
1.9674301147460938
2.0766258239746094
2.1276473999023438
2.0895004272460938
2.056598663330078
8.975505828857422
2.529144287109375
3.2892227172851562
3.323078155517578
2.6760101318359375
2.6493072509765625
2.5496482849121094
2.7527809143066406
1.9707679748535156
2.696514129638672
2.4552345275878906
2.491474151611328
2.766132354736328
3.162860870361328
2.792835235595703
2.7208328247070312
2.5568008422851562
2.4471282958984375
2.7403831481933594
9.788036346435547
11.17706298828125
11.565208435058594
8.480072021484375
16.066551208496094
17.075061798095703
5.069255828857422
7.168292999267578
2.6407241821289062
2.566814422607422
2.894878387451172
2.6307106018066406
2.707958221435547
2.1948814392089844
1.9526481628417969
1.9941329956054688
1.9288063049316406
1.9650459289550781
1.9369125366210938
2.0503997802734375
1.9936561584472656
3.57818603515625
2.1524429321289062
2.2797584533691406
1.9001960754394531
2.0461082458496094
2.43377685546875
2.1920204162597656
2.0351409912109375
4.796504974365234
1.9626617431640625
2.003192901611328
1.9822120666503906
2.0437240600585938
2.1800994873046875
2.0384788513183594
1.9464492797851562
1.9860267639160156
2.330303192138672
2.5644302368164062
5.007743835449219
2.033710479736328
2.2182464599609375
2.1791458129882812
1.9574165344238281
2.0546913146972656
2.4385452270507812
1.9893646240234375
2.0694732666015625
1.9435882568359375
2.448558807373047
1.9593238830566406
2.7074813842773438
2.872467041015625
2.5806427001953125
2.6907920837402344
2.6397705078125
2.51007080078125
2.8214454650878906
2.521514892578125
2.5153160095214844
2.677440643310547
2.57110595703125
2.6984214782714844
2.5048255920410156
4.765033721923828
2.4971961975097656
2.421855926513672
2.5014877319335938
2.410411834716797
1.9249916076660156
2.1009445190429688
2.2330284118652344
2.097606658935547
1.9903182983398438
1.9903182983398438
2.1529197692871094
1.9483566284179688
1.987457275390625
2.0704269409179688
2.025127410888672
1.8930435180664062
1.9297599792480469
2.2363662719726562
1.9211769104003906
1.9369125366210938
1.9578933715820312
1.9168853759765625
2.5043487548828125
1.9044876098632812
1.9659996032714844
1.9783973693847656
2.079010009765625
1.9307136535644531
8.678436279296875
10.886192321777344
2.0699501037597656
3.528118133544922
2.1657943725585938
2.4871826171875
1.9221305847167969
1.9435882568359375
2.109050750732422
1.9016265869140625
2.330303192138672
1.8954277038574219
1.9431114196777344
2.052783966064453
1.9803047180175781
2.064228057861328
1.9087791442871094
1.9435882568359375
2.15911865234375
2.1228790283203125
2.0627975463867188
1.9550323486328125
1.9273757934570312
2.17437744140625
1.934051513671875
2.0236968994140625
1.922607421875
3.6973953247070312
3.37982177734375
1.9440650939941406
2.2268295288085938
7.422447204589844
7.148265838623047
7.145881652832031
7.782459259033203
448.8801956176758
412.86277770996094
396.8019485473633
352.7641296386719
324.4318962097168
317.1958923339844
274.0335464477539
264.3589973449707
235.49795150756836
205.50060272216797
198.46439361572266
190.32001495361328
152.8935432434082
145.2174186706543
140.34509658813477
116.08266830444336
120.47243118286133
98.91843795776367
92.1630859375
82.07035064697266
69.4580078125
63.78507614135742
50.165653228759766
49.49522018432617
26.13544464111328
19.14072036743164
12.110710144042969
14.667510986328125
2.025127410888672
2.193450927734375
2.7489662170410156
2.509593963623047
2.5119781494140625
2.624034881591797
2.502918243408203
2.4547576904296875
2.528667449951172
2.9325485229492188
2.471923828125
2.4199485778808594
10.52713394165039
1.9712448120117188
2.8162002563476562
2.045154571533203
1.9803047180175781
2.0155906677246094
2.067089080810547
2.154827117919922
2.0952224731445312
2.6960372924804688
2.3713111877441406
2.1696090698242188
2.51007080078125
2.6273727416992188
2.276897430419922
2.54058837890625
2.7446746826171875
2.6035308837890625
2.913951873779297
2.838134765625
2.7742385864257812
3.0736923217773438
3.4966468811035156
2.555370330810547
2.4628639221191406
2.50244140625
2.7642250061035156
2.4552345275878906
4.045963287353516
1.972198486328125
2.1142959594726562
2.5463104248046875
2.2430419921875
2.0198822021484375
2.460002899169922
2.6693344116210938
2.6221275329589844
7.699489593505859
18.77450942993164
21.07095718383789
12.485980987548828
11.788368225097656
10.967254638671875
9.97304916381836
12.404441833496094
17.326831817626953
16.751766204833984
24.687767028808594
5.2051544189453125
2.3474693298339844
2.3794174194335938
2.1142959594726562
2.861499786376953
2.6717185974121094
2.0904541015625
2.4847984313964844
1.9230842590332031
12.166500091552734
11.784553527832031
11.074542999267578
8.489608764648438
2.346515655517578
2.4232864379882812
2.3217201232910156
2.346515655517578
1.8892288208007812
1.9216537475585938
1.9631385803222656
2.2535324096679688
1.8982887268066406
5.589485168457031
4.12750244140625
2.1123886108398438
1.9688606262207031
1.9011497497558594
1.9922256469726562
1.9783973693847656
2.3527145385742188
2.1004676818847656
4.2667388916015625
2.2301673889160156
2.2993087768554688
2.0232200622558594
1.9545555114746094
2.01416015625
2.415180206298828
1.9984245300292969
1.9550323486328125
2.0914077758789062
1.979827880859375
2.0132064819335938
2.2668838500976562
2.112865447998047
2.105236053466797
2.036571502685547
2.0513534545898438
2.0360946655273438
2.1224021911621094
1.9435882568359375
1.9955635070800781
2.0813941955566406
1.9822120666503906
2.4895668029785156
2.0003318786621094
2.0303726196289062
2.003192901611328
2.0437240600585938
1.9750595092773438
2.0284652709960938
1.9764900207519531
2.2792816162109375
1.9602775573730469
2.307891845703125
1.9383430480957031
1.9574165344238281
1.9946098327636719
1.9659996032714844
2.2292137145996094
2.148151397705078
1.9450187683105469
1.995086669921875
2.0079612731933594
1.9273757934570312
1.9307136535644531
3.2224655151367188
1.9583702087402344
2.1681785583496094
2.109527587890625
1.9845962524414062
1.9822120666503906
2.0613670349121094
1.956939697265625
2.9730796813964844
1.9459724426269531
2.0313262939453125
3.159046173095703
1.94549560546875
2.293109893798828
2.3813247680664062
2.009868621826172
1.9574165344238281
2.0055770874023438
2.170085906982422
2.487659454345703
1.9698143005371094
2.2110939025878906
2.048492431640625
2.2521018981933594
2.3059844970703125
2.010822296142578
2.0232200622558594
2.1266937255859375
2.228260040283203
2.5663375854492188
2.0079612731933594
1.9736289978027344
1.9440650939941406
2.1033287048339844
2.1305084228515625
1.9474029541015625
3.7374496459960938
2.013683319091797
2.3636817932128906
1.9755363464355469
1.97601318359375
2.2020339965820312
2.440929412841797
2.00653076171875
2.144336700439453
2.0999908447265625
1.9712448120117188
2.1033287048339844
1.9831657409667969
1.9707679748535156
2.00653076171875
2.0580291748046875
2.1767616271972656
2.1085739135742188
2.0394325256347656
1.9807815551757812
2.1071434020996094
1.9793510437011719
1.9464492797851562
1.9917488098144531
2.3050308227539062
2.1839141845703125
1.9602775573730469
1.9955635070800781
1.9702911376953125
2.010822296142578
1.9946098327636719
2.9616355895996094
1.9488334655761719
2.2940635681152344
2.4061203002929688
2.3431777954101562
2.2683143615722656
2.2993087768554688
2.1343231201171875
2.6988983154296875
2.6674270629882812
2.5310516357421875
2.624988555908203
4.075050354003906
2.6688575744628906
4.211902618408203
2.7909278869628906
2.3021697998046875
2.2869110107421875
3.2529830932617188
2.655029296875
5.520343780517578
2.640247344970703
4.347801208496094
2.857685089111328
3.609180450439453
2.960205078125
3.2491683959960938
4.346370697021484
4.382133483886719
2.5157928466796875
2.162933349609375
4.086494445800781
2.38800048828125
2.448558807373047
1.9850730895996094
2.739429473876953
2.4900436401367188
2.0265579223632812
2.09808349609375
2.09808349609375
2.1810531616210938
2.438068389892578
1.922607421875
1.9350051879882812
2.2368431091308594
1.9469261169433594
1.9245147705078125
2.8533935546875
1.9826889038085938
2.3093223571777344
2.1076202392578125
1.9307136535644531
2.0761489868164062
2.9659271240234375
2.937793731689453
5.16510009765625
2.281665802001953
2.620220184326172
4.216194152832031
9.404659271240234
3.5004615783691406
6.182670593261719
6.197929382324219
6.6280364990234375
6.932258605957031
2.098560333251953
2.658367156982422
1.9245147705078125
2.155780792236328
3.7841796875
1.9731521606445312
2.395153045654297
3.1042098999023438
2.1762847900390625
2.0303726196289062
1.9516944885253906
2.872943878173828
3.2444000244140625
1.9245147705078125
2.1796226501464844
2.116680145263672
2.0117759704589844
1.9378662109375
1.9807815551757812
1.9588470458984375
2.0165443420410156
2.0995140075683594
2.704620361328125
2.1028518676757812
2.438068389892578
2.0122528076171875
1.9145011901855469
2.5811195373535156
1.9283294677734375
2.144336700439453
1.9540786743164062
1.9626617431640625
3.620147705078125
2.0689964294433594
2.1452903747558594
1.9354820251464844
1.9736289978027344
2.0971298217773438
2.0613670349121094
2.128124237060547
2.9129981994628906
2.170562744140625
2.8972625732421875
2.018451690673828
2.1185874938964844
2.0241737365722656
2.200603485107422
1.9612312316894531
2.1004676818847656
1.9426345825195312
2.4518966674804688
2.177715301513672
2.8104782104492188
1.9783973693847656
3.962993621826172
3.2753944396972656
1.9621849060058594
2.0456314086914062
2.060413360595703
2.9935836791992188
1.9469261169433594
5.595684051513672
2.0771026611328125
2.6569366455078125
2.2211074829101562
1.8954277038574219
2.094745635986328
1.9001960754394531
2.0051002502441406
2.1376609802246094
1.9130706787109375
2.238750457763672
2.242565155029297
1.9426345825195312
1.9521713256835938
1.8897056579589844
2.0575523376464844
2.093791961669922
1.9588470458984375
2.13623046875
2.4175643920898438
2.021312713623047
2.8772354125976562
2.0427703857421875
3.8552284240722656
2.0241737365722656
2.204418182373047
2.0742416381835938
2.0456314086914062
2.0275115966796875
1.9373893737792969
2.025127410888672
1.9288063049316406
2.1190643310546875
1.9855499267578125
2.0117759704589844
2.2954940795898438
2.887725830078125
2.0432472229003906
2.8753280639648438
5.045890808105469
4.822254180908203
1.9192695617675781
1.8830299377441406
3.5729408264160156
1.9903182983398438
3.894329071044922
1.9826889038085938
2.2735595703125
4.170894622802734
4.684925079345703
7.335662841796875
8.537769317626953
6.389141082763672
7.4901580810546875
18.143177032470703
27.347087860107422
18.235206604003906
19.420623779296875
16.73603057861328
18.30577850341797
3.3102035522460938
1.9717216491699219
2.2611618041992188
3.002166748046875
2.129077911376953
2.036571502685547
2.003192901611328
2.0737648010253906
2.4595260620117188
2.3202896118164062
2.086162567138672
2.05230712890625
1.9850730895996094
2.0623207092285156
2.7060508728027344
2.5396347045898438
2.2635459899902344
2.3055076599121094
2.3026466369628906
2.216815948486328
1.934051513671875
2.9888153076171875
1.9626617431640625
2.4461746215820312
1.9364356994628906
3.56292724609375
2.38800048828125
9.836196899414062
4.633426666259766
5.506992340087891
2.365589141845703
2.1076202392578125
2.7298927307128906
2.6941299438476562
2.4099349975585938
2.1791458129882812
2.032756805419922
2.0151138305664062
1.9655227661132812
1.9688606262207031
1.8973350524902344
2.418041229248047
2.224445343017578
2.3064613342285156
2.0418167114257812
1.911163330078125
1.9726753234863281
8.429527282714844
5.435466766357422
1.9779205322265625
2.353668212890625
1.9512176513671875
2.124309539794922
2.00653076171875
2.418041229248047
1.8887519836425781
2.1505355834960938
1.8968582153320312
2.2330284118652344
2.345561981201172
2.0017623901367188
1.8815994262695312
2.017498016357422
1.8744468688964844
3.055095672607422
1.8897056579589844
2.0241737365722656
1.8992424011230469
1.8877983093261719
7.834911346435547
4.624843597412109
2.776622772216797
3.699779510498047
1.9330978393554688
1.9378662109375
2.0346641540527344
1.888275146484375
1.918792724609375
1.8944740295410156
1.8930435180664062
2.9540061950683594
2.17437744140625
1.8963813781738281
3.89862060546875
2.486705780029297
1.9249916076660156
7.004737854003906
4.986286163330078
2.4051666259765625
1.9211769104003906
3.0159950256347656
2.0165443420410156
1.8911361694335938
1.8835067749023438
1.9030570983886719
1.8944740295410156
1.9412040710449219
1.9412040710449219
2.1047592163085938
1.9898414611816406
2.266407012939453
1.972198486328125
2.1200180053710938
2.0651817321777344
2.2192001342773438
1.926422119140625
2.083301544189453
1.9540786743164062
2.0971298217773438
2.0532608032226562
1.9278526306152344
1.88446044921875
2.144336700439453
1.9545555114746094
1.964569091796875
1.9612312316894531
2.0499229431152344
2.2869110107421875
2.132415771484375
2.232074737548828
1.9888877868652344
1.9211769104003906
2.0227432250976562
1.8992424011230469
5.677700042724609
2.1696090698242188
2.0418167114257812
2.021312713623047
2.3221969604492188
2.582073211669922
2.3241043090820312
1.934051513671875
2.0775794982910156
2.0613670349121094
2.0966529846191406
1.8796920776367188
2.018451690673828
1.89971923828125
2.0194053649902344
3.6478042602539062
2.3369789123535156
2.6001930236816406
1.8978118896484375
2.064228057861328
2.0542144775390625
1.9230842590332031
2.4328231811523438
2.368927001953125
1.926422119140625
1.9831657409667969
2.082347869873047
1.8939971923828125
1.9626617431640625
1.9445419311523438
1.8839836120605469
2.288818359375
4.5166015625
6.793975830078125
2.162456512451172
2.430438995361328
1.9574165344238281
2.4695396423339844
2.0780563354492188
1.9268989562988281
2.014636993408203
3.2067298889160156
2.05230712890625
1.9993782043457031
1.934051513671875
2.0270347595214844
1.9974708557128906
1.8839836120605469
2.1839141845703125
1.9316673278808594
4.115581512451172
6.4239501953125
2.25067138671875
4.5528411865234375
6.7348480224609375
8.97073745727539
2.37274169921875
4.621028900146484
6.797313690185547
11.860370635986328
2.3193359375
2.0127296447753906
4.223346710205078
6.41632080078125
1.934051513671875
1.873016357421875
1.9407272338867188
4.294872283935547
1.9917488098144531
2.0122528076171875
2.1343231201171875
4.335880279541016
1.9578933715820312
4.137992858886719
1.8739700317382812
4.059314727783203
6.3610076904296875
2.2101402282714844
4.408836364746094
6.618976593017578
2.353668212890625
4.511356353759766
6.6699981689453125
2.0008087158203125
4.349708557128906
1.9288063049316406
2.3956298828125
1.911163330078125
1.9354820251464844
2.6559829711914062
4.852771759033203
7.221221923828125
10.195255279541016
12.461185455322266
6.776332855224609
2.1076202392578125
8.0108642578125
8.07046890258789
1.9736289978027344
1.9278526306152344
1.949310302734375
2.2306442260742188
1.9845962524414062
1.9063949584960938
1.9254684448242188
1.8897056579589844
2.0580291748046875
1.880645751953125
1.9316673278808594
2.0551681518554688
1.99127197265625
1.9483566284179688
2.190113067626953
1.918792724609375
1.9564628601074219
2.017974853515625
2.0208358764648438
2.1381378173828125
1.9202232360839844
2.1195411682128906
1.9092559814453125
1.9145011901855469
2.051830291748047
2.3546218872070312
1.8935203552246094
1.8749237060546875
2.048969268798828
3.016948699951172
1.9221305847167969
2.125263214111328
1.9016265869140625
1.8963813781738281
1.9087791442871094
2.1800994873046875
2.1986961364746094
2.132892608642578
1.9373893737792969
2.3293495178222656
2.9344558715820312
1.9006729125976562
2.068042755126953
1.8992424011230469
2.033233642578125
1.9707679748535156
1.8911361694335938
2.0189285278320312
1.9221305847167969
2.918720245361328
2.846240997314453
2.2253990173339844
1.9450187683105469
2.1514892578125
1.9059181213378906
1.8978118896484375
2.083301544189453
2.5959014892578125
1.9183158874511719
1.9159317016601562
1.9235610961914062
3.612041473388672
3.5037994384765625
2.9816627502441406
2.354145050048828
1.9621849060058594
4.918098449707031
5.188465118408203
5.298614501953125
2.0189285278320312
1.9845962524414062
2.280712127685547
1.9969940185546875
1.9769668579101562
2.1657943725585938
1.979827880859375
1.9860267639160156
2.0246505737304688
2.2325515747070312
1.9865036010742188
1.9688606262207031
2.338886260986328
1.9726753234863281
2.2611618041992188
1.8854141235351562
2.3593902587890625
2.266407012939453
1.895904541015625
1.983642578125
1.9521713256835938
1.9559860229492188
6.165027618408203
1.9741058349609375
2.014636993408203
2.681732177734375
1.9593238830566406
2.41851806640625
3.2224655151367188
2.242565155029297
2.480030059814453
1.9764900207519531
2.220630645751953
2.0294189453125
2.2001266479492188
3.2019615173339844
2.0132064819335938
2.4809837341308594
2.995014190673828
1.9373893737792969
2.017974853515625
1.956939697265625
2.1386146545410156
2.0880699157714844
3.017902374267578
1.9779205322265625
1.9598007202148438
2.906322479248047
1.9354820251464844
1.9354820251464844
2.1104812622070312
2.0809173583984375
2.0599365234375
1.9803047180175781
1.956939697265625
2.0036697387695312
1.97601318359375
1.96075439453125
2.0084381103515625
2.144336700439453
2.014636993408203
1.9793510437011719
1.9946098327636719
7.548332214355469
1.9383430480957031
1.9459724426269531
1.9960403442382812
2.1924972534179688
1.9745826721191406
2.0198822021484375
2.3283958435058594
2.18963623046875
2.101898193359375
1.9698143005371094
2.078533172607422
6.286144256591797
8.50820541381836
1.9435882568359375
2.117156982421875
2.2711753845214844
4.5719146728515625
6.7958831787109375
2.009868621826172
1.9121170043945312
2.0542144775390625
2.257823944091797
1.9497871398925781
1.9850730895996094
1.9469261169433594
1.9283294677734375
1.9855499267578125
2.106189727783203
4.026889801025391
2.055644989013672
3.185272216796875
2.06756591796875
2.0313262939453125
2.487659454345703
2.7151107788085938
1.9907951354980469
2.079486846923828
1.9803047180175781
1.9288063049316406
2.0880699157714844
1.9621849060058594
1.9440650939941406
1.9974708557128906
1.9979476928710938
1.9526481628417969
2.6063919067382812
1.9598007202148438
1.9359588623046875
1.9559860229492188
2.9878616333007812
2.002239227294922
2.028942108154297
2.4199485778808594
2.1004676818847656
1.9803047180175781
1.9803047180175781
1.9316673278808594
1.9450187683105469
2.34222412109375
2.0389556884765625
1.9698143005371094
2.0799636840820312
2.2215843200683594
1.9559860229492188
1.9850730895996094
1.979827880859375
1.941680908203125
1.9698143005371094
1.9307136535644531
1.9655227661132812
2.9325485229492188
2.1066665649414062
2.8209686279296875
2.051830291748047
1.9936561584472656
3.0503273010253906
2.0971298217773438
2.0890235900878906
2.4824142456054688
1.9793510437011719
2.0236968994140625
1.9793510437011719
2.101898193359375
2.9659271240234375
1.9969940185546875
1.9021034240722656
3.3025741577148438
1.9831657409667969
7.9498291015625
3.5390853881835938
1.9588470458984375
2.1085739135742188
2.273082733154297
1.9450187683105469
1.9464492797851562
2.2573471069335938
5.256175994873047
2.1643638610839844
1.9826889038085938
1.9750595092773438
1.9283294677734375
1.9006729125976562
1.9845962524414062
2.1762847900390625
1.9588470458984375
2.2268295288085938
2.1224021911621094
2.0036697387695312
1.9659996032714844
2.0051002502441406
1.9178390502929688
2.048492431640625
1.9373893737792969
2.216815948486328
2.2025108337402344
1.97601318359375
2.3174285888671875
1.926422119140625
1.9502639770507812
2.0132064819335938
2.1266937255859375
1.9392967224121094
1.9989013671875
1.9350051879882812
7.536888122558594
1.9917488098144531
1.9502639770507812
1.9288063049316406
3.6020278930664062
1.9483566284179688
1.9903182983398438
4.731178283691406
1.995086669921875
2.0751953125
2.9239654541015625
2.8257369995117188
3.1919479370117188
2.7670860290527344
2.9959678649902344
2.6597976684570312
2.727508544921875
2.780437469482422
2.673625946044922
3.0698776245117188
2.8319358825683594
2.9129981994628906
2.6674270629882812
2.6264190673828125
2.827167510986328
2.7208328247070312
2.7098655700683594
2.7594566345214844
2.753734588623047
3.032207489013672
2.7837753295898438
2.5634765625
2.651691436767578
2.594470977783203
2.3546218872070312
2.1109580993652344
2.0112991333007812
2.139568328857422
2.216339111328125
2.048492431640625
2.1228790283203125
2.0074844360351562
2.0809173583984375
2.0599365234375
1.9869804382324219
2.1734237670898438
2.1953582763671875
1.9803047180175781
2.377033233642578
1.964569091796875
2.0928382873535156
2.0351409912109375
2.1305084228515625
2.0961761474609375
2.2597312927246094
2.0279884338378906
1.9812583923339844
2.162933349609375
2.2258758544921875
1.9202232360839844
1.9936561584472656
2.498626708984375
2.1657943725585938
2.418041229248047
1.9121170043945312
2.2115707397460938
2.0914077758789062
2.063751220703125
1.9865036010742188
2.173900604248047
2.044200897216797
2.1181106567382812
1.9745826721191406
2.0389556884765625
1.94549560546875
2.0089149475097656
2.4657249450683594
1.9307136535644531
1.9640922546386719
2.200603485107422
1.9922256469726562
2.586841583251953
2.1533966064453125
1.9602775573730469
1.9502639770507812
2.0389556884765625
2.131938934326172
2.29644775390625
2.205371856689453
2.2492408752441406
2.003192901611328
2.418041229248047
2.312183380126953
2.9001235961914062
2.6845932006835938
3.036022186279297
3.5500526428222656
2.6712417602539062
2.8328895568847656
9.743213653564453
2.445697784423828
2.7418136596679688
2.856731414794922
2.593517303466797
4.830837249755859
2.5658607482910156
2.7289390563964844
2.9244422912597656
2.762317657470703
3.2634735107421875
4.8923492431640625
2.3322105407714844
2.322673797607422
4.346370697021484
3.0565261840820312
2.1848678588867188
2.4385452270507812
2.8581619262695312
3.272533416748047
2.5353431701660156
2.112865447998047
2.711772918701172
2.3818016052246094
1.987457275390625
2.08282470703125
2.102375030517578
2.026081085205078
2.2115707397460938
7.039546966552734
7.838726043701172
3.5486221313476562
2.3894309997558594
2.0575523376464844
1.9383430480957031
2.041339874267578
1.9578933715820312
2.079010009765625
2.1791458129882812
1.9307136535644531
1.9507408142089844
2.007007598876953
1.9173622131347656
1.9636154174804688
1.9774436950683594
2.006053924560547
2.0704269409179688
2.151966094970703
1.9588470458984375
2.028942108154297
1.9197463989257812
1.9764900207519531
1.9583702087402344
2.4366378784179688
1.9812583923339844
3.036975860595703
2.0809173583984375
2.2330284118652344
2.045154571533203
2.028942108154297
1.9903182983398438
1.9369125366210938
1.9435882568359375
2.18963623046875
1.9903182983398438
1.9841194152832031
1.9855499267578125
2.056598663330078
1.9283294677734375
2.3293495178222656
2.4051666259765625
2.285003662109375
2.1963119506835938
2.2978782653808594
2.0003318786621094
2.3050308227539062
2.124309539794922
1.956939697265625
1.9297599792480469
2.1605491638183594
2.521038055419922
4.147529602050781
1.9450187683105469
1.9545555114746094
2.0618438720703125
2.0737648010253906
1.9545555114746094
4.658222198486328
2.044200897216797
2.1028518676757812
1.9688606262207031
1.9316673278808594
1.972198486328125
1.9369125366210938
1.9145011901855469
2.0885467529296875
2.139568328857422
2.1677017211914062
2.0093917846679688
1.9345283508300781
1.9297599792480469
1.9369125366210938
2.0589828491210938
1.9211769104003906
1.9955635070800781
3.8909912109375
1.9483566284179688
1.9388198852539062
2.0494461059570312
1.9893646240234375
1.9574165344238281
1.9249916076660156
2.1452903747558594
2.1076202392578125
2.113819122314453
2.0046234130859375
1.91497802734375
1.9021034240722656
1.8682479858398438
1.8930435180664062
1.8963813781738281
1.9288063049316406
2.2873878479003906
2.01416015625
1.9478797912597656
1.8925666809082031
2.9125213623046875
2.1004676818847656
2.0008087158203125
1.9431114196777344
2.0771026611328125
1.93023681640625
1.9311904907226562
2.1119117736816406
1.96075439453125
2.288818359375
1.9583702087402344
1.9125938415527344
2.262592315673828
2.0585060119628906
2.106189727783203
1.9583702087402344
1.9688606262207031
1.9440650939941406
1.9693374633789062
2.669811248779297
2.185344696044922
2.1352767944335938
2.4323463439941406
2.025127410888672
2.1505355834960938
2.089977264404297
2.0542144775390625
2.0270347595214844
2.1071434020996094
2.197265625
2.307891845703125
2.102375030517578
2.071857452392578
2.0456314086914062
2.0475387573242188
2.2249221801757812
2.044677734375
2.1944046020507812
2.620697021484375
2.089977264404297
2.03704833984375
2.0880699157714844
2.0656585693359375
2.037525177001953
2.166271209716797
2.0194053649902344
2.4394989013671875
2.0685195922851562
2.0461082458496094
1.9564628601074219
2.022266387939453
2.4809837341308594
2.434253692626953
2.051830291748047
2.1238327026367188
2.070903778076172
2.2220611572265625
2.0270347595214844
2.2172927856445312
2.0704269409179688
2.5129318237304688
3.337383270263672
3.3431053161621094
2.620697021484375
2.337932586669922
2.017498016357422
4.612922668457031
4.504203796386719
2.429485321044922
2.2377967834472656
2.40325927734375
2.384185791015625
2.2478103637695312
2.0956993103027344
2.0666122436523438
2.1562576293945312
2.0418167114257812
2.338886260986328
2.1076202392578125
3.6029815673828125
2.223491668701172
1.9888877868652344
2.9306411743164062
2.1376609802246094
1.9211769104003906
3.4880638122558594
2.0203590393066406
2.3708343505859375
2.0346641540527344
2.051830291748047
2.1352767944335938
2.0503997802734375
2.0003318786621094
2.4242401123046875
2.3279190063476562
1.9845962524414062
2.4690628051757812
2.2292137145996094
2.753734588623047
1.9731521606445312
2.0771026611328125
2.482891082763672
2.243518829345703
2.5491714477539062
3.734588623046875
2.3593902587890625
2.354145050048828
2.5920867919921875
1.9702911376953125
2.6073455810546875
2.5005340576171875
1.9564628601074219
2.117633819580078
1.9922256469726562
2.112865447998047
2.2912025451660156
2.048015594482422
1.9993782043457031
3.238201141357422
2.147197723388672
2.089977264404297
2.178668975830078
2.472400665283203
2.124786376953125
2.1877288818359375
2.3164749145507812
1.9540786743164062
2.773284912109375
2.0952224731445312
2.3546218872070312
1.9907951354980469
2.093791961669922
1.9583702087402344
2.117633819580078
2.0003318786621094
1.9369125366210938
2.086162567138672
2.1142959594726562
2.060413360595703
2.289295196533203
2.0532608032226562
2.28118896484375
2.128124237060547
2.9134750366210938
2.613067626953125
4.445552825927734
2.201557159423828
2.117633819580078
1.9788742065429688
2.243518829345703
2.171039581298828
1.9512176513671875
2.3145675659179688
1.9459724426269531
2.5033950805664062
2.4051666259765625
1.9927024841308594
2.2878646850585938
5.055904388427734
2.2630691528320312
2.0546913146972656
2.0508766174316406
2.590656280517578
2.4662017822265625
1.9402503967285156
2.0599365234375
2.1028518676757812
2.250194549560547
2.1829605102539062
2.06756591796875
2.0699501037597656
2.296924591064453
1.9745826721191406
2.242565155029297
2.0928382873535156
3.082275390625
3.0517578125
4.895210266113281
2.1538734436035156
3.5552978515625
3.3783912658691406
3.162384033203125
2.124786376953125
1.9240379333496094
1.9483566284179688
2.0046234130859375
2.0112991333007812
2.396106719970703
2.2597312927246094
1.9268989562988281
2.0055770874023438
1.9469261169433594
1.9612312316894531
2.045154571533203
2.201557159423828
2.021312713623047
2.0599365234375
2.0608901977539062
2.0546913146972656
2.303600311279297
2.1347999572753906
1.918792724609375
3.5257339477539062
2.2954940795898438
2.1677017211914062
1.9702911376953125
2.197265625
2.029895782470703
2.0122528076171875
1.956939697265625
2.4261474609375
2.5167465209960938
2.2034645080566406
1.9998550415039062
2.1491050720214844
1.9545555114746094
1.9536018371582031
2.178668975830078
1.9669532775878906
2.4709701538085938
4.546165466308594
5.179405212402344
3.2944679260253906
3.6592483520507812
4.581451416015625
13.118267059326172
13.468742370605469
14.724254608154297
18.991947174072266
2.4852752685546875
2.5300979614257812
2.3026466369628906
2.5539398193359375
3.0450820922851562
2.0284652709960938
1.9488334655761719
2.0112991333007812
2.3245811462402344
2.120494842529297
1.9235610961914062
1.9731521606445312
2.213001251220703
2.013683319091797
2.0842552185058594
2.0995140075683594
1.9478797912597656
2.0647048950195312
1.9173622131347656
2.033710479736328
1.934051513671875
2.1924972534179688
2.2306442260742188
1.9998550415039062
1.9884109497070312
2.090930938720703
2.079486846923828
1.9993782043457031
2.048015594482422
2.048015594482422
2.0208358764648438
2.354145050048828
2.010345458984375
2.1452903747558594
2.0170211791992188
2.4242401123046875
2.2296905517578125
2.181529998779297
2.1734237670898438
2.068042755126953
2.399921417236328
11.591434478759766
10.554313659667969
10.470390319824219
2.479076385498047
2.1772384643554688
8.237361907958984
8.162975311279297
6.878376007080078
8.465766906738281
8.708477020263672
5.379676818847656
2.1200180053710938
2.2859573364257812
2.06756591796875
2.051830291748047
2.2225379943847656
2.014636993408203
424.5615005493164
356.00900650024414
356.6403388977051
357.1782112121582
357.69033432006836
342.12541580200195
330.52682876586914
325.3450393676758
334.89465713500977
324.99170303344727
335.12306213378906
305.0403594970703
303.85398864746094
307.8188896179199
294.9838638305664
285.92443466186523
279.88290786743164
267.7488327026367
263.60130310058594
254.35638427734375
264.30606842041016
257.9226493835449
248.12746047973633
236.80877685546875
230.03387451171875
220.45183181762695
220.98064422607422
222.60379791259766
220.34740447998047
213.69123458862305
211.5497589111328
201.65014266967773
196.2571144104004
190.42253494262695
185.4248046875
174.18622970581055
158.41341018676758
161.5009307861328
149.69301223754883
151.17120742797852
135.6358528137207
140.01178741455078
114.6697998046875
112.45918273925781
109.09795761108398
105.85451126098633
104.1722297668457
91.7816162109375
87.29219436645508
85.24751663208008
83.03594589233398
81.51817321777344
43.07270050048828
36.51714324951172
39.20459747314453
23.64492416381836
6.9122314453125
2.658843994140625
2.2912025451660156
3.4918785095214844
8.458137512207031
16.952991485595703
14.544486999511719
12.775421142578125
7.521629333496094
3.433704376220703
6.833076477050781
11.855125427246094
10.502815246582031
7.268428802490234
6.661415100097656
6.9732666015625
6.894588470458984
3.9205551147460938
2.1924972534179688
5.778789520263672
5.6171417236328125
6.439685821533203
7.231235504150391
2.4919509887695312
2.7837753295898438
3.952503204345703
2.0051002502441406
2.0895004272460938
4.204750061035156
5.490303039550781
2.1123886108398438
1.9063949584960938
2.1200180053710938
2.7527809143066406
2.1910667419433594
1.9907951354980469
2.223968505859375
2.7790069580078125
4.360675811767578
2.58636474609375
1.9888877868652344
1.9850730895996094
1.895904541015625
1.8815994262695312
3.7436485290527344
2.544403076171875
2.204418182373047
2.13623046875
1.9440650939941406
2.396106719970703
1.9359588623046875
1.9192695617675781
2.154827117919922
2.2826194763183594
1.9268989562988281
1.8949508666992188
2.166748046875
1.9345283508300781
2.6450157165527344
2.231597900390625
1.9555091857910156
2.3784637451171875
2.1615028381347656
13.440132141113281
13.171195983886719
2.1295547485351562
1.9865036010742188
1.9803047180175781
2.029895782470703
8.06283950805664
8.580207824707031
8.251190185546875
1.9445419311523438
2.003192901611328
16.987323760986328
16.080856323242188
1.9702911376953125
2.010822296142578
5.328655242919922
2.0551681518554688
2.212047576904297
2.28118896484375
2.032756805419922
1.9488334655761719
2.5148391723632812
2.1390914916992188
2.224445343017578
2.028942108154297
1.9555091857910156
1.9650459289550781
2.1820068359375
2.3193359375
2.1147727966308594
1.9421577453613281
2.3040771484375
2.0809173583984375
2.4857521057128906
2.4056434631347656
6.9484710693359375
5.787372589111328
2.0589828491210938
1.9483566284179688
2.105236053466797
2.1271705627441406
1.9574165344238281
2.407550811767578
1.9731521606445312
1.987457275390625
1.9474029541015625
2.013683319091797
2.1734237670898438
2.1157264709472656
2.0766258239746094
2.068042755126953
2.0227432250976562
2.2759437561035156
2.0732879638671875
2.0151138305664062
2.0537376403808594
3.722667694091797
2.041339874267578
1.9536018371582031
2.1076202392578125
4.137516021728516
1.9822120666503906
2.1209716796875
2.028942108154297
2.3488998413085938
2.1114349365234375
1.9841194152832031
2.0356178283691406
2.1224021911621094
2.083301544189453
4.500865936279297
4.595279693603516
2.3169517517089844
2.1514892578125
1.9946098327636719
2.022266387939453
1.9402503967285156
2.0203590393066406
1.9564628601074219
2.3193359375
1.9793510437011719
3.6149024963378906
2.0112991333007812
2.028942108154297
2.124309539794922
2.143383026123047
2.0923614501953125
1.9845962524414062
2.0933151245117188
2.1653175354003906
2.2339820861816406
1.9788742065429688
2.1924972534179688
2.002239227294922
2.2230148315429688
1.9464492797851562
1.9378662109375
1.9741058349609375
2.3984909057617188
2.0241737365722656
2.0198822021484375
2.0551681518554688
1.96075439453125
2.0041465759277344
1.9598007202148438
1.9717216491699219
2.1500587463378906
2.0380020141601562
2.1696090698242188
2.083301544189453
2.5734901428222656
2.155303955078125
2.017974853515625
2.1114349365234375
2.116680145263672
2.2864341735839844
1.9378662109375
1.9865036010742188
1.9216537475585938
8.240222930908203
2.663135528564453
6.725788116455078
2.6187896728515625
3.4723281860351562
6.754398345947266
7.381916046142578
7.369518280029297
6.278514862060547
6.763458251953125
6.584644317626953
7.0896148681640625
7.791996002197266
6.878376007080078
1.9779205322265625
2.086639404296875
3.322124481201172
1.9268989562988281
2.0089149475097656
1.9445419311523438
3.2987594604492188
1.9326210021972656
1.8773078918457031
2.0151138305664062
1.9502639770507812
2.2716522216796875
1.9822120666503906
1.9893646240234375
4.4689178466796875
2.0895004272460938
1.9464492797851562
3.471851348876953
3.276348114013672
5.312442779541016
1.934051513671875
1.9431114196777344
2.0194053649902344
2.0384788513183594
1.9330978393554688
2.388477325439453
3.2219886779785156
1.8954277038574219
2.6717185974121094
2.1009445190429688
6.983280181884766
9.513378143310547
11.826038360595703
22.480010986328125
2.1996498107910156
1.9216537475585938
1.9321441650390625
2.052783966064453
1.9078254699707031
2.2439956665039062
2.346515655517578
2.0689964294433594
2.1238327026367188
4.3125152587890625
1.9774436950683594
4.595279693603516
4.443645477294922
2.0575523376464844
3.7026405334472656
2.3040771484375
2.0918846130371094
2.0666122436523438
1.9726753234863281
2.0475387573242188
1.9688606262207031
1.964569091796875
2.2983551025390625
1.9984245300292969
2.0799636840820312
1.9540786743164062
1.9884109497070312
2.346038818359375
1.9831657409667969
1.9736289978027344
2.120494842529297
2.120494842529297
2.0599365234375
1.9330978393554688
1.99127197265625
2.1109580993652344
2.0155906677246094
1.9350051879882812
1.9216537475585938
2.147674560546875
1.995086669921875
1.9512176513671875
2.0160675048828125
1.9936561584472656
1.9907951354980469
2.0966529846191406
2.0208358764648438
2.5343894958496094
2.26593017578125
2.082347869873047
2.0399093627929688
2.1190643310546875
2.354145050048828
2.3183822631835938
2.0666122436523438
4.388332366943359
2.2706985473632812
2.0036697387695312
2.110004425048828
2.3164749145507812
2.08282470703125
2.0704269409179688
2.110004425048828
2.3927688598632812
2.6030540466308594
2.5153160095214844
2.074718475341797
2.475738525390625
2.1448135375976562
1.9841194152832031
2.0036697387695312
2.2335052490234375
2.1796226501464844
2.5539398193359375
2.0465850830078125
1.9693374633789062
2.171039581298828
1.9636154174804688
1.9192695617675781
1.9598007202148438
1.9135475158691406
2.216339111328125
1.8854141235351562
3.287792205810547
1.9116401672363281
2.0599365234375
1.9121170043945312
2.0852088928222656
1.956939697265625
2.8786659240722656
1.9598007202148438
4.260540008544922
1.9845962524414062
1.9693374633789062
2.026081085205078
1.9602775573730469
2.002239227294922
2.0847320556640625
1.9598007202148438
2.0732879638671875
2.022266387939453
2.3326873779296875
8.390426635742188
2.2859573364257812
2.0961761474609375
2.0723342895507812
2.372264862060547
2.01416015625
2.269268035888672
2.6235580444335938
2.2482872009277344
2.064228057861328
2.2978782653808594
2.0494461059570312
3.6072731018066406
2.2644996643066406
2.1123886108398438
2.2268295288085938
4.492759704589844
2.0608901977539062
2.62451171875
2.300262451171875
2.460956573486328
2.5582313537597656
2.25830078125
1.9559860229492188
1.9655227661132812
5.40924072265625
2.197265625
2.0766258239746094
1.926422119140625
2.093791961669922
2.140522003173828
2.0279884338378906
4.932403564453125
2.0437240600585938
3.6826133728027344
3.380298614501953
2.009868621826172
3.9381980895996094
2.0270347595214844
1.9164085388183594
2.0771026611328125
2.0241737365722656
2.242565155029297
2.215862274169922
2.1924972534179688
3.787994384765625
3.8318634033203125
2.4890899658203125
2.429962158203125
3.337860107421875
3.906726837158203
2.177715301513672
1.9946098327636719
2.151966094970703
2.155780792236328
2.112865447998047
2.296924591064453
2.1262168884277344
2.0813941955566406
2.0294189453125
2.299785614013672
2.483367919921875
2.1562576293945312
2.135753631591797
2.182483673095703
4.781246185302734
2.270221710205078
2.0208358764648438
2.213001251220703
1.9779205322265625
2.2325515747070312
1.972198486328125
1.979827880859375
1.9478797912597656
1.9598007202148438
2.0003318786621094
2.0809173583984375
2.0456314086914062
2.109050750732422
2.3221969604492188
2.0394325256347656
2.266407012939453
1.972198486328125
1.9931793212890625
2.4204254150390625
2.0170211791992188
2.075672149658203
2.2487640380859375
2.1109580993652344
2.010345458984375
1.964569091796875
2.0036697387695312
2.010822296142578
1.9860267639160156
2.026081085205078
2.1581649780273438
1.9941329956054688
2.025604248046875
2.002716064453125
2.0279884338378906
2.025604248046875
1.9974708557128906
2.251148223876953
1.9550323486328125
2.7971267700195312
1.9989013671875
2.0656585693359375
1.9736289978027344
2.0322799682617188
2.0389556884765625
1.9774436950683594
2.075672149658203
4.328250885009766
2.1457672119140625
1.9860267639160156
1.9536018371582031
2.129077911376953
2.1376609802246094
2.200603485107422
2.167224884033203
2.1719932556152344
2.2182464599609375
2.041339874267578
2.0165443420410156
2.0503997802734375
2.4399757385253906
2.4728775024414062
2.162933349609375
2.1848678588867188
2.2001266479492188
2.483844757080078
2.215862274169922
2.266407012939453
2.071857452392578
2.0341873168945312
2.097606658935547
2.1538734436035156
2.270221710205078
1.9979476928710938
2.059459686279297
2.0914077758789062
2.041339874267578
2.0399093627929688
2.03704833984375
2.3088455200195312
2.425670623779297
1.964569091796875
2.0608901977539062
2.0227432250976562
2.0017623901367188
2.044677734375
1.9683837890625
2.1076202392578125
1.9769668579101562
2.0761489868164062
1.9998550415039062
2.0551681518554688
2.0360946655273438
2.082347869873047
1.9655227661132812
2.1123886108398438
2.227306365966797
2.216339111328125
2.2249221801757812
2.15911865234375
2.1719932556152344
2.0761489868164062
2.0046234130859375
2.0513534545898438
2.414703369140625
2.5224685668945312
2.087116241455078
2.0008087158203125
2.2716522216796875
2.2983551025390625
2.040386199951172
2.238750457763672
2.041339874267578
2.120494842529297
2.422809600830078
2.0318031311035156
2.3059844970703125
2.3856163024902344
2.6788711547851562
2.476215362548828
2.4690628051757812
2.5644302368164062
2.635955810546875
9.363174438476562
8.108139038085938
3.147125244140625
2.6564598083496094
3.9305686950683594
3.239154815673828
3.0202865600585938
2.910137176513672
2.13623046875
2.299785614013672
2.8967857360839844
2.7933120727539062
3.0202865600585938
2.8867721557617188
2.941608428955078
2.689361572265625
8.73565673828125
9.366512298583984
8.582592010498047
9.197711944580078
9.536266326904297
10.016441345214844
8.392333984375
7.867336273193359
9.966850280761719
8.732795715332031
8.15439224243164
7.911205291748047
6.889820098876953
7.50732421875
7.3299407958984375
8.819103240966797
7.541179656982422
7.376670837402344
2.44140625
1.9288063049316406
1.9178390502929688
4.099369049072266
6.321907043457031
5.649089813232422
3.2224655151367188
15.697002410888672
12.753963470458984
9.819984436035156
8.236408233642578
3.0059814453125
2.29644775390625
2.5954246520996094
4.730701446533203
7.321834564208984
2.162456512451172
2.102375030517578
2.1944046020507812
1.9669532775878906
2.388477325439453
2.2530555725097656
2.338886260986328
2.097606658935547
1.9640922546386719
2.254486083984375
1.9979476928710938
2.0766258239746094
12.461662292480469
1.9521713256835938
2.022266387939453
2.3260116577148438
2.215862274169922
2.0995140075683594
4.3163299560546875
1.9173622131347656
1.9655227661132812
2.0651817321777344
1.9845962524414062
2.0265579223632812
7.039546966552734
1.9617080688476562
7.961750030517578
11.610984802246094
2.4480819702148438
4.6672821044921875
5.8231353759765625
2.106189727783203
2.3012161254882812
2.155303955078125
1.9750595092773438
2.147674560546875
2.0074844360351562
1.9788742065429688
1.9617080688476562
2.075672149658203
8.360862731933594
2.2797584533691406
10.016918182373047
1.9392967224121094
2.6116371154785156
2.1910667419433594
2.1495819091796875
2.288341522216797
1.9283294677734375
2.3126602172851562
2.2192001342773438
2.2602081298828125
2.304553985595703
3.5529136657714844
5.119800567626953
1.9550323486328125
2.1610260009765625
2.3932456970214844
2.0904541015625
2.0017623901367188
1.9621849060058594
2.3593902587890625
2.013683319091797
1.9650459289550781
2.025604248046875
1.987457275390625
2.151966094970703
2.1457672119140625
2.41851806640625
2.4995803833007812
2.914905548095703
2.692699432373047
3.4351348876953125
2.349853515625
5.6858062744140625
3.2057762145996094
3.0908584594726562
2.6116371154785156
2.3374557495117188
2.4585723876953125
2.5682449340820312
2.567291259765625
2.8963088989257812
2.6102066040039062
2.9931068420410156
2.2640228271484375
2.800464630126953
2.8562545776367188
2.5048255920410156
3.0045509338378906
3.0221939086914062
2.5205612182617188
4.048347473144531
2.7985572814941406
3.4384727478027344
5.4454803466796875
5.465030670166016
2.6416778564453125
2.3446083068847656
3.3884048461914062
2.6082992553710938
3.025531768798828
5.67626953125
2.086162567138672
2.4871826171875
2.7718544006347656
2.113819122314453
2.696514129638672
2.9807090759277344
2.822399139404297
2.0051002502441406
2.57110595703125
2.5777816772460938
2.5491714477539062
2.963542938232422
3.036022186279297
3.30352783203125
4.213809967041016
2.644062042236328
2.430438995361328
2.2139549255371094
2.048015594482422
2.8409957885742188
2.6068687438964844
2.5634765625
2.6183128356933594
2.0923614501953125
1.9807815551757812
2.4170875549316406
1.9779205322265625
2.17437744140625
2.1643638610839844
2.6640892028808594
2.418041229248047
2.0508766174316406
2.6731491088867188
2.0618438720703125
2.040386199951172
1.9745826721191406
1.9674301147460938
1.9464492797851562
2.1085739135742188
2.0155906677246094
1.9621849060058594
1.9989013671875
1.9693374633789062
1.9850730895996094
1.9469261169433594
2.0122528076171875
2.4566650390625
2.010822296142578
2.0580291748046875
2.013683319091797
2.006053924560547
2.0117759704589844
2.022266387939453
2.0165443420410156
2.2869110107421875
1.97601318359375
1.9793510437011719
1.9555091857910156
2.009868621826172
2.0804405212402344
2.2225379943847656
2.22015380859375
2.4213790893554688
2.5262832641601562
2.2401809692382812
2.086639404296875
2.1209716796875
2.1409988403320312
2.3527145385742188
1.9626617431640625
2.113819122314453
3.7322044372558594
2.063274383544922
1.9869804382324219
7.309436798095703
1.9402503967285156
2.040863037109375
2.1834373474121094
1.9907951354980469
2.853870391845703
3.96728515625
15.922069549560547
26.169300079345703
4.634380340576172
5.217552185058594
9.03940200805664
10.944843292236328
11.610984802246094
2.6912689208984375
2.7747154235839844
12.652873992919922
13.726234436035156
6.235599517822266
2.2935867309570312
1.9450187683105469
3.6478042602539062
2.5129318237304688
2.4728775024414062
1.9865036010742188
2.0771026611328125
2.337932586669922
2.097606658935547
2.082347869873047
1.9946098327636719
2.155780792236328
2.0051002502441406
2.074718475341797
1.9826889038085938
1.9984245300292969
2.0389556884765625
2.0012855529785156
1.9888877868652344
2.0399093627929688
2.1843910217285156
2.017498016357422
1.9826889038085938
2.242565155029297
2.0537376403808594
1.9788742065429688
1.9540786743164062
2.215862274169922
2.1266937255859375
1.9388198852539062
1.9845962524414062
2.013683319091797
1.9397735595703125
1.9359588623046875
1.9855499267578125
1.8901824951171875
2.0503997802734375
1.9583702087402344
1.9559860229492188
2.0356178283691406
2.0666122436523438
2.0389556884765625
1.99127197265625
1.9688606262207031
2.079010009765625
2.1872520446777344
1.9707679748535156
1.9550323486328125
1.9960403442382812
1.9688606262207031
2.0418167114257812
2.009868621826172
2.026081085205078
2.1004676818847656
1.9388198852539062
1.9378662109375
1.9903182983398438
2.239704132080078
2.0008087158203125
1.953125
2.0461082458496094
2.0766258239746094
1.9521713256835938
2.048969268798828
1.9288063049316406
1.9168853759765625
1.9350051879882812
1.987457275390625
6.7539215087890625
1.9636154174804688
2.2330284118652344
7.191181182861328
7.3490142822265625
7.364749908447266
3.814220428466797
1.9259452819824219
2.0241737365722656
2.0132064819335938
3.5772323608398438
2.0699501037597656
6.739139556884766
6.739616394042969
8.4991455078125
7.281780242919922
7.275581359863281
7.230281829833984
7.517814636230469
7.210731506347656
7.330894470214844
7.289886474609375
7.33184814453125
7.2803497314453125
7.197856903076172
7.373809814453125
8.806705474853516
8.389949798583984
8.177757263183594
8.10384750366211
7.344245910644531
9.185791015625
2.5920867919921875
2.293109893798828
2.0236968994140625
2.223968505859375
2.007007598876953
2.0961761474609375
1.953125
1.9464492797851562
1.9617080688476562
1.9440650939941406
1.9235610961914062
2.0608901977539062
1.956939697265625
1.9207000732421875
1.9397735595703125
1.9383430480957031
1.9235610961914062
1.9311904907226562
1.9488334655761719
2.0914077758789062
2.1238327026367188
2.0122528076171875
2.0380020141601562
1.956939697265625
1.9922256469726562
2.3317337036132812
1.9526481628417969
1.9779205322265625
2.2101402282714844
1.9655227661132812
1.9478797912597656
2.018451690673828
1.9464492797851562
1.9316673278808594
4.864692687988281
4.719734191894531
2.3107528686523438
2.0089149475097656
2.0608901977539062
2.147197723388672
1.9783973693847656
1.9488334655761719
1.9907951354980469
2.0046234130859375
2.0313262939453125
2.1567344665527344
2.0017623901367188
2.0055770874023438
7.007598876953125
1.9850730895996094
1.9106864929199219
2.0990371704101562
1.9168853759765625
2.1986961364746094
2.0933151245117188
2.2525787353515625
2.006053924560547
2.0189285278320312
2.444744110107422
2.3703575134277344
2.1867752075195312
2.8715133666992188
2.3446083068847656
2.2573471069335938
2.083301544189453
1.9617080688476562
2.177715301513672
1.9779205322265625
1.953125
1.9717216491699219
2.1529197692871094
1.9903182983398438
2.0661354064941406
2.0542144775390625
1.9941329956054688
2.025127410888672
2.0198822021484375
1.9755363464355469
3.5996437072753906
2.0270347595214844
1.9884109497070312
2.0127296447753906
2.1376609802246094
1.9698143005371094
1.9969940185546875
1.9764900207519531
2.1696090698242188
2.2950172424316406
1.9812583923339844
2.08282470703125
2.0570755004882812
1.9674301147460938
1.9750595092773438
2.0699501037597656
1.934051513671875
2.1352767944335938
2.0227432250976562
1.9617080688476562
2.1715164184570312
2.0322799682617188
1.9545555114746094
1.9850730895996094
1.9850730895996094
2.220630645751953
2.3741722106933594
1.9750595092773438
2.0203590393066406
1.9783973693847656
1.9707679748535156
2.288341522216797
1.9636154174804688
2.1147727966308594
2.0666122436523438
2.022266387939453
2.3355484008789062
1.9598007202148438
2.006053924560547
1.9555091857910156
1.9612312316894531
2.025604248046875
2.1924972534179688
1.983642578125
1.9583702087402344
2.0322799682617188
2.0165443420410156
1.9969940185546875
2.2249221801757812
2.0751953125
2.135753631591797
2.1615028381347656
2.0346641540527344
1.9917488098144531
2.2330284118652344
1.9631385803222656
2.01416015625
2.1543502807617188
2.1085739135742188
2.304553985595703
1.9927024841308594
1.964569091796875
1.9884109497070312
1.9311904907226562
2.059459686279297
2.1581649780273438
2.185344696044922
2.2673606872558594
2.1886825561523438
2.265453338623047
2.0437240600585938
2.0389556884765625
1.9755363464355469
2.1715164184570312
2.0055770874023438
2.1352767944335938
2.1820068359375
2.1157264709472656
2.010822296142578
2.193927764892578
2.0127296447753906
2.02178955078125
1.9655227661132812
2.1953582763671875
2.0151138305664062
1.9674301147460938
1.9879341125488281
2.0599365234375
1.9884109497070312
1.9693374633789062
2.021312713623047
1.9426345825195312
2.1514892578125
1.9974708557128906
2.0041465759277344
1.9683837890625
2.0084381103515625
2.1772384643554688
2.185344696044922
2.029895782470703
3.6449432373046875
2.209186553955078
2.663135528564453
1.9693374633789062
1.9769668579101562
2.0895004272460938
2.0618438720703125
1.9550323486328125
2.0771026611328125
1.9307136535644531
2.2573471069335938
2.002239227294922
1.9326210021972656
2.200603485107422
4.60052490234375
6.784915924072266
2.597808837890625
2.528667449951172
2.613544464111328
6.716251373291016
9.65118408203125
4.2400360107421875
8.60738754272461
2.3779869079589844
4.393577575683594
11.125564575195312
15.93160629272461
18.833637237548828
20.328521728515625
7.636547088623047
17.84992218017578
3.100872039794922
2.7675628662109375
2.701282501220703
8.545398712158203
10.799407958984375
1.9655227661132812
3.4956932067871094
2.3641586303710938
2.0647048950195312
4.5337677001953125
2.2988319396972656
2.1533966064453125
2.051830291748047
1.9292831420898438
2.109050750732422
2.002716064453125
1.9235610961914062
2.0198822021484375
1.9469261169433594
2.0933151245117188
2.1467208862304688
2.246379852294922
2.3355484008789062
1.9731521606445312
1.8968582153320312
1.9516944885253906
1.9388198852539062
2.1190643310546875
2.300739288330078
1.9469261169433594
2.1276473999023438
2.0089149475097656
1.9273757934570312
2.1085739135742188
1.995086669921875
2.0279884338378906
2.460002899169922
2.052783966064453
2.2559165954589844
2.1681785583496094
2.060413360595703
1.9207000732421875
2.022266387939453
2.1467208862304688
2.1305084228515625
1.9469261169433594
3.2024383544921875
1.9774436950683594
2.048015594482422
2.006053924560547
2.045154571533203
1.9974708557128906
2.1772384643554688
1.9855499267578125
1.9869804382324219
2.4247169494628906
2.0599365234375
1.9998550415039062
1.9578933715820312
1.9731521606445312
1.9564628601074219
2.185821533203125
1.9998550415039062
8.678436279296875
4.886627197265625
2.0513534545898438
7.363796234130859
1.9359588623046875
2.0990371704101562
4.092693328857422
2.0818710327148438
2.0294189453125
1.941680908203125
1.9869804382324219
2.010345458984375
1.9621849060058594
1.9783973693847656
2.1677017211914062
1.9807815551757812
1.9521713256835938
2.013683319091797
1.9831657409667969
2.0198822021484375
1.9860267639160156
1.9321441650390625
2.02178955078125
2.105712890625
1.9578933715820312
1.9850730895996094
1.9369125366210938
2.0127296447753906
2.0046234130859375
2.1948814392089844
8.456707000732422
7.363796234130859
6.383419036865234
6.939888000488281
7.526397705078125
2.879619598388672
2.074718475341797
2.0170211791992188
2.0651817321777344
3.0617713928222656
2.4924278259277344
4.656314849853516
7.781505584716797
2.567291259765625
2.7480125427246094
2.3360252380371094
2.03704833984375
1.987457275390625
2.403736114501953
2.1190643310546875
2.003192901611328
1.9598007202148438
1.9330978393554688
1.964569091796875
1.9664764404296875
1.9598007202148438
2.132892608642578
1.9617080688476562
1.9922256469726562
1.9388198852539062
1.9497871398925781
2.1181106567382812
1.9407272338867188
5.786418914794922
4.638195037841797
1.9559860229492188
2.197265625
2.1576881408691406
8.431434631347656
8.014202117919922
3.8738250732421875
6.287097930908203
8.063316345214844
7.624149322509766
8.111000061035156
7.411956787109375
8.330345153808594
8.43954086303711
7.415771484375
7.845878601074219
7.794380187988281
8.910179138183594
8.645057678222656
8.380413055419922
7.3986053466796875
7.7152252197265625
8.494377136230469
8.338451385498047
8.817672729492188
7.763862609863281
7.634639739990234
8.41379165649414
7.607936859130859
8.479118347167969
8.254051208496094
8.214950561523438
7.584571838378906
7.115364074707031
7.7838897705078125
7.6885223388671875
7.6160430908203125
7.913112640380859
2.017498016357422
1.9545555114746094
21.439552307128906
23.705482482910156
27.548789978027344
31.02254867553711
20.85590362548828
18.09215545654297
9.287357330322266
6.042957305908203
2.1352767944335938
2.3217201232910156
2.25830078125
2.162933349609375
2.2125244140625
2.9859542846679688
3.7636756896972656
2.4352073669433594
2.1257400512695312
2.0961761474609375
4.4612884521484375
2.3446083068847656
2.1944046020507812
1.91497802734375
2.0613670349121094
1.9841194152832031
2.068042755126953
2.3598670959472656
1.9960403442382812
2.105236053466797
1.979827880859375
2.0470619201660156
3.2973289489746094
1.9497871398925781
7.6503753662109375
2.1953582763671875
1.9702911376953125
2.1424293518066406
1.9793510437011719
2.0546913146972656
2.0008087158203125
1.9669532775878906
1.9392967224121094
2.002716064453125
1.964569091796875
2.009868621826172
2.1066665649414062
1.9412040710449219
1.9712448120117188
1.9431114196777344
1.9574165344238281
1.9359588623046875
2.025604248046875
2.022266387939453
2.1162033081054688
1.9693374633789062
1.9979476928710938
1.9731521606445312
1.9488334655761719
1.9564628601074219
2.1219253540039062
2.068042755126953
2.1767616271972656
2.2993087768554688
1.9521713256835938
1.9683837890625
2.307891845703125
2.2573471069335938
2.0155906677246094
1.9383430480957031
2.1009445190429688
2.247333526611328
1.9640922546386719
2.23541259765625
2.4247169494628906
2.0551681518554688
3.1919479370117188
2.120494842529297
2.0570755004882812
2.1262168884277344
1.9097328186035156
2.6373863220214844
2.009868621826172
3.010272979736328
1.9540786743164062
1.9855499267578125
3.086566925048828
2.659320831298828
2.0132064819335938
8.170604705810547
19.001007080078125
9.92584228515625
6.8264007568359375
2.029895782470703
1.9941329956054688
2.0647048950195312
3.5233497619628906
2.06756591796875
1.9383430480957031
2.0155906677246094
2.4633407592773438
2.2306442260742188
2.018451690673828
2.468109130859375
3.6487579345703125
2.9778480529785156
2.140045166015625
4.027366638183594
7.050037384033203
2.2416114807128906
1.9450187683105469
1.9221305847167969
2.0842552185058594
3.882884979248047
1.9173622131347656
2.089977264404297
2.025127410888672
2.0627975463867188
1.9426345825195312
2.025604248046875
2.1233558654785156
2.0952224731445312
2.197265625
1.9588470458984375
1.9693374633789062
3.253459930419922
1.9440650939941406
1.9507408142089844
3.216266632080078
2.50244140625
1.9674301147460938
3.3016204833984375
4.646778106689453
2.98309326171875
4.661083221435547
4.90570068359375
16.245365142822266
16.481399536132812
20.69091796875
20.49732208251953
24.034500122070312
26.11541748046875
23.358821868896484
22.891521453857422
31.125545501708984
32.87220001220703
32.66191482543945
39.46495056152344
39.21842575073242
2.5339126586914062
5.352020263671875
2.4423599243164062
2.0384788513183594
2.033710479736328
2.1605491638183594
1.9907951354980469
1.953125
1.9974708557128906
2.0008087158203125
1.9564628601074219
2.8867721557617188
2.7298927307128906
2.1162033081054688
1.9612312316894531
2.658843994140625
2.4247169494628906
2.0089149475097656
1.9230842590332031
1.9631385803222656
2.3632049560546875
2.0246505737304688
2.0928382873535156
2.2764205932617188
2.341747283935547
2.2983551025390625
2.265453338623047
2.9969215393066406
1.9679069519042969
3.0670166015625
2.2745132446289062
2.3207664489746094
1.926422119140625
1.9550323486328125
1.983642578125
1.9216537475585938
2.7313232421875
1.9774436950683594
2.0699501037597656
2.3193359375
1.9989013671875
2.0046234130859375
2.0966529846191406
2.162456512451172
2.293109893798828
1.9559860229492188
2.052783966064453
2.140045166015625
1.9783973693847656
2.4957656860351562
2.166748046875
2.0513534545898438
2.0093917846679688
2.273082733154297
2.4361610412597656
3.6401748657226562
2.0513534545898438
2.056121826171875
2.0542144775390625
1.9845962524414062
4.408836364746094
4.278659820556641
1.9793510437011719
2.147197723388672
2.0351409912109375
2.0074844360351562
2.398967742919922
2.483367919921875
1.941680908203125
2.213001251220703
2.1581649780273438
1.9688606262207031
2.292633056640625
2.1028518676757812
2.0999908447265625
2.2950172424316406
9.605884552001953
8.959293365478516
2.7017593383789062
9.396553039550781
2.14385986328125
1.9960403442382812
2.0399093627929688
3.688812255859375
1.9636154174804688
1.9855499267578125
1.9488334655761719
1.9154548645019531
2.399444580078125
1.9516944885253906
1.934051513671875
2.9954910278320312
2.76947021484375
2.0279884338378906
1.9459724426269531
1.9364356994628906
2.116680145263672
2.064228057861328
2.3670196533203125
2.067089080810547
1.949310302734375
1.9817352294921875
2.0170211791992188
1.9803047180175781
1.953125
2.0890235900878906
1.9540786743164062
1.9588470458984375
1.9083023071289062
1.9421577453613281
2.079010009765625
2.2225379943847656
2.418041229248047
2.0890235900878906
1.979827880859375
2.3293495178222656
1.972198486328125
2.0856857299804688
1.9965171813964844
2.4785995483398438
4.448413848876953
2.0966529846191406
2.132892608642578
4.58526611328125
4.364967346191406
2.0079612731933594
4.8980712890625
1.9865036010742188
1.96075439453125
2.014636993408203
2.209186553955078
2.148151397705078
4.458427429199219
1.9741058349609375
1.9469261169433594
2.0055770874023438
2.0275115966796875
2.0613670349121094
2.1529197692871094
2.007007598876953
2.0208358764648438
1.9989013671875
2.03704833984375
2.3584365844726562
2.090930938720703
1.9888877868652344
2.0241737365722656
2.1877288818359375
2.143383026123047
2.0914077758789062
2.0084381103515625
1.9917488098144531
2.3131370544433594
2.6922225952148438
2.048015594482422
3.692626953125
2.0356178283691406
2.113819122314453
2.0151138305664062
1.9459724426269531
1.9421577453613281
2.0127296447753906
1.9373893737792969
2.1333694458007812
2.017974853515625
2.0852088928222656
1.9536018371582031
2.109527587890625
1.9893646240234375
1.9927024841308594
2.3851394653320312
1.9688606262207031
2.7589797973632812
2.2978782653808594
2.307891845703125
2.0499229431152344
2.4209022521972656
2.216339111328125
2.029895782470703
1.9974708557128906
2.2873878479003906
2.200603485107422
2.1829605102539062
2.209186553955078
2.1104812622070312
2.2516250610351562
2.0341873168945312
2.1653175354003906
2.197742462158203
2.1533966064453125
2.0551681518554688
2.089977264404297
5.093574523925781
1.9860267639160156
2.590179443359375
2.43377685546875
1.9707679748535156
2.2001266479492188
2.0875930786132812
1.9946098327636719
2.0723342895507812
1.9354820251464844
4.2629241943359375
4.7397613525390625
1.9655227661132812
2.315521240234375
2.2268295288085938
2.0623207092285156
2.270221710205078
2.2721290588378906
2.0537376403808594
2.3393630981445312
2.0232200622558594
2.205371856689453
2.101898193359375
2.0914077758789062
1.9388198852539062
2.105236053466797
2.135753631591797
2.1119117736816406
1.9841194152832031
1.9755363464355469
2.1843910217285156
1.97601318359375
1.9168853759765625
1.9350051879882812
1.9326210021972656
1.9769668579101562
2.162933349609375
2.0051002502441406
2.5892257690429688
2.392292022705078
1.9116401672363281
1.9769668579101562
1.9135475158691406
1.880645751953125
2.2644996643066406
1.9249916076660156
2.063751220703125
2.1266937255859375
1.995086669921875
1.89208984375
1.9397735595703125
2.0122528076171875
1.9230842590332031
1.8992424011230469
1.8868446350097656
2.247333526611328
1.926422119140625
1.9040107727050781
1.9474029541015625
1.9068717956542969
2.0194053649902344
1.9240379333496094
1.89208984375
3.875732421875
1.972198486328125
1.9283294677734375
1.941680908203125
1.8982887268066406
2.0046234130859375
1.9426345825195312
1.8930435180664062
535.4995727539062
528.4457206726074
518.1450843811035
517.8275108337402
484.8785400390625
484.5747947692871
469.3264961242676
469.3446159362793
463.0694389343262
444.0150260925293
437.82854080200195
434.85116958618164
420.6228256225586
412.2509956359863
411.9305610656738
386.7988586425781
381.89697265625
375.2603530883789
351.377010345459
350.88300704956055
347.6262092590332
347.35965728759766
319.5524215698242
314.92090225219727
298.24209213256836
291.20492935180664
283.10441970825195
268.0835723876953
267.8341865539551
251.04856491088867
248.6095428466797
231.69755935668945
214.7374153137207
197.8778839111328
184.59033966064453
167.47570037841797
164.89839553833008
162.22286224365234
152.58216857910156
151.90458297729492
136.98291778564453
118.8364028930664
118.54696273803711
118.2856559753418
96.08268737792969
87.45622634887695
82.32355117797852
72.2813606262207
2.1429061889648438
2.3431777954101562
2.5959014892578125
2.5835037231445312
2.5162696838378906
2.6483535766601562
8.927345275878906
8.72945785522461
9.639263153076172
1.9960403442382812
2.190113067626953
2.02178955078125
6.226062774658203
2.0279884338378906
2.083301544189453
8.697032928466797
9.041309356689453
8.269786834716797
1.9550323486328125
2.5758743286132812
2.551555633544922
1.9321441650390625
1.9097328186035156
1.9369125366210938
2.429962158203125
4.595279693603516
6.777286529541016
9.74893569946289
11.971473693847656
6.149768829345703
5.123615264892578
1.9011497497558594
1.9135475158691406
1.9235610961914062
1.9049644470214844
2.0055770874023438
1.9283294677734375
1.9559860229492188
1.9125938415527344
1.8963813781738281
1.8973350524902344
1.9259452819824219
1.8839836120605469
1.9321441650390625
2.0275115966796875
1.8868446350097656
1.8749237060546875
1.8906593322753906
1.9378662109375
1.8892288208007812
1.89971923828125
1.8873214721679688
3.4880638122558594
1.9078254699707031
1.918792724609375
1.9054412841796875
1.9183158874511719
1.8935203552246094
1.8720626831054688
1.8801689147949219
2.0465850830078125
1.8854141235351562
1.8987655639648438
1.9078254699707031
2.1915435791015625
1.9016265869140625
2.0112991333007812
1.8849372863769531
1.9927024841308594
2.1195411682128906
1.9397735595703125
1.9087791442871094
1.9006729125976562
2.0904541015625
1.9249916076660156
1.8835067749023438
1.9316673278808594
2.5234222412109375
2.234935760498047
1.8877983093261719
1.9640922546386719
1.9311904907226562
1.9130706787109375
1.9707679748535156
1.9488334655761719
2.0399093627929688
1.9130706787109375
1.9431114196777344
4.136562347412109
3.9463043212890625
2.1924972534179688
1.9316673278808594
1.922607421875
2.0189285278320312
2.0661354064941406
1.9154548645019531
1.9602775573730469
1.9216537475585938
1.8782615661621094
1.99127197265625
1.8982887268066406
1.8901824951171875
2.0461082458496094
1.9083023071289062
1.93023681640625
1.9083023071289062
1.9388198852539062
1.96075439453125
1.9397735595703125
1.9059181213378906
2.105712890625
1.9283294677734375
1.9021034240722656
1.9130706787109375
1.903533935546875
1.9397735595703125
1.9154548645019531
1.9249916076660156
1.9655227661132812
2.0313262939453125
1.8930435180664062
1.9183158874511719
1.926422119140625
1.9178390502929688
1.9316673278808594
1.9273757934570312
1.8978118896484375
2.0394325256347656
1.9159317016601562
1.9407272338867188
1.911163330078125
1.8944740295410156
1.9040107727050781
2.2182464599609375
1.9025802612304688
2.0737648010253906
1.9102096557617188
1.9335746765136719
1.9664764404296875
1.8911361694335938
1.9650459289550781
1.8963813781738281
1.8663406372070312
1.9140243530273438
2.0742416381835938
1.8935203552246094
1.9030570983886719
1.9044876098632812
1.8754005432128906
1.8811225891113281
1.9230842590332031
2.0117759704589844
3.695964813232422
3.5495758056640625
2.8905868530273438
1.9655227661132812
2.0470619201660156
1.8911361694335938
1.89208984375
1.9774436950683594
2.0575523376464844
1.895904541015625
1.8863677978515625
1.9154548645019531
1.895904541015625
1.9040107727050781
1.9426345825195312
1.9083023071289062
1.9292831420898438
2.075672149658203
1.9211769104003906
1.9106864929199219
1.934051513671875
1.9841194152832031
1.9297599792480469
1.9526481628417969
1.9674301147460938
2.1390914916992188
1.9316673278808594
2.3756027221679688
1.9063949584960938
2.1071434020996094
2.01416015625
1.9483566284179688
1.918792724609375
2.350330352783203
2.2001266479492188
2.098560333251953
2.120494842529297
2.6650428771972656
3.6935806274414062
2.09808349609375
2.1343231201171875
2.43377685546875
2.3598670959472656
3.0374526977539062
2.220630645751953
2.768993377685547
2.5072097778320312
2.3984909057617188
2.135753631591797
2.0503997802734375
2.734661102294922
2.0394325256347656
2.2935867309570312
2.131938934326172
2.3827552795410156
2.1376609802246094
2.1314620971679688
3.524303436279297
2.5577545166015625
1.9621849060058594
2.006053924560547
2.09808349609375
2.609729766845703
2.101421356201172
2.4738311767578125
2.125263214111328
1.9564628601074219
2.34222412109375
2.032756805419922
2.479076385498047
1.9621849060058594
2.0723342895507812
2.2678375244140625
1.9903182983398438
2.089977264404297
2.4280548095703125
2.5568008422851562
4.4231414794921875
2.003192901611328
2.1314620971679688
2.0475387573242188
2.0265579223632812
1.9984245300292969
2.1619796752929688
2.0494461059570312
2.2606849670410156
2.098560333251953
2.0318031311035156
1.9650459289550781
2.0966529846191406
2.01416015625
2.5801658630371094
2.8481483459472656
2.1047592163085938
2.3126602172851562
2.102375030517578
2.368927001953125
2.2902488708496094
2.013683319091797
1.9474029541015625
3.7479400634765625
3.5142898559570312
3.9567947387695312
2.0508766174316406
2.0036697387695312
2.0475387573242188
2.0961761474609375
1.9559860229492188
2.472400665283203
2.2268295288085938
2.12860107421875
2.41851806640625
2.0961761474609375
2.1076202392578125
2.0599365234375
2.364635467529297
2.0155906677246094
2.5496482849121094
1.96075439453125
2.079010009765625
2.2401809692382812
2.4404525756835938
4.641532897949219
6.846427917480469
2.097606658935547
2.323150634765625
2.1820068359375
2.0132064819335938
2.3517608642578125
2.0003318786621094
2.2149085998535156
2.0904541015625
2.0470619201660156
2.1462440490722656
2.4814605712890625
2.2935867309570312
1.9922256469726562
2.716064453125
2.124786376953125
2.0952224731445312
2.6769638061523438
2.028942108154297
2.5310516357421875
1.9974708557128906
2.349853515625
2.032756805419922
2.048015594482422
2.0227432250976562
2.1448135375976562
3.933429718017578
2.658843994140625
2.094268798828125
2.1600723266601562
2.3193359375
1.97601318359375
2.1047592163085938
2.0036697387695312
1.9583702087402344
2.609729766845703
2.6102066040039062
2.5000572204589844
2.0265579223632812
1.9769668579101562
2.3832321166992188
3.116607666015625
2.0079612731933594
1.9497871398925781
2.379894256591797
1.9636154174804688
1.9769668579101562
1.9526481628417969
1.9617080688476562
1.9659996032714844
1.9545555114746094
1.9283294677734375
2.0704269409179688
2.025604248046875
1.9211769104003906
1.9283294677734375
1.9383430480957031
2.00653076171875
1.9316673278808594
2.044200897216797
2.1028518676757812
2.2072792053222656
1.9164085388183594
1.934051513671875
1.9001960754394531
1.9283294677734375
1.9183158874511719
1.972198486328125
1.9326210021972656
2.219676971435547
2.7709007263183594
1.9235610961914062
2.4061203002929688
2.1295547485351562
2.1190643310546875
2.8061866760253906
2.136707305908203
3.688812255859375
2.730846405029297
1.9464492797851562
1.9192695617675781
2.8400421142578125
3.2138824462890625
3.3121109008789062
2.0294189453125
2.0589828491210938
1.9888877868652344
2.08282470703125
2.3946762084960938
2.037525177001953
2.155780792236328
1.8978118896484375
1.9850730895996094
4.1484832763671875
6.467342376708984
8.758068084716797
2.1185874938964844
1.9049644470214844
2.064228057861328
2.105236053466797
2.1038055419921875
2.1314620971679688
2.3393630981445312
2.147674560546875
2.0093917846679688
1.9445419311523438
1.9855499267578125
1.9464492797851562
1.918792724609375
1.9426345825195312
2.2835731506347656
2.086639404296875
1.953125
1.9106864929199219
1.9483566284179688
1.972198486328125
1.9369125366210938
1.9335746765136719
1.9745826721191406
2.071857452392578
1.9893646240234375
1.9564628601074219
2.0127296447753906
2.032756805419922
1.9841194152832031
1.9869804382324219
2.2835731506347656
2.258777618408203
2.6073455810546875
2.0389556884765625
2.05230712890625
1.9488334655761719
2.037525177001953
2.0227432250976562
1.9655227661132812
2.2916793823242188
1.9421577453613281
1.9516944885253906
1.9445419311523438
1.9421577453613281
1.9960403442382812
1.9102096557617188
1.987457275390625
1.895904541015625
2.8128623962402344
11.162281036376953
10.306358337402344
10.0250244140625
2.4509429931640625
2.4466514587402344
2.688884735107422
2.55584716796875
4.992485046386719
3.1828880310058594
2.2687911987304688
2.560138702392578
2.640247344970703
11.210918426513672
4.874706268310547
2.457141876220703
2.616405487060547
2.415180206298828
2.440929412841797
2.4881362915039062
2.3941993713378906
2.3598670959472656
2.3856163024902344
2.4595260620117188
2.3193359375
3.1061172485351562
2.4352073669433594
3.7703514099121094
2.4156570434570312
2.86865234375
2.338409423828125
2.4785995483398438
2.449512481689453
3.86810302734375
3.5238265991210938
2.7227401733398438
2.3794174194335938
2.711772918701172
2.3336410522460938
2.5730133056640625
2.399921417236328
2.620697021484375
2.4623870849609375
2.3980140686035156
2.506732940673828
2.5634765625
1.9283294677734375
2.460479736328125
1.9106864929199219
1.9516944885253906
2.0799636840820312
2.1724700927734375
9.075164794921875
5.276679992675781
2.4814605712890625
2.4785995483398438
1.8982887268066406
1.9817352294921875
2.140522003173828
1.9621849060058594
2.1104812622070312
1.9297599792480469
1.9636154174804688
2.1028518676757812
2.0265579223632812
1.926422119140625
2.28118896484375
1.9674301147460938
1.9164085388183594
1.9555091857910156
2.3126602172851562
1.9602775573730469
1.9388198852539062
1.96075439453125
2.6307106018066406
2.1114349365234375
1.9664764404296875
2.181529998779297
2.3145675659179688
1.9483566284179688
1.9617080688476562
2.0036697387695312
1.9755363464355469
2.124786376953125
1.9378662109375
2.1648406982421875
2.3145675659179688
1.9516944885253906
2.02178955078125
2.1033287048339844
1.9426345825195312
2.140522003173828
1.9335746765136719
1.9683837890625
1.9783973693847656
2.0813941955566406
2.2134780883789062
2.0418167114257812
1.9636154174804688
2.1119117736816406
2.0928382873535156
2.227306365966797
1.9712448120117188
1.9803047180175781
1.922607421875
1.9583702087402344
2.0294189453125
2.0437240600585938
2.3212432861328125
1.9831657409667969
1.9412040710449219
2.0017623901367188
1.949310302734375
2.014636993408203
2.2253990173339844
1.9392967224121094
2.193927764892578
1.9502639770507812
1.9469261169433594
1.93023681640625
2.2110939025878906
2.013683319091797
1.9345283508300781
2.2339820861816406
1.9316673278808594
2.1181106567382812
2.0313262939453125
2.2864341735839844
1.9712448120117188
1.9435882568359375
2.132892608642578
1.93023681640625
1.9087791442871094
3.676891326904297
1.9555091857910156
1.9483566284179688
1.9898414611816406
2.048969268798828
2.376556396484375
2.0093917846679688
1.9922256469726562
2.0761489868164062
2.0313262939453125
2.20489501953125
1.9407272338867188
1.9307136535644531
1.9550323486328125
2.022266387939453
2.3374557495117188
1.9474029541015625
2.1300315856933594
1.9445419311523438
2.0813941955566406
2.0952224731445312
1.9583702087402344
1.9407272338867188
2.12860107421875
2.0270347595214844
2.162933349609375
1.9750595092773438
1.9440650939941406
1.9378662109375
2.0318031311035156
2.094745635986328
1.934051513671875
1.9483566284179688
2.0842552185058594
1.9559860229492188
2.220630645751953
1.9369125366210938
1.9507408142089844
1.9841194152832031
2.0189285278320312
1.9907951354980469
2.022266387939453
2.0961761474609375
2.078533172607422
1.9888877868652344
1.9435882568359375
2.0313262939453125
1.9321441650390625
1.9526481628417969
1.9850730895996094
2.396106719970703
1.97601318359375
1.9354820251464844
2.041339874267578
1.9650459289550781
1.93023681640625
1.9683837890625
1.934051513671875
2.0847320556640625
2.216339111328125
1.9774436950683594
1.9507408142089844
1.934051513671875
2.300739288330078
2.11334228515625
1.9860267639160156
1.9731521606445312
2.3856163024902344
1.96075439453125
1.93023681640625
1.9555091857910156
1.99127197265625
2.0036697387695312
1.9273757934570312
2.040386199951172
2.1948814392089844
1.9674301147460938
2.0170211791992188
2.1219253540039062
2.3446083068847656
2.167224884033203
2.2025108337402344
2.2797584533691406
2.2497177124023438
1.9559860229492188
1.9865036010742188
2.0155906677246094
1.9388198852539062
2.514362335205078
2.1567344665527344
2.3741722106933594
2.0012855529785156
2.1104812622070312
2.00653076171875
2.028942108154297
1.9464492797851562
1.9788742065429688
2.7408599853515625
1.9812583923339844
1.9812583923339844
4.734516143798828
1.9555091857910156
3.063678741455078
2.040386199951172
1.9545555114746094
2.0089149475097656
3.8728713989257812
1.9598007202148438
2.094268798828125
2.251148223876953
4.309177398681641
1.9588470458984375
2.1276473999023438
2.0689964294433594
2.349376678466797
2.288341522216797
2.2068023681640625
2.190113067626953
2.547740936279297
4.9037933349609375
1.9698143005371094
1.9693374633789062
3.9696693420410156
5.698204040527344
1.9588470458984375
2.1600723266601562
4.059791564941406
1.9192695617675781
2.1677017211914062
2.1872520446777344
1.9927024841308594
1.9888877868652344
2.0203590393066406
2.105236053466797
2.383708953857422
1.9273757934570312
2.010345458984375
1.9602775573730469
1.949310302734375
2.196788787841797
1.9688606262207031
1.9564628601074219
2.1376609802246094
1.9335746765136719
1.9640922546386719
1.9392967224121094
1.9521713256835938
2.006053924560547
1.9130706787109375
1.9488334655761719
2.075672149658203
2.044677734375
2.03704833984375
2.304553985595703
2.0885467529296875
4.208087921142578
2.1276473999023438
1.9598007202148438
2.1915435791015625
2.0122528076171875
2.0394325256347656
2.3331642150878906
1.9636154174804688
1.9669532775878906
1.99127197265625
2.1071434020996094
1.9898414611816406
3.24249267578125
5.460262298583984
2.460002899169922
7.245540618896484
7.133007049560547
2.1119117736816406
2.1104812622070312
2.0694732666015625
2.1457672119140625
3.021240234375
1.9655227661132812
1.9631385803222656
1.9731521606445312
1.9602775573730469
3.1104087829589844
1.9812583923339844
2.1495819091796875
1.9631385803222656
3.086566925048828
2.052783966064453
1.9884109497070312
2.0394325256347656
2.296924591064453
6.4849853515625
1.96075439453125
2.1119117736816406
1.9946098327636719
1.9431114196777344
1.9440650939941406
1.9202232360839844
1.9431114196777344
1.9364356994628906
1.918792724609375
3.555774688720703
1.9483566284179688
1.9869804382324219
1.9092559814453125
1.9731521606445312
1.9068717956542969
2.3031234741210938
2.9191970825195312
2.09808349609375
1.972198486328125
1.9249916076660156
1.9135475158691406
1.9154548645019531
2.3903846740722656
1.9178390502929688
1.9779205322265625
1.9297599792480469
2.3965835571289062
1.9202232360839844
2.0341873168945312
1.9259452819824219
2.8429031372070312
1.9350051879882812
1.9121170043945312
1.9845962524414062
2.1076202392578125
1.9178390502929688
1.9278526306152344
1.9483566284179688
1.9087791442871094
1.9488334655761719
1.9402503967285156
2.0189285278320312
2.0279884338378906
2.018451690673828
1.9335746765136719
1.9478797912597656
1.9540786743164062
2.0613670349121094
1.9822120666503906
1.9192695617675781
1.9578933715820312
2.1224021911621094
3.238677978515625
2.0580291748046875
1.9283294677734375
1.9807815551757812
1.9726753234863281
2.853870391845703
1.9369125366210938
2.0647048950195312
7.049083709716797
6.821155548095703
2.922534942626953
1.9392967224121094
1.9764900207519531
2.231121063232422
2.483367919921875
2.483367919921875
2.6416778564453125
4.857540130615234
7.0438385009765625
4.443168640136719
2.7413368225097656
4.4956207275390625
3.3316612243652344
2.033233642578125
2.2368431091308594
1.9855499267578125
1.9717216491699219
2.0666122436523438
1.9345283508300781
1.9693374633789062
2.086639404296875
2.0599365234375
2.17437744140625
2.121448516845703
2.109050750732422
2.3207664489746094
2.0313262939453125
1.9683837890625
1.9369125366210938
2.2335052490234375
2.0852088928222656
2.05230712890625
1.9459724426269531
2.0818710327148438
1.9893646240234375
1.9769668579101562
1.9507408142089844
2.0227432250976562
2.1071434020996094
2.11334228515625
1.9664764404296875
2.475261688232422
1.9783973693847656
1.9307136535644531
2.4423599243164062
2.269268035888672
2.3407936096191406
3.948688507080078
2.6102066040039062
2.2668838500976562
2.2573471069335938
2.2606849670410156
2.4423599243164062
2.5157928466796875
2.440929412841797
2.537250518798828
3.1533241271972656
2.8519630432128906
8.483409881591797
2.5277137756347656
2.4285316467285156
2.7942657470703125
3.4399032592773438
2.9201507568359375
2.9783248901367188
2.6035308837890625
2.7914047241210938
2.6836395263671875
2.66265869140625
2.795696258544922
2.4862289428710938
2.078533172607422
6.973743438720703
2.0380020141601562
2.4404525756835938
2.559661865234375
2.312183380126953
2.674579620361328
2.669811248779297
2.0804405212402344
2.620220184326172
2.566814422607422
2.41851806640625
2.0308494567871094
2.514362335205078
2.4652481079101562
4.786014556884766
2.002239227294922
2.5587081909179688
2.6907920837402344
2.6726722717285156
2.1200180053710938
2.5167465209960938
1.9850730895996094
2.315521240234375
2.4390220642089844
2.1266937255859375
2.7456283569335938
2.2192001342773438
2.6121139526367188
1.9941329956054688
2.3040771484375
2.4285316467285156
2.166748046875
1.9640922546386719
2.32696533203125
2.0475387573242188
1.9431114196777344
2.2525787353515625
1.9464492797851562
7.0667266845703125
2.1986961364746094
1.9392967224121094
2.0742416381835938
2.1123886108398438
1.9917488098144531
2.0389556884765625
1.941680908203125
1.9755363464355469
2.055644989013672
1.9073486328125
2.0394325256347656
2.094268798828125
2.028942108154297
1.9555091857910156
2.063274383544922
1.9450187683105469
2.0203590393066406
1.9311904907226562
2.0046234130859375
2.1224021911621094
1.9030570983886719
1.9369125366210938
1.888275146484375
2.3894309997558594
1.9831657409667969
1.949310302734375
2.3713111877441406
2.1514892578125
2.0952224731445312
1.9207000732421875
5.1288604736328125
2.0189285278320312
1.9345283508300781
1.9016265869140625
2.0155906677246094
2.3975372314453125
3.6449432373046875
3.498554229736328
1.9993782043457031
1.9087791442871094
1.9178390502929688
1.9984245300292969
2.0418167114257812
1.979827880859375
2.1653175354003906
2.3741722106933594
1.911163330078125
2.033233642578125
2.1047592163085938
2.170562744140625
1.9712448120117188
2.0117759704589844
2.110004425048828
2.147197723388672
1.9822120666503906
2.044200897216797
2.1877288818359375
1.9907951354980469
1.9617080688476562
2.0852088928222656
2.032756805419922
2.251148223876953
2.3746490478515625
2.2864341735839844
2.0399093627929688
2.1691322326660156
2.1305084228515625
2.4514198303222656
1.9969940185546875
2.1514892578125
2.0995140075683594
2.151012420654297
1.9927024841308594
2.117156982421875
2.7337074279785156
2.055644989013672
1.9669532775878906
2.0494461059570312
2.155780792236328
2.1677017211914062
2.1963119506835938
2.1233558654785156
1.9183158874511719
1.911163330078125
1.9474029541015625
1.9512176513671875
2.1080970764160156
1.9474029541015625
1.9698143005371094
1.9674301147460938
2.1028518676757812
1.9240379333496094
2.1262168884277344
1.9631385803222656
2.154827117919922
2.0613670349121094
1.9106864929199219
1.9407272338867188
2.0761489868164062
1.911163330078125
1.926422119140625
1.99127197265625
2.4437904357910156
4.607677459716797
2.0112991333007812
1.9707679748535156
1.9254684448242188
2.0599365234375
1.922607421875
2.4700164794921875
1.9421577453613281
2.147674560546875
2.0079612731933594
1.9421577453613281
1.9488334655761719
2.0055770874023438
1.9931793212890625
1.9178390502929688
2.028942108154297
2.0847320556640625
2.1457672119140625
1.934051513671875
2.1524429321289062
2.140522003173828
2.205371856689453
2.4042129516601562
2.3140907287597656
2.3856163024902344
2.25067138671875
2.1619796752929688
2.1119117736816406
5.780220031738281
1.9679069519042969
2.2072792053222656
2.379894256591797
1.9602775573730469
3.677845001220703
1.9602775573730469
1.9350051879882812
1.9245147705078125
1.9812583923339844
2.109050750732422
1.9459724426269531
1.9841194152832031
2.0933151245117188
1.9655227661132812
1.9478797912597656
1.94549560546875
2.308368682861328
2.0685195922851562
2.025127410888672
1.9316673278808594
1.9650459289550781
2.121448516845703
2.3279190063476562
1.9583702087402344
1.9202232360839844
1.9907951354980469
1.9483566284179688
1.9502639770507812
1.9621849060058594
2.1347999572753906
1.96075439453125
2.041339874267578
2.1648406982421875
2.0575523376464844
1.9927024841308594
2.0012855529785156
1.9955635070800781
2.1653175354003906
2.0904541015625
1.9984245300292969
1.9192695617675781
1.9907951354980469
2.430438995361328
1.9445419311523438
2.177715301513672
1.9598007202148438
2.1457672119140625
1.9555091857910156
1.9631385803222656
2.2134780883789062
2.196788787841797
1.956939697265625
2.1185874938964844
2.03704833984375
8.938789367675781
1.964569091796875
2.3550987243652344
2.2749900817871094
2.3789405822753906
1.9464492797851562
2.4576187133789062
2.1462440490722656
2.2439956665039062
2.086162567138672
2.0112991333007812
1.9884109497070312
2.074718475341797
1.9884109497070312
2.6655197143554688
1.9345283508300781
1.9679069519042969
2.159595489501953
2.0418167114257812
1.9397735595703125
2.1042823791503906
1.9731521606445312
2.182483673095703
1.9955635070800781
1.9845962524414062
2.3484230041503906
1.9249916076660156
1.8858909606933594
1.9631385803222656
2.3140907287597656
1.9426345825195312
1.9812583923339844
2.2630691528320312
2.1142959594726562
2.1409988403320312
1.9369125366210938
1.9559860229492188
1.9249916076660156
2.0651817321777344
1.9116401672363281
1.9812583923339844
2.033233642578125
2.196788787841797
2.2764205932617188
1.9626617431640625
1.9741058349609375
2.2630691528320312
3.151416778564453
1.9025802612304688
2.1119117736816406
3.726959228515625
2.098560333251953
1.9707679748535156
1.9898414611816406
3.509998321533203
1.9383430480957031
2.1839141845703125
2.090930938720703
2.197265625
1.9989013671875
2.075672149658203
1.9435882568359375
1.9717216491699219
1.9702911376953125
1.9674301147460938
2.239704132080078
2.464771270751953
2.5277137756347656
2.3055076599121094
2.097606658935547
2.1839141845703125
2.079010009765625
1.9640922546386719
8.963584899902344
2.1729469299316406
2.1224021911621094
2.163410186767578
2.2764205932617188
2.2673606872558594
1.9488334655761719
1.9664764404296875
2.06756591796875
2.159595489501953
2.1495819091796875
2.0847320556640625
2.1605491638183594
2.0856857299804688
1.94549560546875
2.181529998779297
1.9502639770507812
2.139568328857422
1.9459724426269531
2.7399063110351562
2.2687911987304688
2.239227294921875
2.2611618041992188
1.9435882568359375
1.9311904907226562
2.2330284118652344
2.1762847900390625
2.5339126586914062
2.0494461059570312
2.5720596313476562
2.1734237670898438
2.124786376953125
1.9922256469726562
1.9354820251464844
2.044677734375
2.0875930786132812
1.9555091857910156
2.773284912109375
1.99127197265625
2.113819122314453
1.9593238830566406
2.0875930786132812
2.0465850830078125
2.2125244140625
2.1982192993164062
2.1390914916992188
2.6426315307617188
2.3059844970703125
2.6903152465820312
2.5739669799804688
2.41851806640625
2.7313232421875
2.997875213623047
2.5959014892578125
2.735614776611328
2.60162353515625
2.66265869140625
2.7036666870117188
2.6679039001464844
2.6078224182128906
2.823352813720703
2.9816627502441406
3.348827362060547
2.766132354736328
2.7604103088378906
2.562999725341797
2.5238990783691406
2.5129318237304688
4.351615905761719
3.0579566955566406
2.636432647705078
2.5262832641601562
2.2330284118652344
2.8128623962402344
2.487659454345703
2.3021697998046875
2.2029876708984375
3.6878585815429688
2.2401809692382812
2.017974853515625
2.2306442260742188
1.9693374633789062
2.13623046875
2.353191375732422
2.0799636840820312
2.170562744140625
4.242420196533203
2.0532608032226562
5.110740661621094
1.9292831420898438
3.4232139587402344
2.3174285888671875
2.055644989013672
2.025604248046875
2.155303955078125
2.5348663330078125
1.97601318359375
3.1003952026367188
2.3183822631835938
2.2873878479003906
2.4886131286621094
8.901596069335938
9.248733520507812
8.829593658447266
3.6935806274414062
3.085613250732422
2.4662017822265625
3.6878585815429688
5.036354064941406
9.815216064453125
13.530731201171875
13.839244842529297
15.279769897460938
9.7503662109375
35.17007827758789
47.17588424682617
6.3037872314453125
2.613067626953125
2.979278564453125
3.1156539916992188
2.5777816772460938
2.540111541748047
2.425670623779297
2.4318695068359375
3.284454345703125
2.476215362548828
2.498149871826172
2.7036666870117188
2.5725364685058594
2.4662017822265625
2.0351409912109375
2.3012161254882812
2.4590492248535156
2.02178955078125
1.9707679748535156
2.147674560546875
1.9431114196777344
2.7418136596679688
2.045154571533203
1.9831657409667969
1.9717216491699219
1.94549560546875
3.2248497009277344
1.9860267639160156
2.0799636840820312
1.9731521606445312
1.9793510437011719
1.9598007202148438
1.9497871398925781
2.3183822631835938
2.899169921875
2.070903778076172
2.4824142456054688
1.9631385803222656
2.3345947265625
1.9640922546386719
1.9593238830566406
1.9378662109375
1.9936561584472656
1.9879341125488281
2.7604103088378906
1.9969940185546875
2.0575523376464844
2.0384788513183594
2.006053924560547
1.9688606262207031
1.9402503967285156
1.9598007202148438
4.660606384277344
2.147674560546875
1.9536018371582031
1.9440650939941406
1.9817352294921875
1.9516944885253906
1.9602775573730469
2.8715133666992188
2.2935867309570312
4.219532012939453
2.3555755615234375
1.9779205322265625
1.9788742065429688
1.9850730895996094
1.9898414611816406
2.0537376403808594
2.1262168884277344
2.4247169494628906
1.956939697265625
3.4279823303222656
1.9469261169433594
1.9841194152832031
1.9731521606445312
2.1352767944335938
1.9316673278808594
1.9488334655761719
2.139568328857422
1.9888877868652344
2.746105194091797
2.4690628051757812
2.0813941955566406
2.3927688598632812
2.1843910217285156
2.2306442260742188
2.136707305908203
2.4127960205078125
2.5391578674316406
8.306026458740234
2.544403076171875
2.4962425231933594
2.6955604553222656
2.29644775390625
2.6259422302246094
1.9640922546386719
2.5787353515625
2.1524429321289062
2.4852752685546875
2.471923828125
2.521514892578125
2.5539398193359375
2.41851806640625
2.6445388793945312
2.349853515625
2.0704269409179688
1.9898414611816406
2.0885467529296875
2.0275115966796875
1.9745826721191406
1.9788742065429688
2.13623046875
1.9173622131347656
2.083301544189453
2.0279884338378906
1.9578933715820312
1.9865036010742188
1.9726753234863281
1.9168853759765625
2.105712890625
2.2735595703125
2.0051002502441406
2.018451690673828
1.9478797912597656
2.0723342895507812
2.0341873168945312
2.0055770874023438
4.526615142822266
2.2406578063964844
4.385948181152344
1.9731521606445312
2.0389556884765625
2.8700828552246094
2.006053924560547
1.9688606262207031
2.0589828491210938
2.414703369140625
2.0685195922851562
2.2115707397460938
2.1300315856933594
1.972198486328125
2.006053924560547
2.025127410888672
2.0732879638671875
2.1882057189941406
6.500720977783203
2.604961395263672
5.724906921386719
2.781391143798828
2.5930404663085938
2.7370452880859375
2.441883087158203
2.543926239013672
2.6674270629882812
2.032756805419922
2.0551681518554688
1.9459724426269531
1.9946098327636719
1.9822120666503906
1.9435882568359375
1.9316673278808594
3.589153289794922
1.9273757934570312
2.204418182373047
2.0618438720703125
2.3345947265625
2.3965835571289062
1.9955635070800781
2.106189727783203
2.121448516845703
2.0847320556640625
1.9259452819824219
2.0198822021484375
1.9984245300292969
1.9664764404296875
1.9659996032714844
2.170562744140625
4.3392181396484375
2.1352767944335938
2.2535324096679688
2.1004676818847656
2.0308494567871094
1.9578933715820312
2.048015594482422
1.9664764404296875
2.0074844360351562
2.151966094970703
1.9526481628417969
2.1386146545410156
2.086639404296875
1.9435882568359375
2.2106170654296875
2.32696533203125
1.9598007202148438
2.254009246826172
2.2335052490234375
2.60162353515625
2.0394325256347656
1.9230842590332031
1.9650459289550781
1.926422119140625
2.7284622192382812
2.2444725036621094
2.4366378784179688
2.2683143615722656
2.540111541748047
3.4661293029785156
2.1448135375976562
1.9254684448242188
1.9273757934570312
1.9726753234863281
2.139568328857422
1.9803047180175781
2.2873878479003906
4.538059234619141
3.323078155517578
1.9450187683105469
1.941680908203125
1.9516944885253906
2.5043487548828125
2.151012420654297
1.9402503967285156
1.9960403442382812
1.9121170043945312
2.1605491638183594
2.0203590393066406
1.9211769104003906
2.0766258239746094
2.0432472229003906
1.9907951354980469
1.949310302734375
2.0093917846679688
1.9097328186035156
1.9469261169433594
3.429889678955078
1.9392967224121094
2.276897430419922
3.4508705139160156
3.0961036682128906
2.22015380859375
2.0384788513183594
2.1572113037109375
1.9497871398925781
2.0799636840820312
2.1123886108398438
1.9888877868652344
2.2039413452148438
2.2835731506347656
1.9574165344238281
1.9474029541015625
2.1085739135742188
1.9764900207519531
1.9969940185546875
2.411365509033203
1.941680908203125
2.1233558654785156
1.9779205322265625
2.1920204162597656
1.9440650939941406
2.0580291748046875
1.9683837890625
3.7941932678222656
2.093791961669922
2.3660659790039062
1.9464492797851562
1.9502639770507812
2.1533966064453125
1.9197463989257812
1.96075439453125
2.1448135375976562
1.9640922546386719
1.9664764404296875
2.0971298217773438
1.9311904907226562
1.9888877868652344
1.9726753234863281
1.9397735595703125
2.1314620971679688
2.1266937255859375
1.9521713256835938
1.9617080688476562
2.3632049560546875
2.1333694458007812
2.0432472229003906
1.9025802612304688
1.9936561584472656
2.12860107421875
1.9907951354980469
3.776073455810547
6.778717041015625
6.3991546630859375
6.374835968017578
1.9631385803222656
6.664276123046875
6.347179412841797
8.189201354980469
6.785392761230469
6.670951843261719
6.835460662841797
6.447315216064453
7.037162780761719
6.484031677246094
7.187366485595703
6.656169891357422
7.080554962158203
6.990909576416016
7.709026336669922
2.711772918701172
2.002239227294922
2.013683319091797
1.9941329956054688
2.0685195922851562
2.048492431640625
2.003192901611328
2.025127410888672
2.0074844360351562
2.0599365234375
2.017498016357422
2.045154571533203
2.2220611572265625
1.9931793212890625
1.9617080688476562
2.132892608642578
2.1309852600097656
2.0246505737304688
2.3560523986816406
2.0294189453125
2.216815948486328
2.5582313537597656
1.956939697265625
2.0189285278320312
2.0160675048828125
2.1543502807617188
2.0232200622558594
2.223491668701172
2.250194549560547
2.2177696228027344
1.983642578125
2.0394325256347656
2.422809600830078
2.396106719970703
2.1834373474121094
2.383708953857422
2.155303955078125
2.5415420532226562
2.696990966796875
3.0465126037597656
2.6235580444335938
2.559185028076172
2.7484893798828125
2.6564598083496094
2.1533966064453125
2.90679931640625
3.0303001403808594
2.4824142456054688
2.079010009765625
6.715297698974609
2.327442169189453
2.0117759704589844
2.1300315856933594
2.0809173583984375
3.6668777465820312
2.2573471069335938
2.0475387573242188
2.1567344665527344
2.0089149475097656
2.1276473999023438
2.094745635986328
1.9388198852539062
2.1991729736328125
2.0151138305664062
1.9903182983398438
2.0589828491210938
2.1038055419921875
2.4242401123046875
1.9693374633789062
2.0351409912109375
2.1004676818847656
2.1271705627441406
1.9750595092773438
2.040386199951172
2.128124237060547
2.857208251953125
2.437591552734375
7.5893402099609375
2.0127296447753906
2.243518829345703
1.9841194152832031
2.0322799682617188
2.0265579223632812
2.029895782470703
2.014636993408203
1.9879341125488281
2.0666122436523438
2.2301673889160156
2.048969268798828
2.1305084228515625
2.0046234130859375
2.113819122314453
2.1605491638183594
1.99127197265625
2.017974853515625
1.9803047180175781
2.242565155029297
2.003192901611328
2.0689964294433594
2.045154571533203
2.022266387939453
2.4843215942382812
2.105236053466797
2.029895782470703
2.247333526611328
2.0542144775390625
2.0799636840820312
1.9612312316894531
2.0132064819335938
2.1462440490722656
1.9812583923339844
2.0766258239746094
2.1529197692871094
2.002716064453125
2.0203590393066406
2.4442672729492188
2.1376609802246094
4.17327880859375
1.9431114196777344
2.0127296447753906
1.9793510437011719
2.1681785583496094
2.120494842529297
2.129077911376953
2.0165443420410156
2.0356178283691406
4.8236846923828125
3.4651756286621094
2.048492431640625
2.140045166015625
2.0923614501953125
1.995086669921875
2.254962921142578
1.9602775573730469
7.9345703125
2.0875930786132812
1.9702911376953125
2.3627281188964844
1.9474029541015625
1.9826889038085938
1.9350051879882812
1.9221305847167969
1.9426345825195312
1.9683837890625
2.2535324096679688
1.9135475158691406
2.0689964294433594
1.8820762634277344
1.8916130065917969
1.8925666809082031
2.048015594482422
1.9955635070800781
1.9497871398925781
1.9130706787109375
3.8156509399414062
1.9617080688476562
2.071857452392578
3.5657882690429688
1.9841194152832031
1.99127197265625
2.5620460510253906
2.552032470703125
2.6221275329589844
2.665996551513672
2.468109130859375
2.5267601013183594
2.650737762451172
2.5076866149902344
2.0051002502441406
2.5186538696289062
2.5663375854492188
2.608776092529297
2.5048255920410156
2.460479736328125
8.022785186767578
9.313583374023438
8.853912353515625
8.797645568847656
9.521961212158203
9.953498840332031
8.661270141601562
9.867668151855469
7.599353790283203
8.88967514038086
8.28409194946289
9.471893310546875
9.494781494140625
9.432792663574219
7.6198577880859375
9.003162384033203
7.605552673339844
2.017498016357422
1.9693374633789062
2.0046234130859375
1.9826889038085938
2.021312713623047
2.2177696228027344
7.249355316162109
7.750511169433594
7.60650634765625
7.504940032958984
7.24029541015625
7.323265075683594
10.768413543701172
8.842945098876953
2.0627975463867188
8.602142333984375
2.022266387939453
8.539199829101562
6.833076477050781
6.832599639892578
6.776332855224609
6.949901580810547
6.897449493408203
6.871223449707031
7.542610168457031
7.215976715087891
7.471561431884766
7.100105285644531
7.2574615478515625
7.352352142333984
7.454395294189453
7.218360900878906
8.11004638671875
7.4901580810546875
6.819248199462891
7.539272308349609
8.162975311279297
7.073879241943359
8.23974609375
6.831645965576172
8.229732513427734
7.147312164306641
7.224559783935547
6.864070892333984
7.6313018798828125
8.216381072998047
7.824420928955078
8.189678192138672
7.376194000244141
7.298946380615234
7.256984710693359
7.5168609619140625
7.441997528076172
7.213115692138672
8.484840393066406
7.534980773925781
7.2460174560546875
7.945537567138672
7.511615753173828
7.426738739013672
7.641792297363281
8.527278900146484
9.269237518310547
11.011600494384766
8.999824523925781
7.480621337890625
9.356498718261719
8.4075927734375
7.3528289794921875
7.447242736816406
7.498264312744141
7.411003112792969
9.662151336669922
8.046150207519531
9.394645690917969
4.233837127685547
10.31351089477539
7.6427459716796875
2.0875930786132812
2.002239227294922
2.2339820861816406
2.082347869873047
1.9860267639160156
2.1119117736816406
1.9402503967285156
2.068042755126953
2.0389556884765625
2.067089080810547
2.1152496337890625
2.0723342895507812
1.9869804382324219
2.079010009765625
1.9993782043457031
1.9440650939941406
2.0275115966796875
2.1457672119140625
2.151966094970703
2.033233642578125
2.0346641540527344
1.9822120666503906
1.9989013671875
1.9512176513671875
2.429485321044922
1.9779205322265625
2.2602081298828125
2.765655517578125
2.4700164794921875
2.5882720947265625
2.4929046630859375
2.0599365234375
2.0360946655273438
2.5506019592285156
2.3336410522460938
2.1457672119140625
2.0627975463867188
2.7074813842773438
1.9431114196777344
1.9397735595703125
2.9840469360351562
2.4347305297851562
2.238750457763672
2.234935760498047
2.8409957885742188
2.9006004333496094
2.1262168884277344
2.0236968994140625
2.6679039001464844
2.7608871459960938
2.0551681518554688
2.0699501037597656
2.8243064880371094
2.040863037109375
1.9712448120117188
2.2721290588378906
2.437591552734375
1.979827880859375
1.9702911376953125
2.5773048400878906
3.070354461669922
2.003192901611328
2.365589141845703
2.5467872619628906
2.487659454345703
2.052783966064453
1.9431114196777344
2.796649932861328
2.5458335876464844
1.9736289978027344
2.0685195922851562
2.6302337646484375
2.4156570434570312
1.9512176513671875
2.3679733276367188
2.772808074951172
2.8028488159179688
2.8162002563476562
3.3545494079589844
2.5606155395507812
2.8209686279296875
2.5162696838378906
2.707958221435547
2.2292137145996094
2.026081085205078
3.692626953125
2.0074844360351562
2.15911865234375
2.0380020141601562
2.204418182373047
1.9435882568359375
2.041339874267578
2.03704833984375
2.0880699157714844
1.9741058349609375
1.9464492797851562
2.0589828491210938
2.002716064453125
2.105712890625
1.9769668579101562
1.9512176513671875
2.1457672119140625
2.109050750732422
1.9469261169433594
1.9664764404296875
2.094745635986328
1.9788742065429688
2.208232879638672
2.4628639221191406
2.193450927734375
2.5844573974609375
3.1633377075195312
2.410411834716797
1.9869804382324219
1.9683837890625
4.057884216308594
2.3717880249023438
1.9702911376953125
2.2640228271484375
1.9803047180175781
2.1276473999023438
1.91497802734375
1.9698143005371094
1.9593238830566406
1.9183158874511719
1.9307136535644531
1.9130706787109375
2.087116241455078
2.003192901611328
1.9164085388183594
1.9478797912597656
1.93023681640625
1.9273757934570312
1.9574165344238281
1.9550323486328125
2.0503997802734375
1.9321441650390625
1.9826889038085938
2.5153160095214844
4.927635192871094
7.080554962158203
9.381294250488281
2.0203590393066406
2.068042755126953
2.0341873168945312
1.953125
2.098560333251953
1.9173622131347656
2.0093917846679688
2.110004425048828
1.9931793212890625
2.4404525756835938
2.239704132080078
1.9989013671875
2.5787353515625
2.246856689453125
1.9612312316894531
2.0246505737304688
2.1009445190429688
2.0666122436523438
2.177715301513672
2.1209716796875
2.0689964294433594
2.0012855529785156
2.0074844360351562
2.0198822021484375
1.995086669921875
2.0012855529785156
2.0890235900878906
8.993148803710938
1.9431114196777344
1.880645751953125
2.0761489868164062
2.262592315673828
1.9669532775878906
2.4209022521972656
2.0503997802734375
2.1119117736816406
1.9860267639160156
2.013683319091797
2.0422935485839844
2.1529197692871094
2.3779869079589844
2.0112991333007812
1.9459724426269531
3.6416053771972656
2.1190643310546875
2.3050308227539062
2.002239227294922
1.9698143005371094
2.2835731506347656
2.017974853515625
2.06756591796875
606.5549850463867
577.3377418518066
569.1843032836914
543.0021286010742
511.77024841308594
503.2534599304199
500.75769424438477
493.6652183532715
450.63161849975586
450.1452445983887
448.5445022583008
440.5055046081543
422.00183868408203
418.2167053222656
417.3703193664551
383.6536407470703
381.8397521972656
376.47199630737305
374.86886978149414
355.63039779663086
348.56605529785156
337.9778861999512
316.27702713012695
306.6601753234863
300.5175590515137
298.81954193115234
274.83177185058594
257.1101188659668
250.52738189697266
248.51465225219727
218.25408935546875
213.61732482910156
198.8077163696289
193.3879852294922
185.58216094970703
156.4617156982422
149.64723587036133
150.2208709716797
144.8211669921875
132.39812850952148
109.47370529174805
100.80337524414062
93.72329711914062
90.72160720825195
75.48999786376953
63.483238220214844
47.18637466430664
31.1737060546875
20.800113677978516
8.303165435791016
3.1557083129882812
2.570629119873047
2.7952194213867188
2.6140213012695312
3.2019615173339844
2.1347999572753906
2.624988555908203
4.564762115478516
3.3812522888183594
2.6102066040039062
2.5386810302734375
2.4280548095703125
3.943920135498047
2.6764869689941406
2.4819374084472656
2.422809600830078
2.601146697998047
3.1943321228027344
3.5753250122070312
2.0341873168945312
2.4285316467285156
4.1561126708984375
2.0384788513183594
2.0351409912109375
2.0284652709960938
2.0880699157714844
2.0270347595214844
2.129077911376953
2.2454261779785156
2.0537376403808594
2.0318031311035156
1.9931793212890625
7.496356964111328
2.2034645080566406
2.54058837890625
2.0341873168945312
1.9750595092773438
1.9235610961914062
1.9712448120117188
1.9378662109375
1.9779205322265625
1.9397735595703125
2.1033287048339844
1.9435882568359375
1.94549560546875
1.9469261169433594
2.3975372314453125
1.9693374633789062
1.9659996032714844
1.9555091857910156
3.551483154296875
1.9354820251464844
1.9817352294921875
1.934051513671875
1.9435882568359375
2.068042755126953
1.9354820251464844
1.9793510437011719
2.1309852600097656
2.0194053649902344
2.0160675048828125
1.9707679748535156
1.964569091796875
2.548694610595703
1.9831657409667969
2.0346641540527344
2.5267601013183594
2.1371841430664062
1.956939697265625
1.9845962524414062
2.0241737365722656
2.215862274169922
2.2192001342773438
1.9955635070800781
2.007007598876953
2.1085739135742188
2.1071434020996094
1.9359588623046875
1.9221305847167969
1.9750595092773438
2.0461082458496094
2.3632049560546875
1.9855499267578125
2.242565155029297
1.9464492797851562
1.9402503967285156
2.01416015625
1.9631385803222656
1.9435882568359375
2.0732879638671875
2.1147727966308594
1.995086669921875
2.696514129638672
2.0265579223632812
2.3670196533203125
2.0170211791992188
1.9316673278808594
2.0895004272460938
1.9726753234863281
2.3107528686523438
2.95257568359375
2.0089149475097656
1.9507408142089844
1.9769668579101562
2.017974853515625
1.9893646240234375
2.0599365234375
2.0422935485839844
2.117633819580078
1.9826889038085938
2.0461082458496094
1.9698143005371094
1.9831657409667969
2.1963119506835938
2.7894973754882812
2.033710479736328
2.0208358764648438
2.2430419921875
13.228416442871094
8.518695831298828
8.147239685058594
8.346080780029297
8.537769317626953
8.373260498046875
10.662078857421875
2.1605491638183594
9.019851684570312
9.00411605834961
2.440929412841797
2.209186553955078
3.016948699951172
2.0599365234375
2.8562545776367188
2.3517608642578125
2.0155906677246094
2.1119117736816406
2.0198822021484375
1.9564628601074219
2.4657249450683594
2.0346641540527344
1.987457275390625
1.9421577453613281
2.1419525146484375
4.44793701171875
2.3360252380371094
2.0165443420410156
1.9812583923339844
2.025127410888672
1.9588470458984375
2.2864341735839844
3.5543441772460938
1.9812583923339844
2.155780792236328
1.9288063049316406
2.0437240600585938
1.9774436950683594
1.9979476928710938
2.2110939025878906
2.094268798828125
1.9412040710449219
1.9087791442871094
2.117156982421875
2.0494461059570312
1.9793510437011719
2.151966094970703
3.3178329467773438
2.288818359375
2.2530555725097656
2.2487640380859375
2.1338462829589844
2.0003318786621094
2.1600723266601562
2.0227432250976562
1.9350051879882812
1.9507408142089844
2.361297607421875
4.756927490234375
1.9807815551757812
2.192974090576172
1.9307136535644531
1.9392967224121094
2.3527145385742188
2.7971267700195312
2.0775794982910156
2.2797584533691406
1.9688606262207031
3.8695335388183594
2.468585968017578
4.943370819091797
2.570629119873047
2.452850341796875
2.0546913146972656
2.635478973388672
2.8624534606933594
6.417274475097656
2.696990966796875
2.2411346435546875
2.808094024658203
1.9989013671875
3.3235549926757812
3.0121803283691406
2.010345458984375
3.192901611328125
3.3164024353027344
2.547740936279297
2.5267601013183594
3.5915374755859375
2.5582313537597656
3.21197509765625
1.9965171813964844
2.7413368225097656
2.186298370361328
2.2950172424316406
3.0279159545898438
2.0956993103027344
2.7112960815429688
2.0194053649902344
2.9516220092773438
2.5739669799804688
2.3164749145507812
2.662181854248047
2.0546913146972656
2.018451690673828
2.5839805603027344
2.6297569274902344
2.1576881408691406
2.6397705078125
1.9969940185546875
2.7337074279785156
1.9960403442382812
2.7494430541992188
2.7260780334472656
2.837657928466797
2.6679039001464844
2.818584442138672
2.707958221435547
2.7446746826171875
2.7217864990234375
3.024578094482422
2.7303695678710938
2.7208328247070312
2.796173095703125
3.0121803283691406
2.7976036071777344
2.8243064880371094
2.815723419189453
3.039836883544922
2.1944046020507812
2.326488494873047
2.644062042236328
4.309654235839844
2.5610923767089844
2.3736953735351562
1.9822120666503906
2.9120445251464844
2.3131370544433594
2.4843215942382812
2.643585205078125
2.6946067810058594
2.4209022521972656
2.6102066040039062
1.9540786743164062
2.425670623779297
2.002716064453125
2.010345458984375
2.1162033081054688
1.9826889038085938
2.158641815185547
1.9536018371582031
2.007007598876953
1.9235610961914062
2.0246505737304688
2.0270347595214844
2.071857452392578
2.0389556884765625
2.1486282348632812
2.2864341735839844
1.9879341125488281
1.9373893737792969
1.9307136535644531
2.391815185546875
1.9927024841308594
1.9497871398925781
2.083301544189453
1.9626617431640625
2.0394325256347656
1.9402503967285156
1.9555091857910156
2.0694732666015625
1.9249916076660156
1.9869804382324219
2.238750457763672
2.2187232971191406
1.9497871398925781
3.9300918579101562
4.452228546142578
1.9307136535644531
1.9230842590332031
2.0890235900878906
1.9378662109375
2.1028518676757812
2.056598663330078
2.002239227294922
2.162933349609375
2.0051002502441406
2.0360946655273438
1.9378662109375
1.9364356994628906
4.9724578857421875
2.8100013732910156
2.1915435791015625
2.074718475341797
1.9435882568359375
1.9364356994628906
2.03704833984375
1.9650459289550781
1.9974708557128906
2.1452903747558594
1.9469261169433594
2.0608901977539062
2.5234222412109375
2.1038055419921875
2.0046234130859375
2.132415771484375
1.9769668579101562
2.251148223876953
1.9774436950683594
2.0694732666015625
1.9755363464355469
2.1238327026367188
2.0303726196289062
2.009868621826172
2.040386199951172
2.166748046875
2.056121826171875
2.151012420654297
2.05230712890625
1.9993782043457031
2.0661354064941406
1.9669532775878906
2.15911865234375
2.0346641540527344
2.205371856689453
2.0003318786621094
1.9578933715820312
2.0160675048828125
2.3140907287597656
2.037525177001953
2.1719932556152344
1.9774436950683594
3.699779510498047
2.1185874938964844
2.3741722106933594
1.9974708557128906
2.068042755126953
2.0399093627929688
1.9731521606445312
2.2459030151367188
2.2406578063964844
2.335071563720703
2.0723342895507812
1.9602775573730469
2.109050750732422
4.294395446777344
2.029895782470703
1.9788742065429688
2.2444725036621094
2.1209716796875
2.098560333251953
2.0017623901367188
1.9717216491699219
1.9245147705078125
2.235889434814453
2.1767616271972656
2.009868621826172
2.0842552185058594
2.0456314086914062
7.963657379150391
2.2678375244140625
4.461765289306641
6.664752960205078
2.0394325256347656
2.159595489501953
2.060413360595703
2.067089080810547
2.3360252380371094
1.96075439453125
2.2840499877929688
2.0771026611328125
2.2001266479492188
1.9412040710449219
2.0503997802734375
2.113819122314453
1.9812583923339844
7.658481597900391
5.095958709716797
2.163410186767578
8.545398712158203
6.900310516357422
6.799221038818359
7.1048736572265625
6.8264007568359375
6.564140319824219
6.8912506103515625
7.042884826660156
6.886482238769531
6.960868835449219
6.977558135986328
8.216381072998047
7.304668426513672
6.821155548095703
8.503913879394531
7.348537445068359
7.077693939208984
8.24737548828125
4.168510437011719
6.947994232177734
7.714271545410156
7.785320281982422
8.727550506591797
8.095264434814453
2.0852088928222656
8.690357208251953
7.399082183837891
7.264614105224609
7.904052734375
7.268428802490234
7.458209991455078
7.452964782714844
7.174491882324219
5.465984344482422
7.637500762939453
7.0953369140625
8.226871490478516
8.156776428222656
2.2916793823242188
7.865428924560547
2.0742416381835938
1.9989013671875
1.9903182983398438
2.3636817932128906
2.189159393310547
2.148151397705078
1.9860267639160156
2.0265579223632812
1.9440650939941406
2.205371856689453
2.067089080810547
1.941680908203125
1.956939697265625
3.5834312438964844
1.9578933715820312
1.9831657409667969
1.9903182983398438
1.9674301147460938
2.0956993103027344
1.9845962524414062
1.9731521606445312
3.3292770385742188
2.0117759704589844
1.9474029541015625
2.0995140075683594
2.117156982421875
1.9669532775878906
1.9536018371582031
2.106189727783203
1.9559860229492188
2.1305084228515625
2.0241737365722656
4.5719146728515625
2.025604248046875
1.9550323486328125
7.316112518310547
7.352352142333984
7.254123687744141
8.358001708984375
7.797718048095703
7.555484771728516
8.304119110107422
7.511615753173828
7.641792297363281
7.672309875488281
8.486270904541016
8.188247680664062
6.983280181884766
8.414268493652344
6.950855255126953
8.23831558227539
7.597446441650391
6.824970245361328
1.9741058349609375
8.82101058959961
7.152080535888672
7.603645324707031
6.793022155761719
7.527351379394531
8.210182189941406
2.0003318786621094
8.807659149169922
2.902507781982422
11.88516616821289
9.366035461425781
7.645606994628906
4.987239837646484
2.0508766174316406
1.9984245300292969
1.9593238830566406
1.9764900207519531
2.09808349609375
1.96075439453125
1.9674301147460938
1.9564628601074219
1.983642578125
1.9373893737792969
1.9955635070800781
2.063274383544922
2.028942108154297
2.098560333251953
1.9617080688476562
1.9698143005371094
1.97601318359375
1.9984245300292969
2.0265579223632812
2.2215843200683594
2.044200897216797
2.1877288818359375
1.972198486328125
2.181529998779297
2.185344696044922
2.0155906677246094
1.9526481628417969
1.9536018371582031
2.0775794982910156
2.0914077758789062
1.9207000732421875
2.2602081298828125
1.9345283508300781
2.048969268798828
2.0041465759277344
1.9268989562988281
1.9478797912597656
1.9831657409667969
2.110004425048828
1.9769668579101562
1.9350051879882812
1.9464492797851562
2.02178955078125
1.9316673278808594
2.0432472229003906
1.9288063049316406
3.592967987060547
1.9650459289550781
1.9326210021972656
1.9612312316894531
2.0503997802734375
1.9683837890625
2.0079612731933594
1.9831657409667969
2.0885467529296875
1.9893646240234375
2.036571502685547
1.9245147705078125
1.983642578125
2.269744873046875
2.00653076171875
1.9631385803222656
2.0012855529785156
2.3241043090820312
1.9755363464355469
1.9884109497070312
2.0685195922851562
1.9550323486328125
2.094745635986328
1.9960403442382812
1.9903182983398438
2.231121063232422
2.0112991333007812
2.056121826171875
1.9688606262207031
2.735614776611328
2.0203590393066406
1.9664764404296875
1.9631385803222656
2.140522003173828
1.9884109497070312
2.026081085205078
1.9631385803222656
2.0012855529785156
2.0051002502441406
1.9879341125488281
2.0036697387695312
2.4814605712890625
2.7008056640625
2.1681785583496094
1.9831657409667969
2.0236968994140625
2.101421356201172
2.033233642578125
2.0227432250976562
1.987457275390625
2.0956993103027344
1.9583702087402344
1.9960403442382812
1.9578933715820312
1.9650459289550781
1.97601318359375
1.9617080688476562
1.9822120666503906
2.0928382873535156
1.9421577453613281
2.0051002502441406
1.9545555114746094
2.2115707397460938
1.9974708557128906
2.0322799682617188
1.94549560546875
1.995086669921875
2.1562576293945312
1.9588470458984375
1.9679069519042969
2.00653076171875
1.9793510437011719
2.1800994873046875
1.9292831420898438
1.9345283508300781
2.0656585693359375
2.9277801513671875
4.4574737548828125
5.31768798828125
2.1529197692871094
2.055644989013672
6.9732666015625
3.4699440002441406
8.254051208496094
4.90570068359375
2.4094581604003906
2.506732940673828
4.746437072753906
4.111289978027344
2.76947021484375
8.480548858642578
10.479927062988281
7.110595703125
5.860328674316406
11.988639831542969
13.491630554199219
12.957572937011719
19.26898956298828
18.92995834350586
30.101299285888672
25.91228485107422
24.942398071289062
25.743961334228516
25.41971206665039
27.61983871459961
23.777008056640625
20.774364471435547
25.841236114501953
27.001380920410156
23.528099060058594
22.3846435546875
20.27130126953125
21.49057388305664
26.250839233398438
27.872085571289062
24.771690368652344
22.586822509765625
29.904842376708984
33.107757568359375
35.0499153137207
34.409523010253906
36.0255241394043
38.271427154541016
64.44597244262695
81.48813247680664
87.7833366394043
66.75577163696289
73.66943359375
72.54314422607422
78.70817184448242
77.06737518310547
75.3474235534668
71.1817741394043
69.28730010986328
60.98508834838867
60.10866165161133
58.83455276489258
55.18627166748047
50.79793930053711
51.197052001953125
47.32704162597656
43.07985305786133
18.38970184326172
26.89218521118164
24.985313415527344
17.420291900634766
1.9435882568359375
2.0112991333007812
2.0966529846191406
1.9297599792480469
2.0585060119628906
2.2535324096679688
2.1390914916992188
1.953125
2.147674560546875
1.9383430480957031
1.9989013671875
1.9736289978027344
2.792835235595703
2.3527145385742188
2.9764175415039062
3.6783218383789062
2.9153823852539062
2.1414756774902344
2.1829605102539062
2.3627281188964844
2.3345947265625
2.819061279296875
1.9998550415039062
1.9702911376953125
1.9621849060058594
1.9230842590332031
2.135753631591797
2.151966094970703
1.9431114196777344
2.155303955078125
2.0432472229003906
2.906322479248047
2.0055770874023438
1.9054412841796875
1.9879341125488281
1.9640922546386719
2.0508766174316406
2.059459686279297
2.00653076171875
1.9507408142089844
2.129077911376953
2.0723342895507812
1.9998550415039062
1.9235610961914062
1.9536018371582031
2.0360946655273438
2.1147727966308594
1.934051513671875
1.96075439453125
1.9602775573730469
2.033233642578125
2.028942108154297
1.9593238830566406
1.9917488098144531
3.8480758666992188
2.190113067626953
1.972198486328125
1.9769668579101562
1.9388198852539062
1.9583702087402344
2.048492431640625
1.9764900207519531
2.0751953125
2.017974853515625
1.9888877868652344
1.9636154174804688
2.0074844360351562
1.9955635070800781
1.9774436950683594
1.9435882568359375
1.956939697265625
2.1414756774902344
1.9788742065429688
1.9235610961914062
1.9278526306152344
1.9216537475585938
2.1505355834960938
2.044200897216797
1.9731521606445312
2.14385986328125
1.979827880859375
1.9254684448242188
1.9693374633789062
1.9621849060058594
2.0437240600585938
1.9364356994628906
1.96075439453125
2.1033287048339844
1.9679069519042969
1.9268989562988281
2.0303726196289062
1.9588470458984375
2.068042755126953
2.048492431640625
1.9388198852539062
1.9412040710449219
2.1572113037109375
2.044200897216797
2.055644989013672
1.94549560546875
1.9602775573730469
2.045154571533203
1.9550323486328125
1.9969940185546875
2.173900604248047
1.9822120666503906
1.9516944885253906
1.9197463989257812
1.9412040710449219
1.9936561584472656
1.9860267639160156
2.0041465759277344
2.193450927734375
1.9664764404296875
1.9702911376953125
2.3102760314941406
8.635520935058594
7.960796356201172
7.863044738769531
6.229877471923828
2.0236968994140625
2.2373199462890625
1.9469261169433594
1.9488334655761719
1.8849372863769531
1.8863677978515625
1.89971923828125
1.9025802612304688
1.918792724609375
2.1033287048339844
2.1343231201171875
2.0971298217773438
4.300117492675781
6.542682647705078
2.1333694458007812
2.5987625122070312
2.5148391723632812
9.168624877929688
8.79669189453125
10.277748107910156
4.665374755859375
3.963470458984375
5.718708038330078
4.883766174316406
3.8461685180664062
3.1003952026367188
6.412029266357422
5.9680938720703125
5.712032318115234
10.078907012939453
8.764266967773438
3.0298233032226562
2.86865234375
2.0384788513183594
4.184246063232422
3.868579864501953
2.0380020141601562
6.593227386474609
8.33749771118164
10.016918182373047
2.1581649780273438
2.0666122436523438
2.0575523376464844
2.7217864990234375
2.533435821533203
2.0771026611328125
2.0742416381835938
2.082347869873047
1.9378662109375
2.0356178283691406
3.178119659423828
2.8829574584960938
2.902507781982422
2.7441978454589844
2.5382041931152344
2.4580955505371094
2.1653175354003906
1.8901824951171875
2.0966529846191406
4.55474853515625
2.0008087158203125
1.9702911376953125
2.1114349365234375
2.2788047790527344
1.9631385803222656
2.0265579223632812
2.006053924560547
2.0356178283691406
1.9435882568359375
1.9207000732421875
1.9555091857910156
2.0842552185058594
1.9717216491699219
1.9197463989257812
1.9268989562988281
2.0661354064941406
2.11334228515625
1.9984245300292969
2.628326416015625
2.4690628051757812
2.0270347595214844
2.2592544555664062
2.101898193359375
2.0499229431152344
2.1009445190429688
2.0666122436523438
2.0513534545898438
1.9278526306152344
2.1867752075195312
2.0775794982910156
2.1224021911621094
1.9211769104003906
2.1419525146484375
1.979827880859375
2.1142959594726562
2.524852752685547
2.4499893188476562
2.3016929626464844
1.9793510437011719
1.9245147705078125
1.9946098327636719
2.2602081298828125
1.9540786743164062
1.972198486328125
1.9855499267578125
1.9083023071289062
2.4881362915039062
2.0394325256347656
2.0532608032226562
2.0651817321777344
2.022266387939453
2.0427703857421875
1.9650459289550781
2.037525177001953
2.0580291748046875
1.9326210021972656
1.9526481628417969
2.048492431640625
1.9917488098144531
1.9426345825195312
2.635955810546875
2.144336700439453
2.0127296447753906
2.1996498107910156
1.9955635070800781
2.4819374084472656
2.2416114807128906
2.087116241455078
1.9059181213378906
1.9316673278808594
1.8925666809082031
1.9407272338867188
1.9230842590332031
2.002239227294922
3.5219192504882812
1.956939697265625
1.9497871398925781
2.0766258239746094
2.0041465759277344
1.9564628601074219
2.1371841430664062
2.345561981201172
2.1462440490722656
2.1610260009765625
2.112865447998047
2.350330352783203
2.0203590393066406
2.068042755126953
2.1309852600097656
2.1295547485351562
2.0914077758789062
2.2115707397460938
1.9602775573730469
1.9803047180175781
2.094268798828125
1.9321441650390625
2.112865447998047
2.685546875
2.0303726196289062
2.7093887329101562
2.0160675048828125
8.554458618164062
7.75909423828125
3.445148468017578
3.1714439392089844
2.2783279418945312
2.2115707397460938
2.1004676818847656
1.9974708557128906
2.1390914916992188
2.2644996643066406
2.1347999572753906
2.102375030517578
4.725933074951172
2.8786659240722656
2.5539398193359375
2.3903846740722656
1.9536018371582031
2.0890235900878906
1.9555091857910156
1.9330978393554688
4.315376281738281
2.1314620971679688
1.9249916076660156
2.807140350341797
2.105236053466797
1.9655227661132812
2.5696754455566406
3.4890174865722656
3.3812522888183594
2.056121826171875
1.9588470458984375
2.193450927734375
2.003192901611328
2.1309852600097656
1.9803047180175781
1.9979476928710938
1.9402503967285156
6.943702697753906
6.365299224853516
1.9979476928710938
2.0227432250976562
4.118442535400391
2.3345947265625
2.2110939025878906
1.8925666809082031
1.9063949584960938
1.8739700317382812
2.2115707397460938
2.276897430419922
2.0666122436523438
1.9903182983398438
1.9707679748535156
1.9593238830566406
2.170562744140625
2.0084381103515625
1.9550323486328125
2.1104812622070312
2.0017623901367188
1.9249916076660156
2.0041465759277344
2.0694732666015625
2.021312713623047
2.018451690673828
2.3903846740722656
2.765655517578125
2.704620361328125
1.9927024841308594
1.9583702087402344
1.9621849060058594
1.9841194152832031
2.0165443420410156
1.9469261169433594
2.0699501037597656
3.654956817626953
2.0880699157714844
2.01416015625
1.9822120666503906
1.9426345825195312
1.9469261169433594
2.0508766174316406
2.681732177734375
2.425670623779297
2.0346641540527344
1.9702911376953125
1.9435882568359375
2.09808349609375
1.8897056579589844
1.9145011901855469
1.8663406372070312
2.059459686279297
2.0422935485839844
1.9011497497558594
1.8854141235351562
1.9140243530273438
2.0599365234375
2.083301544189453
2.0699501037597656
1.9497871398925781
2.0995140075683594
1.9469261169433594
1.9812583923339844
1.9578933715820312
1.9855499267578125
1.9688606262207031
1.9602775573730469
2.101421356201172
2.4595260620117188
2.06756591796875
2.6726722717285156
2.0995140075683594
1.9364356994628906
2.414703369140625
2.173900604248047
1.9445419311523438
2.2783279418945312
2.1677017211914062
1.9769668579101562
1.949310302734375
2.2497177124023438
2.0051002502441406
1.9817352294921875
1.9736289978027344
1.9283294677734375
2.1467208862304688
11.817455291748047
11.736869812011719
8.820056915283203
11.640548706054688
6.379127502441406
2.5920867919921875
2.110004425048828
2.094268798828125
1.995086669921875
2.0208358764648438
1.9659996032714844
1.949310302734375
2.018451690673828
2.151966094970703
2.6001930236816406
1.9593238830566406
2.094268798828125
2.3946762084960938
1.9812583923339844
1.9326210021972656
2.0012855529785156
2.5072097778320312
2.0704269409179688
1.9717216491699219
2.2749900817871094
1.9650459289550781
2.010345458984375
1.9364356994628906
6.545066833496094
2.105236053466797
4.273414611816406
3.0279159545898438
5.343914031982422
6.363391876220703
2.2430419921875
1.9764900207519531
1.9688606262207031
2.063274383544922
1.9507408142089844
1.9440650939941406
2.1142959594726562
2.192974090576172
2.0341873168945312
6.110191345214844
2.1157264709472656
2.1839141845703125
1.9845962524414062
2.0470619201660156
2.052783966064453
3.57818603515625
2.0036697387695312
1.9841194152832031
2.2454261779785156
2.09808349609375
2.1915435791015625
2.266407012939453
1.9922256469726562
2.2711753845214844
1.9688606262207031
1.9993782043457031
1.9407272338867188
2.0809173583984375
2.1209716796875
1.9674301147460938
2.190113067626953
2.0170211791992188
5.944252014160156
2.131938934326172
2.3632049560546875
2.0003318786621094
2.071857452392578
2.0990371704101562
2.0284652709960938
2.041339874267578
2.0914077758789062
2.026081085205078
1.9683837890625
2.083301544189453
2.0761489868164062
1.9512176513671875
2.0208358764648438
1.964569091796875
2.4046897888183594
1.9617080688476562
2.0132064819335938
2.1224021911621094
2.0494461059570312
2.0532608032226562
2.089977264404297
2.1333694458007812
2.0322799682617188
2.1181106567382812
2.013683319091797
2.1800994873046875
2.0837783813476562
2.021312713623047
2.200603485107422
2.0923614501953125
2.112865447998047
2.101421356201172
1.9516944885253906
2.0751953125
1.9850730895996094
1.9359588623046875
1.9335746765136719
1.9431114196777344
1.9502639770507812
2.1867752075195312
2.0570755004882812
1.9736289978027344
1.9659996032714844
1.9507408142089844
2.0818710327148438
2.0017623901367188
2.0127296447753906
1.9588470458984375
2.0999908447265625
2.0809173583984375
1.9578933715820312
2.0551681518554688
1.9364356994628906
2.6769638061523438
3.2744407653808594
7.082939147949219
9.922504425048828
15.340328216552734
15.677452087402344
7.359981536865234
2.0432472229003906
1.9803047180175781
2.0046234130859375
2.0575523376464844
2.0918846130371094
2.079010009765625
2.0928382873535156
1.9526481628417969
2.060413360595703
2.007007598876953
2.064228057861328
2.17437744140625
2.0003318786621094
2.208709716796875
1.9621849060058594
1.9683837890625
2.0418167114257812
2.0241737365722656
2.0923614501953125
4.452228546142578
2.125263214111328
5.892276763916016
1.9774436950683594
1.9631385803222656
1.94549560546875
2.048015594482422
2.0742416381835938
2.31170654296875
2.0890235900878906
2.5577545166015625
1.9330978393554688
1.956939697265625
1.9311904907226562
1.911163330078125
1.934051513671875
1.888275146484375
1.9097328186035156
2.1338462829589844
2.357006072998047
2.3941993713378906
2.041339874267578
3.5104751586914062
4.387378692626953
4.317283630371094
1.9364356994628906
2.0685195922851562
2.0775794982910156
2.079486846923828
2.3407936096191406
2.0842552185058594
2.1238327026367188
2.0952224731445312
3.2334327697753906
2.044200897216797
2.154827117919922
1.956939697265625
1.9421577453613281
1.9540786743164062
2.0155906677246094
1.949310302734375
1.9364356994628906
1.926422119140625
2.0780563354492188
2.106189727783203
1.9583702087402344
2.0585060119628906
2.5272369384765625
2.0046234130859375
2.8905868530273438
2.1157264709472656
2.0427703857421875
2.2106170654296875
2.0008087158203125
2.1486282348632812
2.045154571533203
1.9540786743164062
2.052783966064453
2.166271209716797
2.0499229431152344
2.1142959594726562
1.9626617431640625
2.208709716796875
1.9946098327636719
2.3050308227539062
2.0227432250976562
1.9278526306152344
1.9693374633789062
2.1734237670898438
2.0799636840820312
2.1839141845703125
1.9536018371582031
2.017974853515625
2.22015380859375
1.9674301147460938
2.0227432250976562
1.9927024841308594
2.201080322265625
1.9659996032714844
1.9121170043945312
2.0241737365722656
2.09808349609375
1.9960403442382812
1.9659996032714844
1.9197463989257812
2.1696090698242188
2.0132064819335938
2.1610260009765625
2.0008087158203125
2.0732879638671875
1.9779205322265625
2.045154571533203
2.0551681518554688
2.1352767944335938
2.128124237060547
2.0279884338378906
2.0494461059570312
2.006053924560547
2.033233642578125
2.071857452392578
2.1190643310546875
2.0117759704589844
3.5996437072753906
1.9917488098144531
1.9865036010742188
2.0608901977539062
2.0232200622558594
2.0017623901367188
1.9726753234863281
2.0651817321777344
2.1038055419921875
2.0322799682617188
1.9373893737792969
2.006053924560547
1.9507408142089844
1.9483566284179688
1.9469261169433594
1.9550323486328125
2.068042755126953
2.117633819580078
1.9388198852539062
2.052783966064453
2.0294189453125
1.9788742065429688
2.231597900390625
2.0742416381835938
1.9431114196777344
2.0966529846191406
1.9779205322265625
1.9288063049316406
1.9659996032714844
1.949310302734375
2.0318031311035156
2.1719932556152344
2.0012855529785156
2.1409988403320312
1.9989013671875
2.0236968994140625
1.987457275390625
2.03704833984375
9.114265441894531
2.1305084228515625
2.0704269409179688
2.3555755615234375
2.2215843200683594
2.181529998779297
2.0313262939453125
1.9235610961914062
2.0732879638671875
2.06756591796875
2.075672149658203
2.068042755126953
2.3355484008789062
2.014636993408203
2.0732879638671875
2.1142959594726562
2.082347869873047
2.079010009765625
3.551483154296875
2.0585060119628906
2.246856689453125
2.0904541015625
2.0074844360351562
1.9564628601074219
2.074718475341797
1.9831657409667969
2.0513534545898438
1.9898414611816406
2.0775794982910156
2.227306365966797
2.02178955078125
2.0270347595214844
2.0694732666015625
2.0499229431152344
2.1038055419921875
1.972198486328125
2.0418167114257812
2.120494842529297
2.079486846923828
2.1333694458007812
2.048015594482422
2.082347869873047
2.0585060119628906
1.9879341125488281
8.948802947998047
2.0418167114257812
1.995086669921875
2.3283958435058594
