# Supplementary material for: A multi-queue-based ECN marking strategy for multi-class QoS guarantee in programmable networks
Source: PeerJ Comput Sci. 2024 Oct 31;10:e2382. doi: 10.7717/peerj-cs.2382 (PMC11623001; doi:10.7717/peerj-cs.2382)
Supplement: Supplemental Information 1 [file peerj-cs-10-2382-s001.zip › code and data/scene1/data/rtt-tcn.txt]

13.689041137695312
9.536266326904297
8.090496063232422
7.047176361083984
4.332542419433594
11.762619018554688
2.635478973388672
2.460002899169922
2.182483673095703
2.3298263549804688
2.731800079345703
2.5305747985839844
2.4461746215820312
2.4871826171875
5.161285400390625
2.5763511657714844
2.4809837341308594
2.247333526611328
2.617359161376953
2.5644302368164062
2.6078224182128906
2.1262168884277344
2.7227401733398438
2.711772918701172
2.628803253173828
2.4776458740234375
2.1414756774902344
2.7265548706054688
2.540111541748047
8.335113525390625
2.590656280517578
11.179924011230469
8.069038391113281
6.341457366943359
6.23321533203125
3.0264854431152344
2.5963783264160156
2.5119781494140625
2.894878387451172
2.9897689819335938
2.5763511657714844
2.646923065185547
2.682209014892578
2.7599334716796875
2.6674270629882812
2.792835235595703
2.4666786193847656
9.214401245117188
7.897377014160156
2.979755401611328
3.601551055908203
7.869243621826172
7.296562194824219
2.720355987548828
2.4580955505371094
7.381916046142578
2.548694610595703
2.8028488159179688
2.4728775024414062
7.831573486328125
7.656097412109375
7.340431213378906
9.200572967529297
8.316516876220703
8.120536804199219
8.697986602783203
7.823944091796875
7.142066955566406
7.513999938964844
8.647918701171875
9.082794189453125
8.34035873413086
7.071018218994141
8.884429931640625
9.12618637084961
4.587650299072266
10.396480560302734
6.409645080566406
7.939338684082031
2.5653839111328125
8.557319641113281
8.557796478271484
3.337383270263672
2.273082733154297
2.735614776611328
2.2487640380859375
2.63214111328125
2.6454925537109375
2.6268959045410156
2.583026885986328
2.7008056640625
2.4766921997070312
2.1162033081054688
2.3622512817382812
1.9583702087402344
7.222652435302734
2.131938934326172
2.6865005493164062
2.4781227111816406
2.5091171264648438
2.5730133056640625
2.9091835021972656
2.865314483642578
2.7685165405273438
7.416248321533203
8.449077606201172
7.421970367431641
8.4686279296875
8.133411407470703
7.907390594482422
7.916927337646484
9.340286254882812
7.305145263671875
6.989002227783203
2.4995803833007812
2.3474693298339844
2.6025772094726562
2.6230812072753906
2.5606155395507812
2.4666786193847656
2.308368682861328
2.5796890258789062
2.669811248779297
2.2735595703125
2.750396728515625
2.540111541748047
2.566814422607422
2.5649070739746094
2.4657249450683594
2.5358200073242188
2.7265548706054688
2.563953399658203
2.151966094970703
2.5115013122558594
2.288818359375
2.1753311157226562
2.13623046875
2.5739669799804688
2.8047561645507812
2.4781227111816406
2.402782440185547
2.5887489318847656
2.590656280517578
8.079051971435547
8.07809829711914
7.241249084472656
2.4628639221191406
7.889747619628906
7.450103759765625
7.828712463378906
7.6618194580078125
7.654666900634766
8.573055267333984
7.709503173828125
8.250236511230469
7.9364776611328125
7.569789886474609
4.242420196533203
2.532958984375
2.6412010192871094
9.068489074707031
4.474639892578125
6.801128387451172
7.708549499511719
2.4695396423339844
2.605915069580078
2.4747848510742188
2.712249755859375
2.612590789794922
16.009807586669922
4.61578369140625
10.667800903320312
7.968425750732422
3.0722618103027344
7.733345031738281
2.0737648010253906
9.198665618896484
4.856109619140625
2.0537376403808594
2.3050308227539062
2.6044845581054688
2.5730133056640625
2.5844573974609375
2.1042823791503906
3.0350685119628906
3.367900848388672
2.1638870239257812
2.5644302368164062
2.337932586669922
2.055644989013672
3.1528472900390625
3.6683082580566406
2.651691436767578
4.989147186279297
3.2215118408203125
3.429889678955078
2.7856826782226562
2.148151397705078
5.270481109619141
4.726409912109375
2.429962158203125
4.400730133056641
2.2420883178710938
2.189159393310547
2.498626708984375
2.1848678588867188
2.025604248046875
2.2110939025878906
2.010345458984375
2.1195411682128906
2.1200180053710938
2.3484230041503906
2.601146697998047
4.0149688720703125
2.3193359375
2.4881362915039062
2.5420188903808594
2.2559165954589844
2.5582313537597656
3.1757354736328125
2.3393630981445312
2.5072097778320312
2.5725364685058594
2.452850341796875
2.5205612182617188
2.5191307067871094
2.3665428161621094
4.774570465087891
6.238460540771484
3.4580230712890625
4.643917083740234
8.201122283935547
7.672786712646484
10.525703430175781
7.081031799316406
7.422447204589844
2.403736114501953
2.2563934326171875
2.7074813842773438
11.09170913696289
2.1462440490722656
2.4895668029785156
2.3107528686523438
2.1123886108398438
2.1071434020996094
2.1805763244628906
2.708911895751953
4.933357238769531
7.142543792724609
6.343364715576172
2.0751953125
2.582550048828125
2.0751953125
2.082347869873047
2.7375221252441406
2.4933815002441406
2.2802352905273438
2.4166107177734375
2.6988983154296875
2.0432472229003906
2.1080970764160156
2.090930938720703
2.0089149475097656
2.200603485107422
2.377033233642578
2.5081634521484375
8.225440979003906
2.1071434020996094
2.1657943725585938
2.449512481689453
2.2034645080566406
2.5725364685058594
2.1162033081054688
2.551555633544922
2.0723342895507812
2.4580955505371094
2.772808074951172
2.082347869873047
2.4733543395996094
2.605915069580078
2.063751220703125
2.2721290588378906
2.3975372314453125
2.4099349975585938
2.131938934326172
2.5162696838378906
3.5223960876464844
2.6721954345703125
2.486705780029297
2.5186538696289062
2.2220611572265625
2.4170875549316406
2.354145050048828
2.499103546142578
2.509593963623047
2.2444725036621094
2.651691436767578
2.46429443359375
2.540111541748047
7.4863433837890625
7.275581359863281
9.439945220947266
5.959987640380859
8.151054382324219
8.629322052001953
8.494377136230469
9.61446762084961
9.769916534423828
8.478641510009766
7.479190826416016
7.551670074462891
8.461475372314453
9.511947631835938
5.272388458251953
2.4871826171875
8.50820541381836
6.618499755859375
7.771015167236328
4.857540130615234
8.47625732421875
8.664608001708984
8.434295654296875
8.392333984375
8.069038391113281
8.532524108886719
9.172439575195312
6.851673126220703
2.391815185546875
8.30078125
2.5467872619628906
2.4871826171875
2.418041229248047
2.4504661560058594
2.4871826171875
2.338886260986328
2.4385452270507812
2.4824142456054688
2.6574134826660156
2.3546218872070312
9.33980941772461
8.62884521484375
2.29644775390625
4.557132720947266
3.985881805419922
8.070945739746094
2.7174949645996094
8.867263793945312
7.934093475341797
8.1634521484375
10.620594024658203
8.699893951416016
2.953052520751953
3.2205581665039062
2.9125213623046875
3.337860107421875
2.7861595153808594
2.621173858642578
2.6063919067382812
3.4761428833007812
3.166675567626953
2.6917457580566406
8.665084838867188
8.30221176147461
7.564067840576172
2.620220184326172
2.6292800903320312
2.5844573974609375
2.6254653930664062
2.566814422607422
2.0608901977539062
2.9044151306152344
2.6645660400390625
2.5272369384765625
2.5644302368164062
2.048015594482422
6.44683837890625
2.5033950805664062
2.177715301513672
2.196788787841797
2.231121063232422
2.5110244750976562
2.3288726806640625
2.5048255920410156
2.38800048828125
3.2601356506347656
2.4423599243164062
2.537250518798828
2.9001235961914062
2.513885498046875
2.08282470703125
2.498149871826172
2.09808349609375
2.5072097778320312
2.5811195373535156
2.4118423461914062
2.6726722717285156
2.4585723876953125
2.440929412841797
2.51007080078125
2.562999725341797
2.494335174560547
2.3164749145507812
2.3131370544433594
2.7074813842773438
2.5587081909179688
2.414226531982422
9.02414321899414
8.365631103515625
6.474971771240234
9.075641632080078
9.010791778564453
8.430004119873047
3.8847923278808594
2.445697784423828
2.8390884399414062
2.1162033081054688
2.262115478515625
8.058547973632812
8.418560028076172
5.063533782958984
349.24840927124023
325.0384330749512
317.7509307861328
311.068058013916
301.7992973327637
254.74834442138672
234.4532012939453
240.83948135375977
186.05661392211914
173.2344627380371
103.26719284057617
85.4029655456543
75.21963119506836
77.49128341674805
77.88896560668945
26.567459106445312
2.6292800903320312
2.460479736328125
2.323150634765625
2.685546875
2.892017364501953
7.885932922363281
6.0520172119140625
8.196353912353516
8.265495300292969
4.7969818115234375
8.225440979003906
2.7170181274414062
8.112907409667969
6.827831268310547
7.439613342285156
7.399082183837891
8.304595947265625
7.265567779541016
13.871192932128906
3.445148468017578
2.392292022705078
6.083488464355469
2.49481201171875
2.632617950439453
8.847236633300781
8.539676666259766
12.410640716552734
3.586292266845703
5.924701690673828
8.257389068603516
17.663002014160156
7.955074310302734
4.296779632568359
2.5987625122070312
8.507728576660156
7.630825042724609
2.422809600830078
8.639335632324219
8.934497833251953
8.288860321044922
9.328842163085938
8.72659683227539
2.602100372314453
2.537250518798828
2.4251937866210938
2.5815963745117188
3.2405853271484375
3.5419464111328125
3.078937530517578
8.128166198730469
3.0999183654785156
3.0641555786132812
3.139495849609375
3.307819366455078
6.525516510009766
8.777141571044922
8.048057556152344
4.491329193115234
9.009361267089844
2.6035308837890625
2.746105194091797
2.513885498046875
5.177497863769531
2.46429443359375
2.4423599243164062
2.0627975463867188
2.0437240600585938
2.476215362548828
2.1867752075195312
2.5267601013183594
2.3851394653320312
6.036281585693359
2.395153045654297
2.4356842041015625
2.6226043701171875
2.5243759155273438
2.1657943725585938
2.6350021362304688
2.5892257690429688
2.589702606201172
2.8400421142578125
2.4695396423339844
2.586841583251953
8.306503295898438
2.4628639221191406
2.2606849670410156
2.895832061767578
2.4862289428710938
2.8014183044433594
2.6559829711914062
2.40325927734375
7.946491241455078
2.1224021911621094
2.3813247680664062
2.4614334106445312
2.4156570434570312
2.452373504638672
2.5806427001953125
2.540111541748047
2.182483673095703
2.635955810546875
2.4166107177734375
2.4785995483398438
2.2039413452148438
2.3736953735351562
6.689548492431641
2.6030540466308594
2.5076866149902344
2.480030059814453
2.5205612182617188
2.445697784423828
9.78851318359375
2.72369384765625
2.861499786376953
3.032207489013672
6.465911865234375
2.6578903198242188
2.9516220092773438
2.147197723388672
2.429962158203125
3.1671524047851562
2.3598670959472656
5.081653594970703
3.921985626220703
2.5491714477539062
3.047466278076172
16.868114471435547
12.416362762451172
5.111217498779297
3.1614303588867188
3.056049346923828
2.940654754638672
3.6725997924804688
2.887248992919922
3.2854080200195312
2.544879913330078
2.9954910278320312
6.1969757080078125
10.07699966430664
15.11526107788086
2.75421142578125
3.6745071411132812
9.870052337646484
10.649681091308594
3.325939178466797
8.80575180053711
2.575397491455078
3.0694007873535156
3.352642059326172
3.421306610107422
2.6330947875976562
3.5076141357421875
3.6487579345703125
2.6679039001464844
3.1414031982421875
2.1462440490722656
2.99072265625
14.223098754882812
8.208751678466797
2.7074813842773438
3.2134056091308594
8.537769317626953
2.673625946044922
3.0722618103027344
2.5539398193359375
3.101825714111328
2.772808074951172
17.405986785888672
13.847827911376953
12.568473815917969
6.300926208496094
2.8772354125976562
3.441333770751953
3.323078155517578
2.7556419372558594
3.1347274780273438
2.658843994140625
3.0541419982910156
7.538795471191406
10.376453399658203
2.724170684814453
2.8619766235351562
5.2852630615234375
2.991199493408203
2.6884078979492188
2.448558807373047
2.6941299438476562
3.1294822692871094
3.0126571655273438
4.857540130615234
3.016948699951172
3.2491683959960938
6.137847900390625
3.8132667541503906
2.655029296875
3.6492347717285156
3.5805702209472656
3.6978721618652344
3.304004669189453
5.138397216796875
3.0984878540039062
3.014087677001953
3.307342529296875
2.6841163635253906
2.1615028381347656
2.2034645080566406
3.2396316528320312
2.5720596313476562
2.4466514587402344
2.448558807373047
2.2144317626953125
6.211757659912109
2.231121063232422
2.4204254150390625
2.4118423461914062
2.521038055419922
2.29644775390625
2.2525787353515625
2.4628639221191406
2.460479736328125
2.486705780029297
2.429962158203125
2.498626708984375
2.418994903564453
2.651691436767578
4.024028778076172
2.2950172424316406
2.5844573974609375
3.84521484375
2.365589141845703
2.5072097778320312
4.022121429443359
7.605552673339844
6.7729949951171875
3.1042098999023438
8.461952209472656
7.872104644775391
8.419036865234375
2.3331642150878906
7.779598236083984
2.612590789794922
2.5882720947265625
8.193492889404297
5.366802215576172
2.808094024658203
2.4051666259765625
2.602100372314453
2.6597976684570312
2.99835205078125
2.4805068969726562
2.6421546936035156
2.4137496948242188
2.66265869140625
2.5191307067871094
2.2993087768554688
2.5234222412109375
2.6178359985351562
8.426189422607422
8.074283599853516
6.125450134277344
4.8236846923828125
4.092693328857422
2.780914306640625
2.6068687438964844
2.1386146545410156
8.404254913330078
7.891178131103516
9.017467498779297
7.496356964111328
4.680156707763672
7.874965667724609
8.968353271484375
2.8533935546875
5.615711212158203
7.74383544921875
7.5359344482421875
4.721164703369141
7.65228271484375
2.032756805419922
8.765697479248047
8.268356323242188
2.525806427001953
10.90383529663086
7.7972412109375
6.512641906738281
3.8509368896484375
8.411407470703125
3.9992332458496094
8.128643035888672
9.122371673583984
9.430408477783203
4.349708557128906
2.5353431701660156
2.4509429931640625
4.693508148193359
3.230571746826172
16.399383544921875
6.342411041259766
7.4100494384765625
8.640766143798828
7.202625274658203
8.118629455566406
8.24737548828125
8.064746856689453
6.0710906982421875
8.632183074951172
8.265495300292969
8.295536041259766
6.777286529541016
2.3665428161621094
8.25357437133789
8.189201354980469
9.114742279052734
10.65826416015625
8.817672729492188
10.928630828857422
13.060569763183594
11.375904083251953
2.380847930908203
15.370845794677734
14.39666748046875
3.2491683959960938
2.2945404052734375
2.4437904357910156
2.9268264770507812
1.9974708557128906
3.2634735107421875
2.2459030151367188
2.997875213623047
2.548694610595703
2.0093917846679688
1.972198486328125
3.689289093017578
2.597808837890625
3.197193145751953
2.8200149536132812
2.902507781982422
2.7894973754882812
3.0846595764160156
2.5835037231445312
3.719329833984375
9.08517837524414
16.68071746826172
7.808208465576172
2.1123886108398438
2.13623046875
2.4437904357910156
2.2668838500976562
2.4023056030273438
2.3398399353027344
2.501964569091797
2.369403839111328
2.4924278259277344
2.5725364685058594
2.1381378173828125
2.517223358154297
2.70843505859375
2.5892257690429688
2.3193359375
2.617359161376953
2.361774444580078
2.3374557495117188
2.540111541748047
2.6955604553222656
2.643585205078125
8.91733169555664
8.731842041015625
8.904457092285156
2.4900436401367188
2.4347305297851562
2.666950225830078
2.4852752685546875
2.5992393493652344
2.7570724487304688
2.2377967834472656
3.2396316528320312
3.304004669189453
2.551555633544922
3.086566925048828
2.6750564575195312
2.399921417236328
5.340576171875
6.137371063232422
2.567768096923828
2.5053024291992188
3.2892227172851562
2.887248992919922
2.5238990783691406
3.204822540283203
2.6831626892089844
2.627849578857422
3.311634063720703
2.727985382080078
2.6044845581054688
2.3832321166992188
3.2563209533691406
2.692699432373047
2.555370330810547
3.1595230102539062
2.2873878479003906
2.918243408203125
3.12042236328125
2.2788047790527344
2.5725364685058594
2.3546218872070312
9.273529052734375
2.2301673889160156
2.4023056030273438
2.2058486938476562
3.1976699829101562
2.0427703857421875
2.3627281188964844
3.654956817626953
2.5224685668945312
2.8824806213378906
2.6121139526367188
3.8661956787109375
2.5811195373535156
3.11279296875
3.227710723876953
2.5463104248046875
3.0570030212402344
3.6363601684570312
3.6916732788085938
3.1518936157226562
3.5753250122070312
2.4085044860839844
3.2148361206054688
2.307415008544922
3.1223297119140625
3.448963165283203
4.123687744140625
3.7069320678710938
3.014087677001953
2.852916717529297
2.4890899658203125
2.276897430419922
3.318309783935547
2.5610923767089844
2.716541290283203
2.5582313537597656
2.6416778564453125
2.4881362915039062
2.571582794189453
7.683277130126953
5.490779876708984
11.104106903076172
8.871078491210938
6.4144134521484375
7.816791534423828
3.8809776306152344
3.185749053955078
4.6558380126953125
8.251190185546875
9.232044219970703
9.781360626220703
8.02755355834961
9.179115295410156
2.193927764892578
11.88516616821289
10.483741760253906
9.952068328857422
10.516166687011719
5.667209625244141
7.331371307373047
9.340763092041016
10.24627685546875
8.208274841308594
10.378360748291016
9.090423583984375
10.435104370117188
8.693695068359375
8.040428161621094
6.9255828857421875
8.113384246826172
8.023262023925781
9.29880142211914
12.111186981201172
14.318466186523438
8.562088012695312
10.676383972167969
10.56051254272461
7.346630096435547
10.323047637939453
12.557029724121094
14.748573303222656
28.47576141357422
12.343883514404297
2.5205612182617188
2.1767616271972656
2.411365509033203
2.0551681518554688
2.3474693298339844
2.422332763671875
2.098560333251953
2.781391143798828
2.5811195373535156
2.9654502868652344
2.66265869140625
3.239154815673828
4.347324371337891
2.524852752685547
3.2548904418945312
2.9172897338867188
2.567291259765625
2.5954246520996094
2.658843994140625
2.5701522827148438
2.5506019592285156
2.6397705078125
2.4442672729492188
7.8105926513671875
8.573055267333984
2.463817596435547
2.8476715087890625
8.946418762207031
7.9345703125
5.393028259277344
2.3450851440429688
2.52532958984375
8.214473724365234
8.355140686035156
8.638858795166016
8.392333984375
8.266448974609375
8.408546447753906
7.605075836181641
2.135753631591797
8.533000946044922
8.220672607421875
8.202552795410156
7.687568664550781
4.994869232177734
2.5777816772460938
2.330780029296875
2.38800048828125
8.730888366699219
2.2077560424804688
2.6373863220214844
2.4743080139160156
2.2134780883789062
2.5000572204589844
3.123760223388672
8.566856384277344
8.11147689819336
8.533000946044922
8.879661560058594
9.089946746826172
7.414817810058594
8.414745330810547
8.39853286743164
8.938312530517578
8.63027572631836
8.72659683227539
8.072376251220703
8.096694946289062
8.971691131591797
7.987022399902344
8.399486541748047
8.530139923095703
7.292747497558594
8.44717025756836
7.678985595703125
8.991241455078125
7.428646087646484
2.1028518676757812
2.4051666259765625
2.5010108947753906
2.3336410522460938
2.4929046630859375
2.3756027221679688
2.4843215942382812
2.9935836791992188
2.5315284729003906
2.6149749755859375
2.4366378784179688
3.886699676513672
2.4132728576660156
2.4938583374023438
3.067493438720703
4.050254821777344
2.4690628051757812
5.385398864746094
8.219242095947266
8.312702178955078
8.677482604980469
8.111953735351562
8.860588073730469
5.3882598876953125
8.20302963256836
8.240699768066406
8.01992416381836
8.977890014648438
9.081840515136719
7.508754730224609
5.558013916015625
8.38327407836914
5.297660827636719
8.550167083740234
8.362770080566406
9.647846221923828
7.300376892089844
7.8277587890625
8.808135986328125
8.283138275146484
7.357120513916016
9.168624877929688
8.888721466064453
8.681297302246094
8.961200714111328
1.99127197265625
2.2630691528320312
7.750988006591797
7.138729095458984
7.4024200439453125
2.4390220642089844
2.3784637451171875
5.770206451416016
8.942604064941406
8.05044174194336
6.160259246826172
2.270221710205078
9.02557373046875
8.67462158203125
8.870601654052734
7.781982421875
2.479076385498047
2.0461082458496094
9.023666381835938
8.88967514038086
7.704257965087891
2.1677017211914062
2.2592544555664062
2.31170654296875
8.053302764892578
8.878231048583984
7.0095062255859375
2.2902488708496094
9.49716567993164
8.601188659667969
9.197235107421875
7.808208465576172
1.9888877868652344
2.1300315856933594
8.46242904663086
7.132053375244141
7.415294647216797
2.2072792053222656
2.4127960205078125
2.3412704467773438
8.00323486328125
8.008480072021484
7.640361785888672
2.4132728576660156
9.198665618896484
8.309364318847656
8.235931396484375
8.449077606201172
8.366584777832031
8.229732513427734
8.613109588623047
7.830619812011719
4.8389434814453125
2.5482177734375
8.900642395019531
7.590770721435547
7.037162780761719
2.2063255310058594
2.2678375244140625
2.457141876220703
2.346515655517578
7.261753082275391
5.965709686279297
3.8084983825683594
2.3870468139648438
7.988929748535156
8.819103240966797
2.014636993408203
2.257823944091797
2.257823944091797
2.35748291015625
2.399444580078125
2.562999725341797
2.586841583251953
2.1524429321289062
2.5272369384765625
2.0427703857421875
2.5548934936523438
2.6187896728515625
2.3751258850097656
2.521514892578125
2.5048255920410156
2.5014877319335938
2.521991729736328
2.0704269409179688
2.5501251220703125
2.7184486389160156
2.4514198303222656
2.0284652709960938
2.562999725341797
2.422332763671875
2.4857521057128906
2.6159286499023438
2.57110595703125
2.166271209716797
2.2492408752441406
2.5300979614257812
2.5320053100585938
2.205371856689453
2.426624298095703
2.3746490478515625
2.4509429931640625
2.7256011962890625
2.487659454345703
2.406597137451172
2.357006072998047
1.9965171813964844
2.269268035888672
2.4595260620117188
2.4871826171875
2.2115707397460938
2.636432647705078
2.4385452270507812
2.4595260620117188
2.4995803833007812
6.691455841064453
2.5916099548339844
6.1664581298828125
2.5491714477539062
2.696990966796875
4.276275634765625
2.490997314453125
5.9566497802734375
2.254009246826172
2.5243759155273438
2.216815948486328
2.1157264709472656
2.8901100158691406
2.604961395263672
2.3870468139648438
2.3322105407714844
2.4576187133789062
2.4971961975097656
2.51007080078125
2.407550811767578
2.4628639221191406
2.6917457580566406
2.2439956665039062
12.331008911132812
13.53597640991211
2.3751258850097656
2.2902488708496094
7.079124450683594
2.4929046630859375
2.7513504028320312
2.4919509887695312
3.3850669860839844
2.651691436767578
2.5429725646972656
3.223896026611328
3.1909942626953125
2.5148391723632812
2.1533966064453125
4.927635192871094
3.73077392578125
2.5310516357421875
2.5353431701660156
2.5587081909179688
2.593994140625
2.1800994873046875
2.5420188903808594
2.6540756225585938
2.2864341735839844
2.762317657470703
2.398967742919922
2.5777816772460938
2.5224685668945312
7.744789123535156
9.18722152709961
14.09149169921875
49.8199462890625
3.5157203674316406
7.276058197021484
8.388519287109375
8.058547973632812
9.410858154296875
4.004478454589844
27.841567993164062
36.858558654785156
39.94321823120117
42.81330108642578
18.617630004882812
3.3664703369140625
2.7284622192382812
9.248733520507812
2.6702880859375
2.99072265625
2.7341842651367188
2.7399063110351562
2.761363983154297
2.5548934936523438
2.5229454040527344
2.7976036071777344
2.7065277099609375
2.9349327087402344
2.9125213623046875
2.8982162475585938
6.7615509033203125
3.081798553466797
3.471851348876953
9.200096130371094
7.584571838378906
2.506256103515625
3.0264854431152344
2.5625228881835938
3.3063888549804688
3.177165985107422
2.536296844482422
2.5691986083984375
2.5758743286132812
3.5262107849121094
3.2253265380859375
2.7627944946289062
3.3769607543945312
2.429485321044922
2.598285675048828
2.037525177001953
2.03704833984375
2.506256103515625
2.0513534545898438
2.2935867309570312
2.3331642150878906
2.1266937255859375
2.2869110107421875
2.2869110107421875
2.1491050720214844
2.2797584533691406
2.1257400512695312
2.4480819702148438
2.399444580078125
2.250194549560547
2.105236053466797
3.2901763916015625
2.8357505798339844
3.216266632080078
3.379344940185547
2.6154518127441406
3.2224655151367188
2.6831626892089844
2.6679039001464844
2.9077529907226562
2.5310516357421875
3.376483917236328
3.2987594604492188
2.5844573974609375
2.7947425842285156
2.5196075439453125
3.238201141357422
2.6979446411132812
7.211208343505859
7.823944091796875
8.578300476074219
6.062984466552734
7.530689239501953
3.2334327697753906
3.0908584594726562
7.395744323730469
2.377033233642578
9.141921997070312
8.394241333007812
7.054805755615234
7.389545440673828
8.488655090332031
2.4728775024414062
7.938385009765625
8.08095932006836
7.9250335693359375
8.687973022460938
10.44464111328125
8.053302764892578
8.33892822265625
8.611679077148438
7.7362060546875
8.359432220458984
8.376598358154297
2.2301673889160156
2.482891082763672
8.000373840332031
8.061408996582031
7.998466491699219
9.165763854980469
7.405757904052734
7.933616638183594
8.389949798583984
8.505821228027344
8.965492248535156
5.821704864501953
19.35291290283203
22.243976593017578
2.3450851440429688
3.5614967346191406
8.70513916015625
2.5491714477539062
2.708911895751953
4.031181335449219
3.3903121948242188
3.101825714111328
3.7217140197753906
3.3922195434570312
3.1890869140625
2.7871131896972656
3.2629966735839844
9.940147399902344
12.772083282470703
27.859210968017578
18.447399139404297
3.5343170166015625
3.231048583984375
2.4738311767578125
2.3393630981445312
2.3488998413085938
2.3326873779296875
2.3779869079589844
2.780437469482422
3.13568115234375
2.9687881469726562
2.7894973754882812
5.356311798095703
3.1991004943847656
3.2753944396972656
4.288673400878906
2.9554367065429688
3.226757049560547
2.6946067810058594
3.0078887939453125
2.57110595703125
2.742767333984375
3.071308135986328
3.1785964965820312
2.5796890258789062
3.0794143676757812
2.567768096923828
2.6226043701171875
3.1118392944335938
10.478019714355469
8.182048797607422
8.120059967041016
10.745525360107422
5.982875823974609
9.55343246459961
7.0247650146484375
3.299236297607422
3.208160400390625
3.502368927001953
3.329753875732422
3.2973289489746094
3.3779144287109375
6.335258483886719
2.7403831481933594
2.5243759155273438
3.0736923217773438
2.803325653076172
2.5343894958496094
3.0851364135742188
3.0803680419921875
2.9144287109375
2.51007080078125
3.6673545837402344
2.723217010498047
13.682842254638672
16.62731170654297
18.093585968017578
17.246723175048828
11.281967163085938
2.5587081909179688
4.361152648925781
2.5691986083984375
4.9304962158203125
3.5119056701660156
3.146648406982422
3.0870437622070312
2.785205841064453
2.968311309814453
2.5272369384765625
2.574920654296875
2.6426315307617188
2.6679039001464844
2.0928382873535156
2.094268798828125
1.9640922546386719
2.224445343017578
3.154754638671875
2.262592315673828
2.5238990783691406
2.7060508728027344
2.2249221801757812
2.620220184326172
2.1696090698242188
2.1157264709472656
2.551555633544922
2.929210662841797
2.529144287109375
3.201007843017578
2.6865005493164062
2.636432647705078
4.201412200927734
3.081798553466797
3.1328201293945312
3.356456756591797
3.4241676330566406
4.012584686279297
3.688335418701172
3.2639503479003906
3.596782684326172
18.076419830322266
13.988971710205078
2.6078224182128906
5.427837371826172
4.000663757324219
4.593849182128906
2.3822784423828125
2.5110244750976562
2.5620460510253906
2.5506019592285156
6.548881530761719
2.422809600830078
2.479076385498047
2.6993751525878906
6.515979766845703
2.5191307067871094
2.166271209716797
2.2406578063964844
2.646923065185547
2.3789405822753906
2.685070037841797
2.8929710388183594
2.2230148315429688
2.125263214111328
2.4628639221191406
2.651691436767578
2.430438995361328
2.0966529846191406
2.689838409423828
2.5691986083984375
3.517627716064453
2.5610923767089844
2.5992393493652344
2.4166107177734375
2.5238990783691406
3.642559051513672
5.1670074462890625
6.592750549316406
4.282951354980469
6.905078887939453
8.049488067626953
4.695415496826172
5.601406097412109
8.13436508178711
8.176803588867188
2.2749900817871094
9.027481079101562
1.9946098327636719
2.140522003173828
2.1677017211914062
2.1877288818359375
2.2602081298828125
7.790565490722656
8.455276489257812
8.509635925292969
4.845142364501953
8.152008056640625
2.196788787841797
2.4662017822265625
2.2950172424316406
7.973194122314453
7.936000823974609
11.980533599853516
5.139827728271484
3.204345703125
2.5119781494140625
2.521991729736328
3.1347274780273438
3.605365753173828
2.4175643920898438
2.540111541748047
395.59173583984375
352.95867919921875
338.59729766845703
264.9822235107422
271.96407318115234
266.1852836608887
244.6455955505371
240.43560028076172
234.9710464477539
205.8243751525879
144.87886428833008
136.7788314819336
82.275390625
70.30105590820312
42.59967803955078
19.386768341064453
3.986835479736328
2.5033950805664062
4.608154296875
2.5115013122558594
5.245685577392578
1.9655227661132812
2.574920654296875
2.422809600830078
2.589702606201172
2.4504661560058594
3.1867027282714844
2.0914077758789062
2.3431777954101562
2.4504661560058594
2.170562744140625
2.6001930236816406
2.1104812622070312
2.5300979614257812
2.64739990234375
2.0999908447265625
2.5386810302734375
3.718852996826172
2.08282470703125
2.1958351135253906
6.4029693603515625
2.373218536376953
2.2153854370117188
2.1834373474121094
2.784252166748047
2.4313926696777344
2.4809837341308594
2.5224685668945312
2.437114715576172
2.354145050048828
2.480030059814453
2.5267601013183594
2.4700164794921875
2.235889434814453
3.791332244873047
4.746913909912109
2.5920867919921875
7.137775421142578
2.620220184326172
2.525806427001953
2.048492431640625
2.4318695068359375
2.078533172607422
2.9535293579101562
2.3393630981445312
2.498626708984375
2.5129318237304688
2.460002899169922
2.414226531982422
2.387523651123047
8.200645446777344
7.361412048339844
8.368968963623047
7.956027984619141
8.327484130859375
7.283687591552734
3.287792205810547
2.6412010192871094
2.6559829711914062
7.524013519287109
3.1862258911132812
2.3202896118164062
2.735614776611328
15.255451202392578
2.872467041015625
3.0503273010253906
2.528667449951172
11.287212371826172
8.335590362548828
11.069774627685547
7.0972442626953125
7.240772247314453
5.0106048583984375
6.567955017089844
4.384517669677734
3.4117698669433594
3.215789794921875
2.1910667419433594
2.541065216064453
12.484073638916016
7.534503936767578
7.736682891845703
3.4198760986328125
7.83538818359375
8.083343505859375
3.9358139038085938
3.078937530517578
10.012626647949219
7.288455963134766
8.541107177734375
2.490997314453125
3.0012130737304688
6.308555603027344
2.5033950805664062
2.6717185974121094
2.4137496948242188
9.671688079833984
2.1500587463378906
7.376194000244141
2.452373504638672
7.390022277832031
2.0766258239746094
2.231121063232422
2.4976730346679688
2.029895782470703
8.14962387084961
9.235858917236328
11.51895523071289
2.0761489868164062
2.338886260986328
2.0246505737304688
2.3288726806640625
2.7527809143066406
2.0618438720703125
2.5343894958496094
2.2039413452148438
2.4971961975097656
2.6040077209472656
2.52532958984375
2.013683319091797
2.3756027221679688
2.0885467529296875
2.1462440490722656
2.5005340576171875
2.1190643310546875
2.5157928466796875
2.4566650390625
2.468585968017578
2.353191375732422
3.1585693359375
2.9511451721191406
3.0651092529296875
2.902507781982422
2.4366378784179688
2.70843505859375
2.5091171264648438
2.3937225341796875
3.6468505859375
3.0565261840820312
3.1032562255859375
2.7136802673339844
11.50369644165039
9.565353393554688
9.575366973876953
8.966445922851562
5.437374114990234
9.33074951171875
5.5828094482421875
5.862712860107422
3.085613250732422
3.021717071533203
5.4931640625
7.542133331298828
9.899139404296875
2.8634071350097656
2.475261688232422
9.106636047363281
2.746105194091797
7.651329040527344
8.958816528320312
10.362625122070312
8.438587188720703
8.988380432128906
11.253833770751953
10.193824768066406
8.589744567871094
6.725788116455078
3.1557083129882812
2.6540756225585938
3.460407257080078
2.716541290283203
2.276897430419922
2.38800048828125
10.486125946044922
9.98687744140625
8.43954086303711
11.819839477539062
8.526325225830078
11.615753173828125
5.637645721435547
2.719879150390625
2.5701522827148438
8.625984191894531
11.158943176269531
3.4842491149902344
3.2253265380859375
2.9387474060058594
2.8352737426757812
2.6988983154296875
2.9582977294921875
2.628803253173828
2.54058837890625
2.628803253173828
2.5877952575683594
2.4919509887695312
2.3298263549804688
2.674579620361328
2.3260116577148438
2.387523651123047
2.6607513427734375
2.4094581604003906
2.4194717407226562
2.571582794189453
2.841949462890625
2.5472640991210938
2.7370452880859375
2.7627944946289062
2.701282501220703
2.765655517578125
2.5663375854492188
7.801532745361328
7.6198577880859375
2.5768280029296875
2.234935760498047
6.143093109130859
3.356456756591797
3.8170814514160156
7.789134979248047
2.6235580444335938
2.7017593383789062
2.2172927856445312
2.548694610595703
2.6025772094726562
2.6183128356933594
7.700920104980469
8.124351501464844
7.869720458984375
7.719516754150391
2.7375221252441406
7.7228546142578125
7.667064666748047
7.9631805419921875
7.521629333496094
2.548694610595703
2.6292800903320312
2.7213096618652344
3.0155181884765625
2.4504661560058594
8.215904235839844
8.69894027709961
5.7201385498046875
7.311344146728516
8.553504943847656
8.507251739501953
9.503841400146484
2.3746490478515625
2.1905899047851562
4.631996154785156
6.847381591796875
9.098052978515625
37.19949722290039
31.777381896972656
58.073997497558594
57.274818420410156
43.24197769165039
66.7409896850586
61.76948547363281
2.9206275939941406
5.107879638671875
5.409717559814453
2.6721954345703125
2.2830963134765625
2.6144981384277344
2.5916099548339844
2.4199485778808594
2.2258758544921875
2.3984909057617188
2.678394317626953
5.852222442626953
2.5072097778320312
9.816169738769531
14.405250549316406
4.503726959228516
2.4504661560058594
6.258487701416016
2.3298263549804688
2.422809600830078
2.1834373474121094
2.335071563720703
2.853870391845703
3.1251907348632812
2.6640892028808594
3.0918121337890625
2.4013519287109375
2.3651123046875
3.0164718627929688
4.143238067626953
7.518768310546875
2.43377685546875
10.687828063964844
27.1759033203125
31.20899200439453
44.362545013427734
51.425933837890625
66.85256958007812
82.74507522583008
59.11731719970703
75.36935806274414
79.32376861572266
85.69002151489258
79.9407958984375
93.50824356079102
91.41826629638672
75.04940032958984
49.79848861694336
54.45432662963867
33.856868743896484
33.826351165771484
10.062217712402344
14.142513275146484
9.692668914794922
5.045890808105469
5.104541778564453
5.249977111816406
2.4361610412597656
2.9435157775878906
3.216266632080078
3.402233123779297
7.62176513671875
8.34035873413086
5.3615570068359375
3.0221939086914062
9.755134582519531
10.742664337158203
2.5544166564941406
2.311229705810547
3.1309127807617188
10.884284973144531
3.1828880310058594
3.277301788330078
3.070831298828125
2.7985572814941406
2.567291259765625
2.7527809143066406
2.78472900390625
3.1027793884277344
2.5348663330078125
2.5844573974609375
3.784656524658203
3.6163330078125
3.021240234375
3.3407211303710938
3.1147003173828125
2.5305747985839844
3.173351287841797
3.4956932067871094
2.705097198486328
3.4513473510742188
2.563953399658203
3.2095909118652344
3.0813217163085938
2.5358200073242188
2.6693344116210938
3.837108612060547
3.159046173095703
4.802703857421875
3.738880157470703
3.27301025390625
3.8352012634277344
2.4852752685546875
8.577346801757812
8.098125457763672
8.418560028076172
7.967948913574219
13.257503509521484
10.82754135131836
27.63080596923828
31.246185302734375
55.09328842163086
3.669261932373047
3.4360885620117188
3.9086341857910156
3.0546188354492188
3.307342529296875
3.08990478515625
3.4193992614746094
2.841472625732422
3.9343833923339844
2.5429725646972656
3.4422874450683594
3.44085693359375
2.705097198486328
2.560138702392578
2.1538734436035156
2.5033950805664062
2.9921531677246094
2.429485321044922
2.5148391723632812
2.7375221252441406
2.525806427001953
2.5534629821777344
2.2897720336914062
2.609729766845703
2.7899742126464844
2.899646759033203
3.204822540283203
2.7561187744140625
2.5801658630371094
3.0465126037597656
3.0760765075683594
7.740497589111328
7.680416107177734
9.95779037475586
15.700817108154297
9.660720825195312
2.7632713317871094
9.627342224121094
8.190155029296875
9.011268615722656
8.725166320800781
8.64553451538086
8.068561553955078
8.96596908569336
6.953716278076172
7.636070251464844
7.9555511474609375
7.025241851806641
8.938789367675781
2.612590789794922
2.5010108947753906
2.38037109375
2.0771026611328125
2.0647048950195312
1.9497871398925781
2.437114715576172
2.5835037231445312
2.3832321166992188
2.1104812622070312
2.4662017822265625
2.079010009765625
2.55584716796875
2.4700164794921875
3.962993621826172
2.3636817932128906
2.5835037231445312
2.548694610595703
2.139568328857422
7.816791534423828
7.855892181396484
3.4928321838378906
7.7152252197265625
7.8563690185546875
8.162975311279297
6.121158599853516
8.265495300292969
6.4239501953125
2.8333663940429688
7.13348388671875
2.064228057861328
4.039764404296875
2.170562744140625
2.4971961975097656
8.206367492675781
8.215904235839844
7.910728454589844
5.927085876464844
3.433704376220703
8.450031280517578
3.4155845642089844
7.854461669921875
8.992195129394531
8.191585540771484
8.082389831542969
7.739543914794922
12.972354888916016
9.830474853515625
11.983394622802734
8.922100067138672
6.505012512207031
3.173351287841797
10.006427764892578
10.38980484008789
8.33749771118164
8.904457092285156
4.993915557861328
2.9745101928710938
11.477470397949219
5.898952484130859
9.381294250488281
8.494853973388672
9.282112121582031
7.5588226318359375
2.5572776794433594
3.3974647521972656
8.62741470336914
9.911060333251953
3.108501434326172
9.49239730834961
5.297183990478516
8.264541625976562
2.937793731689453
2.647876739501953
3.0493736267089844
8.147239685058594
8.905410766601562
10.508060455322266
3.7102699279785156
17.745018005371094
12.198925018310547
7.285118103027344
3.5352706909179688
2.8619766235351562
2.0318031311035156
2.2363662719726562
2.543926239013672
2.380847930908203
2.4995803833007812
3.715038299560547
6.354808807373047
2.7794837951660156
2.5177001953125
2.5081634521484375
2.468109130859375
2.5582313537597656
6.054401397705078
2.5033950805664062
2.3813247680664062
2.841472625732422
2.472400665283203
2.3331642150878906
2.5529861450195312
2.4852752685546875
2.2530555725097656
2.2325515747070312
7.142066955566406
2.3593902587890625
2.3331642150878906
2.5882720947265625
6.1817169189453125
2.3660659790039062
7.582664489746094
2.0990371704101562
7.475376129150391
2.070903778076172
2.9001235961914062
2.4175643920898438
2.506256103515625
2.315998077392578
2.1123886108398438
2.567291259765625
2.4847984313964844
12.059211730957031
6.87408447265625
6.748676300048828
2.3565292358398438
2.1238327026367188
2.4356842041015625
2.2573471069335938
2.4437904357910156
2.246379852294922
2.51007080078125
2.322673797607422
2.1848678588867188
2.0551681518554688
2.0155906677246094
7.5664520263671875
2.028942108154297
2.124309539794922
6.238460540771484
2.3179054260253906
2.4938583374023438
2.2735595703125
2.0685195922851562
6.928443908691406
2.5634765625
2.4938583374023438
1.9717216491699219
2.3870468139648438
2.66265869140625
2.46429443359375
2.1920204162597656
2.2802352905273438
2.73895263671875
2.5224685668945312
2.7184486389160156
8.292675018310547
7.338523864746094
12.464046478271484
2.414226531982422
2.5339126586914062
2.2258758544921875
2.4619102478027344
2.631664276123047
2.765178680419922
2.7513504028320312
2.4614334106445312
2.460002899169922
2.2993087768554688
2.3908615112304688
2.483367919921875
2.5053024291992188
2.4271011352539062
2.6912689208984375
2.4008750915527344
2.444744110107422
1.9955635070800781
2.2058486938476562
1.9764900207519531
2.0170211791992188
2.601146697998047
2.5806427001953125
2.5839805603027344
2.9191970825195312
2.6259422302246094
3.063678741455078
2.9516220092773438
2.5177001953125
3.15093994140625
3.436565399169922
3.380298614501953
3.250598907470703
3.4933090209960938
3.192424774169922
2.6383399963378906
3.367900848388672
3.3941268920898438
3.5905838012695312
4.122257232666016
2.4919509887695312
2.3584365844726562
2.151966094970703
2.453327178955078
2.1839141845703125
2.543926239013672
2.6497840881347656
2.6254653930664062
2.4428367614746094
2.5911331176757812
2.6216506958007812
2.506732940673828
2.552509307861328
2.25830078125
2.6526451110839844
2.9582977294921875
2.570629119873047
2.7980804443359375
2.5262832641601562
2.876758575439453
2.5606155395507812
2.3288726806640625
2.89154052734375
2.425670623779297
2.5777816772460938
2.551555633544922
2.4361610412597656
2.6259422302246094
2.331256866455078
2.056598663330078
2.513408660888672
2.575397491455078
2.4132728576660156
2.5768280029296875
2.617359161376953
2.2797584533691406
2.426624298095703
2.5720596313476562
4.850864410400391
1.9636154174804688
2.2592544555664062
2.43377685546875
2.464771270751953
1.9726753234863281
2.0308494567871094
2.1486282348632812
2.270221710205078
2.3899078369140625
2.0618438720703125
2.7179718017578125
2.3713111877441406
2.32696533203125
2.4728775024414062
2.0189285278320312
2.4442672729492188
2.5262832641601562
2.4433135986328125
4.4231414794921875
2.4957656860351562
2.0389556884765625
2.1681785583496094
2.048492431640625
2.0275115966796875
2.7146339416503906
2.280712127685547
2.5839805603027344
2.4080276489257812
2.4461746215820312
2.811908721923828
2.4175643920898438
2.7675628662109375
2.517223358154297
2.5992393493652344
2.4161338806152344
2.5043487548828125
2.05230712890625
2.1877288818359375
2.537250518798828
2.7017593383789062
2.559661865234375
2.605438232421875
2.379894256591797
2.4471282958984375
2.1848678588867188
2.739429473876953
2.1505355834960938
2.334117889404297
2.452850341796875
2.5839805603027344
2.213001251220703
2.7399063110351562
8.795738220214844
5.717754364013672
2.6412010192871094
2.4843215942382812
2.4652481079101562
2.2611618041992188
2.2559165954589844
2.658367156982422
2.58636474609375
2.2902488708496094
2.1772384643554688
2.8319358825683594
2.44903564453125
2.2096633911132812
2.8405189514160156
2.3221969604492188
2.338886260986328
2.3360252380371094
2.6311874389648438
2.144336700439453
2.64739990234375
2.223491668701172
2.6702880859375
8.01849365234375
2.620697021484375
5.733489990234375
3.184795379638672
3.9992332458496094
2.6597976684570312
3.1642913818359375
3.2396316528320312
3.612518310546875
3.570556640625
2.9230117797851562
2.2063255310058594
3.815174102783203
6.183624267578125
2.967357635498047
2.593994140625
2.1219253540039062
2.8128623962402344
3.7169456481933594
2.482891082763672
2.440929412841797
3.2196044921875
4.295825958251953
2.1004676818847656
2.4743080139160156
2.2907257080078125
2.514362335205078
2.5544166564941406
2.4480819702148438
2.5234222412109375
2.266407012939453
1.9879341125488281
2.5300979614257812
8.212566375732422
3.357410430908203
9.63592529296875
9.983539581298828
7.851123809814453
2.3412704467773438
2.4194717407226562
8.332252502441406
7.388114929199219
4.209995269775391
5.742549896240234
2.384662628173828
2.410411834716797
3.4332275390625
2.8314590454101562
2.7604103088378906
18.617630004882812
18.881797790527344
2.5348663330078125
7.974147796630859
2.8367042541503906
3.51715087890625
2.689361572265625
4.932880401611328
2.67791748046875
9.209632873535156
9.104728698730469
8.392333984375
8.530616760253906
8.402824401855469
9.467601776123047
8.45193862915039
2.5124549865722656
12.844085693359375
2.861499786376953
3.1147003173828125
8.995532989501953
8.585929870605469
8.634567260742188
8.442878723144531
2.3932456970214844
11.527538299560547
8.457660675048828
2.1033287048339844
2.624988555908203
2.0842552185058594
6.7310333251953125
8.18490982055664
8.2244873046875
2.3479461669921875
4.887104034423828
2.5663375854492188
4.389286041259766
3.025054931640625
3.269672393798828
7.685184478759766
3.1795501708984375
2.860546112060547
2.689838409423828
3.8824081420898438
3.1256675720214844
3.0508041381835938
2.6803016662597656
2.8562545776367188
2.7589797973632812
9.40847396850586
8.546829223632812
7.785320281982422
3.0498504638671875
5.450725555419922
8.697032928466797
3.1032562255859375
6.350994110107422
3.8166046142578125
3.634929656982422
3.5262107849121094
9.297370910644531
9.379386901855469
13.765811920166016
13.62752914428711
6.700992584228516
18.230915069580078
6.379604339599609
3.0145645141601562
3.5219192504882812
3.1099319458007812
11.439800262451172
8.478164672851562
9.79471206665039
3.5181045532226562
2.758502960205078
9.293079376220703
10.709762573242188
6.6680908203125
4.525661468505859
8.75711441040039
3.4332275390625
8.21065902709961
8.365631103515625
7.603168487548828
6.299018859863281
2.411365509033203
8.550167083740234
5.772590637207031
6.494045257568359
3.8242340087890625
3.8585662841796875
4.971981048583984
10.905742645263672
14.997482299804688
17.21334457397461
20.748138427734375
10.26153564453125
10.012626647949219
3.3845901489257812
10.746955871582031
7.629871368408203
2.57110595703125
2.40325927734375
2.4251937866210938
2.41851806640625
2.131938934326172
2.1209716796875
2.6092529296875
2.521991729736328
2.4132728576660156
5.799770355224609
4.395008087158203
2.941131591796875
2.014636993408203
1.9736289978027344
2.159595489501953
2.238750457763672
2.93731689453125
5.023479461669922
2.8886795043945312
2.0380020141601562
3.5805702209472656
3.680706024169922
2.567768096923828
2.193927764892578
2.6454925537109375
2.468585968017578
2.124309539794922
2.3488998413085938
2.01416015625
2.166748046875
2.513408660888672
2.5277137756347656
2.62451171875
2.879619598388672
2.555370330810547
2.1429061889648438
2.22015380859375
2.6369094848632812
2.300739288330078
2.2783279418945312
2.162456512451172
2.379894256591797
2.5119781494140625
2.2368431091308594
2.1677017211914062
2.4924278259277344
3.1642913818359375
2.665996551513672
2.265453338623047
3.3020973205566406
3.0183792114257812
2.5987625122070312
12.935638427734375
7.539272308349609
7.429599761962891
2.232074737548828
7.981300354003906
7.763862609863281
8.396148681640625
7.810115814208984
2.608776092529297
2.2125244140625
2.5472640991210938
2.5382041931152344
2.2826194763183594
2.682209014892578
3.375530242919922
3.5147666931152344
2.46429443359375
2.705097198486328
2.0194053649902344
2.6116371154785156
2.8824806213378906
5.786895751953125
3.0112266540527344
2.124786376953125
2.8901100158691406
2.4919509887695312
2.5606155395507812
2.3522377014160156
2.9010772705078125
2.494335174560547
2.2377967834472656
3.2129287719726562
2.4962425231933594
2.5310516357421875
2.7251243591308594
2.506256103515625
2.3946762084960938
2.6845932006835938
2.6702880859375
4.317283630371094
2.57110595703125
2.449512481689453
2.498149871826172
2.5506019592285156
2.677440643310547
2.468585968017578
2.6373863220214844
2.3589134216308594
3.6225318908691406
2.376556396484375
2.502918243408203
2.5687217712402344
2.2268295288085938
2.304553985595703
2.6307106018066406
2.2764205932617188
2.6307106018066406
2.068042755126953
2.6192665100097656
2.376556396484375
2.4046897888183594
2.46429443359375
2.4962425231933594
3.3817291259765625
3.5810470581054688
8.453369140625
11.29007339477539
14.070510864257812
25.341510772705078
13.719558715820312
15.944480895996094
23.918628692626953
27.359962463378906
20.849227905273438
27.862071990966797
3.513336181640625
3.3159255981445312
3.220081329345703
3.094196319580078
2.7213096618652344
2.73895263671875
3.5309791564941406
3.0536651611328125
2.6917457580566406
2.5696754455566406
3.219127655029297
2.517223358154297
3.2482147216796875
3.1147003173828125
8.630752563476562
9.044170379638672
5.621910095214844
8.769035339355469
14.763355255126953
11.153221130371094
2.5959014892578125
2.8667449951171875
2.9306411743164062
8.524894714355469
3.2248497009277344
2.563953399658203
4.382610321044922
2.9196739196777344
4.143714904785156
3.197193145751953
3.375530242919922
2.547740936279297
3.0679702758789062
2.5510787963867188
2.627849578857422
2.269744873046875
3.1371116638183594
3.1790733337402344
3.4055709838867188
3.1719207763671875
3.398895263671875
3.8466453552246094
4.481792449951172
2.8247833251953125
3.4470558166503906
2.994060516357422
3.5943984985351562
3.6869049072265625
3.1485557556152344
3.146648406982422
3.203868865966797
3.117084503173828
3.0837059020996094
3.1366348266601562
3.0736923217773438
3.2515525817871094
3.284931182861328
2.373218536376953
2.7480125427246094
2.6454925537109375
2.6073455810546875
2.544403076171875
3.3392906188964844
5.460262298583984
11.774063110351562
13.803482055664062
15.952587127685547
10.599613189697266
10.910511016845703
2.8357505798339844
2.7027130126953125
2.758502960205078
606.1568260192871
606.5359115600586
560.0152015686035
559.1273307800293
488.4800910949707
515.5258178710938
482.1357727050781
457.81707763671875
412.3501777648926
398.5276222229004
412.3549461364746
410.2349281311035
367.6419258117676
364.29309844970703
343.3966636657715
334.6390724182129
278.8524627685547
274.7802734375
224.77436065673828
198.80008697509766
185.35661697387695
165.2393341064453
167.33407974243164
147.47905731201172
134.22822952270508
107.42998123168945
87.21399307250977
72.56221771240234
4.108428955078125
2.5315284729003906
10.023117065429688
2.1038055419921875
2.3102760314941406
2.697467803955078
2.52532958984375
2.76947021484375
2.2029876708984375
2.2835731506347656
2.888202667236328
2.3026466369628906
2.6831626892089844
2.58636474609375
2.5148391723632812
2.605915069580078
2.5510787963867188
2.5205612182617188
2.7904510498046875
2.593994140625
2.6879310607910156
4.984378814697266
2.705097198486328
2.8333663940429688
2.2826194763183594
2.4366378784179688
2.4271011352539062
2.5887489318847656
2.5396347045898438
2.4595260620117188
2.5892257690429688
2.6216506958007812
2.2830963134765625
2.2420883178710938
6.992816925048828
2.533435821533203
2.7208328247070312
2.682209014892578
6.895542144775391
3.1061172485351562
6.312370300292969
8.206844329833984
8.080005645751953
3.5419464111328125
7.80487060546875
9.175300598144531
8.546829223632812
8.815765380859375
2.987384796142578
2.5577545166015625
8.712291717529297
7.851123809814453
8.68844985961914
12.511730194091797
9.102821350097656
9.881973266601562
9.038925170898438
8.825302124023438
9.479522705078125
12.13836669921875
5.657672882080078
5.444526672363281
2.6841163635253906
8.918285369873047
6.8359375
2.3789405822753906
9.727001190185547
4.781246185302734
14.081954956054688
12.751102447509766
29.053688049316406
27.4505615234375
7.668018341064453
2.54058837890625
2.12860107421875
2.250194549560547
2.182483673095703
2.345561981201172
2.8219223022460938
10.875225067138672
10.135650634765625
2.433300018310547
2.0990371704101562
2.495288848876953
2.560138702392578
2.4886131286621094
2.6144981384277344
2.5310516357421875
2.2573471069335938
2.342700958251953
2.627849578857422
2.4619102478027344
2.5196075439453125
2.467632293701172
2.411365509033203
2.700328826904297
2.5000572204589844
2.3698806762695312
2.5162696838378906
2.521514892578125
2.079010009765625
2.1772384643554688
2.1333694458007812
2.670764923095703
2.926349639892578
2.6330947875976562
2.826213836669922
7.584571838378906
8.387088775634766
7.134914398193359
2.407550811767578
8.3160400390625
2.311229705810547
2.2897720336914062
5.981922149658203
9.911537170410156
5.849361419677734
2.0151138305664062
2.337932586669922
4.568576812744141
6.919384002685547
3.3354759216308594
9.114265441894531
2.7871131896972656
3.104686737060547
2.773761749267578
3.1452178955078125
3.1986236572265625
3.0951499938964844
3.052234649658203
2.6159286499023438
2.5110244750976562
2.9306411743164062
2.6826858520507812
2.5391578674316406
2.4232864379882812
2.681255340576172
2.2220611572265625
2.544403076171875
2.2983551025390625
2.5358200073242188
8.137226104736328
10.134220123291016
15.572071075439453
2.6712417602539062
3.1676292419433594
3.1223297119140625
2.5572776794433594
2.5043487548828125
3.1099319458007812
2.4323463439941406
2.4671554565429688
2.460956573486328
2.780437469482422
2.4633407592773438
8.259296417236328
5.963802337646484
2.402782440185547
9.15670394897461
8.244514465332031
7.903575897216797
2.4046897888183594
2.563953399658203
3.414154052734375
2.803325653076172
3.215312957763672
8.565425872802734
5.33294677734375
8.372306823730469
9.931087493896484
8.099555969238281
5.8803558349609375
7.853031158447266
2.0895004272460938
2.5801658630371094
3.7636756896972656
3.2625198364257812
2.96783447265625
3.086566925048828
6.513118743896484
2.9392242431640625
2.162456512451172
3.2224655151367188
2.4518966674804688
3.459930419921875
3.0312538146972656
3.1838417053222656
3.272533416748047
7.941246032714844
5.643367767333984
33.96892547607422
37.177085876464844
16.663551330566406
33.66279602050781
29.804229736328125
25.155067443847656
22.439002990722656
6.3419342041015625
7.5168609619140625
8.260250091552734
3.143310546875
19.834518432617188
34.02566909790039
34.024715423583984
30.2581787109375
44.26145553588867
43.77269744873047
36.33880615234375
6.4849853515625
2.460002899169922
2.9959678649902344
2.5281906127929688
3.2434463500976562
3.1223297119140625
28.258800506591797
32.570838928222656
57.32870101928711
68.28689575195312
49.33357238769531
54.909706115722656
64.1322135925293
39.43967819213867
29.54864501953125
19.18935775756836
10.787010192871094
7.534027099609375
8.615493774414062
5.977153778076172
6.607532501220703
11.835575103759766
12.351512908935547
29.846668243408203
16.222000122070312
2.5625228881835938
2.5320053100585938
3.193378448486328
2.6116371154785156
2.7709007263183594
2.4595260620117188
2.6111602783203125
2.1538734436035156
2.501964569091797
3.1533241271972656
2.501964569091797
2.5129318237304688
2.109527587890625
2.2830963134765625
2.186298370361328
2.5701522827148438
2.2649765014648438
2.5043487548828125
2.5124549865722656
2.3398399353027344
2.223968505859375
2.276897430419922
2.4480819702148438
2.5835037231445312
2.380847930908203
2.3970603942871094
2.3751258850097656
2.7561187744140625
2.6454925537109375
2.3164749145507812
2.0923614501953125
2.007007598876953
2.5305747985839844
2.5582313537597656
2.429485321044922
3.9758682250976562
2.120494842529297
2.4781227111816406
2.1600723266601562
2.5763511657714844
2.4242401123046875
2.5281906127929688
2.3064613342285156
2.171039581298828
2.3698806762695312
2.5115013122558594
2.0666122436523438
3.9467811584472656
3.189563751220703
3.3402442932128906
3.9587020874023438
3.525257110595703
3.2434463500976562
3.1309127807617188
3.024578094482422
3.16619873046875
2.6526451110839844
3.2110214233398438
2.60162353515625
2.9993057250976562
2.971649169921875
2.6297569274902344
3.1952857971191406
2.5758743286132812
3.128528594970703
3.0837059020996094
3.1189918518066406
2.63214111328125
2.666473388671875
3.1080245971679688
2.7303695678710938
2.7642250061035156
2.6082992553710938
2.567291259765625
2.6879310607910156
2.3903846740722656
3.1175613403320312
3.5295486450195312
3.3440589904785156
3.5371780395507812
2.9478073120117188
3.334522247314453
12.353897094726562
10.402202606201172
8.430957794189453
2.9926300048828125
8.880138397216797
8.292675018310547
8.473396301269531
8.365154266357422
7.857322692871094
8.3160400390625
9.357452392578125
5.414009094238281
2.6712417602539062
9.169578552246094
9.96255874633789
10.173320770263672
3.1919479370117188
7.9593658447265625
10.758399963378906
7.456779479980469
2.914905548095703
9.765148162841797
8.28409194946289
10.106563568115234
7.661342620849609
2.246856689453125
8.92019271850586
2.196788787841797
8.277416229248047
7.554531097412109
7.3032379150390625
8.266448974609375
7.9975128173828125
7.099628448486328
3.1800270080566406
2.113819122314453
2.4504661560058594
2.0647048950195312
1.9955635070800781
2.475261688232422
7.534027099609375
7.620334625244141
2.3865699768066406
2.5892257690429688
2.407550811767578
2.2568702697753906
2.0008087158203125
8.717536926269531
8.441925048828125
8.252143859863281
7.915496826171875
2.3932456970214844
2.3703575134277344
10.03265380859375
7.887363433837891
8.970260620117188
5.278110504150391
2.1734237670898438
3.365039825439453
3.4856796264648438
3.73077392578125
4.211902618408203
5.929470062255859
2.460956573486328
2.463817596435547
2.071857452392578
2.6488304138183594
2.3484230041503906
2.1386146545410156
2.811908721923828
2.4652481079101562
5.301952362060547
2.322673797607422
8.207321166992188
7.678031921386719
2.4995803833007812
2.1986961364746094
2.506732940673828
4.166126251220703
2.4352073669433594
2.330780029296875
8.270263671875
2.2897720336914062
8.887767791748047
9.035587310791016
7.80487060546875
7.7991485595703125
7.891178131103516
7.2689056396484375
8.256912231445312
3.5762786865234375
3.314495086669922
3.1876564025878906
2.4194717407226562
3.013134002685547
10.499954223632812
2.757549285888672
3.002643585205078
2.2072792053222656
3.078937530517578
2.9020309448242188
2.6464462280273438
3.1104087829589844
3.2973289489746094
2.5115013122558594
3.1151771545410156
2.0766258239746094
2.6679039001464844
2.8471946716308594
2.5200843811035156
2.9363632202148438
3.474712371826172
3.3087730407714844
3.0608177185058594
9.197235107421875
5.8231353759765625
2.219676971435547
3.1995773315429688
3.322601318359375
3.1142234802246094
8.000373840332031
9.250164031982422
2.5086402893066406
2.5377273559570312
2.9158592224121094
5.146980285644531
7.363796234130859
9.614944458007812
12.009620666503906
3.2744407653808594
3.021240234375
2.7513504028320312
3.5309791564941406
3.6482810974121094
3.394603729248047
3.4570693969726562
7.327556610107422
2.711772918701172
2.8138160705566406
2.9993057250976562
2.73895263671875
3.3292770385742188
9.479045867919922
6.267547607421875
3.5037994384765625
2.6268959045410156
2.4051666259765625
8.398056030273438
8.794307708740234
2.8285980224609375
2.532482147216797
2.499103546142578
4.811286926269531
2.583026885986328
2.887248992919922
2.471446990966797
8.243083953857422
2.7647018432617188
2.5582313537597656
3.1838417053222656
2.5734901428222656
2.9458999633789062
2.2706985473632812
3.2181739807128906
2.4132728576660156
2.4847984313964844
2.4542808532714844
7.180213928222656
2.7990341186523438
2.593517303466797
2.5839805603027344
6.7462921142578125
3.169536590576172
6.021022796630859
2.5200843811035156
7.713794708251953
8.194923400878906
9.007453918457031
8.975028991699219
8.893966674804688
10.143756866455078
10.273933410644531
12.456893920898438
14.634132385253906
10.631561279296875
8.924484252929688
6.40869140625
9.814262390136719
8.857250213623047
9.30929183959961
9.778499603271484
10.061264038085938
6.023883819580078
2.5205612182617188
7.820606231689453
7.972240447998047
8.876323699951172
6.968975067138672
10.735511779785156
8.907794952392578
11.257648468017578
2.8929710388183594
3.559112548828125
3.665924072265625
3.2148361206054688
2.921581268310547
3.0417442321777344
7.14111328125
2.525806427001953
2.5806427001953125
2.5682449340820312
2.7818679809570312
2.4704933166503906
2.3899078369140625
2.4895668029785156
2.5534629821777344
2.651691436767578
2.663135528564453
2.670764923095703
2.0923614501953125
2.029895782470703
2.5091171264648438
2.109050750732422
2.254009246826172
2.388477325439453
2.4204254150390625
2.3899078369140625
2.270221710205078
2.13623046875
2.4461746215820312
2.28118896484375
2.3164749145507812
2.162456512451172
2.487659454345703
2.3860931396484375
2.3050308227539062
2.4781227111816406
2.2382736206054688
2.4771690368652344
2.4585723876953125
2.4285316467285156
2.1886825561523438
2.55584716796875
2.5954246520996094
2.5682449340820312
2.4971961975097656
2.170085906982422
2.307415008544922
2.2072792053222656
2.4313926696777344
2.3331642150878906
2.4366378784179688
2.4232864379882812
2.25067138671875
2.4352073669433594
2.5272369384765625
2.4437904357910156
2.3670196533203125
2.4542808532714844
2.335071563720703
2.3851394653320312
2.4886131286621094
2.4023056030273438
2.521991729736328
2.280712127685547
2.4814605712890625
2.811908721923828
2.5153160095214844
9.121417999267578
8.096694946289062
7.672786712646484
2.5806427001953125
9.287357330322266
8.681297302246094
12.012958526611328
4.027843475341797
3.384113311767578
8.465766906738281
2.3946762084960938
8.572101593017578
3.376483917236328
3.76129150390625
2.078533172607422
6.714344024658203
9.510517120361328
12.194156646728516
15.047550201416016
17.244815826416016
4.277229309082031
5.402565002441406
2.338409423828125
2.5162696838378906
2.3679733276367188
6.896495819091797
2.1409988403320312
2.707958221435547
5.187511444091797
2.5806427001953125
3.7384033203125
2.0933151245117188
2.506256103515625
2.9053688049316406
5.191802978515625
2.994060516357422
2.201557159423828
2.7399063110351562
11.520862579345703
3.7555694580078125
7.378578186035156
9.637832641601562
12.058258056640625
9.510040283203125
9.119987487792969
11.299610137939453
5.805015563964844
5.69915771484375
5.023479461669922
3.223419189453125
9.04989242553711
8.639335632324219
7.784366607666016
8.171558380126953
6.306648254394531
7.710456848144531
7.4138641357421875
8.879661560058594
9.89532470703125
8.458137512207031
8.573532104492188
8.946895599365234
8.27646255493164
8.010387420654297
9.396553039550781
8.053779602050781
7.548332214355469
8.040428161621094
10.065555572509766
8.661746978759766
8.1329345703125
8.059978485107422
7.915973663330078
3.8547515869140625
3.0770301818847656
3.3779144287109375
3.253936767578125
2.414703369140625
2.449512481689453
2.803325653076172
2.9249191284179688
3.2715797424316406
2.621173858642578
4.206180572509766
3.1676292419433594
3.1366348266601562
3.020763397216797
2.6993751525878906
3.4284591674804688
3.5190582275390625
3.5109519958496094
2.7518272399902344
2.7704238891601562
2.6421546936035156
3.516674041748047
11.249542236328125
8.883476257324219
8.333206176757812
2.7132034301757812
2.6483535766601562
8.956432342529297
8.433818817138672
2.1696090698242188
7.607460021972656
7.989406585693359
2.9349327087402344
9.043216705322266
8.830547332763672
3.1175613403320312
8.331775665283203
8.462905883789062
9.919166564941406
7.4825286865234375
2.4390220642089844
2.4328231811523438
2.4995803833007812
9.549140930175781
3.444194793701172
5.661964416503906
7.869720458984375
35.51054000854492
13.549327850341797
3.727436065673828
2.0084381103515625
2.3398399353027344
2.6540756225585938
2.4862289428710938
2.4957656860351562
7.159233093261719
2.498149871826172
2.1219253540039062
2.1767616271972656
2.4285316467285156
2.1576881408691406
2.5129318237304688
2.3822784423828125
2.4852752685546875
2.151966094970703
2.463817596435547
2.441883087158203
2.3813247680664062
2.4771690368652344
2.357006072998047
5.875110626220703
2.239704132080078
5.3558349609375
8.382797241210938
8.218765258789062
2.5277137756347656
7.645130157470703
7.8907012939453125
7.827281951904297
7.7571868896484375
2.5610923767089844
4.683971405029297
2.215862274169922
2.4404525756835938
8.410453796386719
8.152484893798828
10.856151580810547
2.2101402282714844
2.8352737426757812
3.239154815673828
2.644062042236328
3.3850669860839844
21.739959716796875
24.31011199951172
42.08850860595703
47.1043586730957
94.84338760375977
98.68574142456055
100.92306137084961
126.06191635131836
140.81811904907227
119.21119689941406
130.92947006225586
117.33531951904297
126.36518478393555
72.58462905883789
72.3261833190918
120.6369400024414
98.48785400390625
99.82872009277344
86.0147476196289
63.57908248901367
62.810420989990234
49.060821533203125
86.87305450439453
87.23926544189453
78.7205696105957
79.06723022460938
81.53963088989258
82.15713500976562
85.36958694458008
85.4940414428711
95.25775909423828
86.4415168762207
95.42989730834961
98.85931015014648
83.14323425292969
94.76613998413086
73.59600067138672
30.156612396240234
24.261474609375
23.984909057617188
46.77104949951172
51.38731002807617
41.72039031982422
40.7872200012207
43.459415435791016
2.1886825561523438
2.6917457580566406
2.4199485778808594
7.663249969482422
7.876396179199219
15.308856964111328
16.38507843017578
3.4236907958984375
3.2324790954589844
3.017902374267578
12.854576110839844
2.5992393493652344
2.0928382873535156
3.9424896240234375
6.545543670654297
8.336067199707031
9.13858413696289
2.6335716247558594
2.5987625122070312
10.531425476074219
2.315521240234375
2.0890235900878906
2.1276473999023438
2.524852752685547
1.9845962524414062
2.003192901611328
2.5300979614257812
2.7647018432617188
2.1872520446777344
2.5587081909179688
2.7065277099609375
2.541065216064453
3.1232833862304688
3.1232833862304688
2.486705780029297
2.5129318237304688
3.4613609313964844
2.4852752685546875
3.3369064331054688
2.563953399658203
3.208637237548828
2.747058868408203
3.223896026611328
2.197742462158203
3.516674041748047
2.7723312377929688
3.1380653381347656
3.6497116088867188
2.7036666870117188
3.2110214233398438
2.9168128967285156
3.0546188354492188
2.5191307067871094
3.0722618103027344
2.624988555908203
2.452373504638672
2.475261688232422
3.265380859375
2.563953399658203
3.2095909118652344
2.34222412109375
2.47955322265625
2.101898193359375
2.73895263671875
3.4837722778320312
3.1523704528808594
3.1709671020507812
3.159046173095703
3.1938552856445312
3.0975341796875
3.146648406982422
3.1304359436035156
4.636287689208984
2.7327537536621094
2.460956573486328
2.551555633544922
2.5086402893066406
2.2101402282714844
3.257274627685547
6.112575531005859
3.376483917236328
2.9153823852539062
5.812168121337891
2.9850006103515625
5.413055419921875
7.579326629638672
9.014606475830078
8.457183837890625
16.62921905517578
3.616809844970703
3.264904022216797
2.681732177734375
3.0727386474609375
3.1099319458007812
2.514362335205078
2.044200897216797
2.6483535766601562
2.5391578674316406
2.3412704467773438
1.9993782043457031
2.258777618408203
2.086162567138672
2.510547637939453
2.2339820861816406
2.3593902587890625
2.357006072998047
2.499103546142578
2.5243759155273438
2.2902488708496094
2.5930404663085938
2.4671554565429688
2.132892608642578
2.7527809143066406
2.5544166564941406
2.525806427001953
2.4967193603515625
2.1643638610839844
2.2935867309570312
2.4962425231933594
2.4127960205078125
2.219676971435547
2.616405487060547
2.2416114807128906
2.4280548095703125
2.2187232971191406
2.2611618041992188
2.254486083984375
2.4323463439941406
2.2211074829101562
6.762981414794922
2.5572776794433594
2.2726058959960938
2.1533966064453125
2.2344589233398438
2.5348663330078125
2.4814605712890625
2.4280548095703125
2.0771026611328125
3.8118362426757812
2.498149871826172
2.4819374084472656
2.5086402893066406
2.9449462890625
2.4499893188476562
2.1810531616210938
2.4652481079101562
3.3321380615234375
3.1557083129882812
2.7713775634765625
8.522510528564453
2.532958984375
3.21197509765625
2.7484893798828125
3.1652450561523438
2.9344558715820312
2.543926239013672
2.3374557495117188
8.6669921875
2.486705780029297
2.532958984375
6.3343048095703125
2.559185028076172
2.4967193603515625
2.5234222412109375
2.2192001342773438
3.2134056091308594
2.5234222412109375
3.215312957763672
7.92694091796875
2.4328231811523438
9.419918060302734
3.9606094360351562
2.514362335205078
7.249355316162109
2.234935760498047
2.437114715576172
2.1338462829589844
2.1419525146484375
2.059459686279297
2.5014877319335938
2.6640892028808594
3.738880157470703
2.681732177734375
2.7403831481933594
3.4313201904296875
3.0269622802734375
3.2510757446289062
3.3473968505859375
3.0736923217773438
3.2224655151367188
3.203868865966797
3.105640411376953
2.3779869079589844
2.727985382080078
2.502918243408203
2.0570755004882812
4.828929901123047
2.0432472229003906
2.0051002502441406
1.9860267639160156
8.327007293701172
10.646343231201172
12.839317321777344
14.543533325195312
43.9143180847168
43.8389778137207
43.630123138427734
43.45273971557617
45.37677764892578
45.30000686645508
23.614883422851562
23.029804229736328
23.01788330078125
21.50583267211914
22.08566665649414
21.646499633789062
15.920639038085938
4.7359466552734375
2.2172927856445312
2.4580955505371094
2.6111602783203125
2.5086402893066406
2.361774444580078
2.0279884338378906
2.0079612731933594
2.3441314697265625
2.246379852294922
2.3946762084960938
2.1796226501464844
2.1724700927734375
2.1886825561523438
2.6955604553222656
10.438919067382812
2.3651123046875
2.1944046020507812
2.2521018981933594
2.387523651123047
9.174823760986328
4.124641418457031
8.316993713378906
7.503509521484375
2.4976730346679688
3.6411285400390625
5.917549133300781
13.236522674560547
15.523910522460938
28.66983413696289
33.9207649230957
36.41080856323242
30.385971069335938
29.902935028076172
28.925418853759766
20.402908325195312
19.648075103759766
19.548892974853516
19.295692443847656
48.7518310546875
49.114227294921875
37.1246337890625
50.18281936645508
24.909496307373047
23.49233627319336
21.857738494873047
9.01937484741211
2.8247833251953125
2.8123855590820312
4.390239715576172
2.7675628662109375
2.1653175354003906
2.0308494567871094
4.345417022705078
2.548694610595703
3.6902427673339844
3.1003952026367188
2.6841163635253906
3.0679702758789062
3.0422210693359375
3.2215118408203125
2.4576187133789062
2.3794174194335938
2.1958351135253906
2.2492408752441406
2.7713775634765625
2.5000572204589844
2.521514892578125
3.071308135986328
2.3937225341796875
3.1185150146484375
3.009796142578125
2.4814605712890625
2.4504661560058594
2.6340484619140625
2.807140350341797
2.655029296875
3.063201904296875
3.0231475830078125
2.517223358154297
2.8100013732910156
2.6197433471679688
2.712726593017578
3.0374526977539062
5.488872528076172
2.6922225952148438
3.2095909118652344
2.589702606201172
2.884387969970703
3.1995773315429688
2.0813941955566406
3.016948699951172
2.658843994140625
3.1061172485351562
3.2243728637695312
2.445697784423828
2.0990371704101562
2.1080970764160156
2.407550811767578
2.574920654296875
2.7942657470703125
3.2858848571777344
2.995014190673828
3.173828125
2.5076866149902344
3.276824951171875
2.712249755859375
3.1137466430664062
3.0050277709960938
3.265857696533203
2.8672218322753906
3.3626556396484375
2.743244171142578
3.1762123107910156
2.8142929077148438
2.3212432861328125
2.4847984313964844
2.8505325317382812
2.499103546142578
2.6116371154785156
6.162166595458984
12.468814849853516
2.5000572204589844
2.8352737426757812
2.7413368225097656
3.196239471435547
3.039836883544922
2.437114715576172
3.8862228393554688
3.1080245971679688
3.0875205993652344
3.0460357666015625
11.37685775756836
9.945392608642578
8.955955505371094
3.1609535217285156
2.7217864990234375
2.8710365295410156
9.672164916992188
2.6793479919433594
2.930164337158203
2.9273033142089844
2.7070045471191406
3.0961036682128906
2.640247344970703
3.043651580810547
2.685070037841797
3.075122833251953
2.73895263671875
3.1609535217285156
2.597332000732422
2.5391578674316406
2.4614334106445312
2.3283958435058594
2.190113067626953
2.4352073669433594
2.2249221801757812
2.4204254150390625
2.4213790893554688
2.197742462158203
7.365226745605469
7.595539093017578
8.553504943847656
3.5119056701660156
2.1958351135253906
2.3193359375
2.0847320556640625
2.117156982421875
2.5796890258789062
2.5124549865722656
2.0170211791992188
2.315044403076172
2.0017623901367188
2.407550811767578
2.2263526916503906
2.2783279418945312
2.2449493408203125
2.2268295288085938
2.4886131286621094
12.527942657470703
20.105838775634766
2.4957656860351562
2.8090476989746094
2.991199493408203
3.31878662109375
3.211498260498047
3.2491683959960938
2.930164337158203
2.4957656860351562
2.5501251220703125
2.0356178283691406
2.5238990783691406
2.2826194763183594
2.505779266357422
9.707927703857422
8.903026580810547
2.0856857299804688
2.4924278259277344
2.445697784423828
9.3994140625
9.778976440429688
9.744644165039062
2.8047561645507812
12.495040893554688
12.521743774414062
12.511730194091797
21.37613296508789
14.57977294921875
3.1414031982421875
15.902996063232422
2.7894973754882812
2.8290748596191406
2.2721290588378906
2.5234222412109375
2.5510787963867188
2.594470977783203
2.6073455810546875
2.25830078125
2.69317626953125
3.3202171325683594
2.4323463439941406
2.9120445251464844
3.203868865966797
3.2901763916015625
4.642963409423828
3.1995773315429688
3.0851364135742188
3.3445358276367188
2.5348663330078125
3.0121803283691406
2.4843215942382812
3.7870407104492188
2.819061279296875
2.552032470703125
2.6683807373046875
3.1714439392089844
2.9234886169433594
3.3121109008789062
2.50244140625
3.216266632080078
3.2491683959960938
11.075496673583984
2.345561981201172
5.964756011962891
10.097503662109375
9.214401245117188
8.114814758300781
7.953643798828125
7.740974426269531
8.136272430419922
8.071422576904297
7.411956787109375
9.175300598144531
8.854389190673828
7.114410400390625
8.208274841308594
7.916450500488281
21.892547607421875
3.250598907470703
3.1995773315429688
2.3589134216308594
3.0307769775390625
2.5205612182617188
2.44903564453125
2.258777618408203
2.4847984313964844
2.7494430541992188
2.37274169921875
2.7365684509277344
6.160259246826172
9.270191192626953
4.0607452392578125
5.436420440673828
7.575511932373047
7.615089416503906
8.97073745727539
7.5244903564453125
9.159088134765625
8.66556167602539
7.649421691894531
7.709026336669922
7.608890533447266
8.191108703613281
7.443428039550781
7.770061492919922
2.7184486389160156
3.231525421142578
2.686023712158203
3.3025741577148438
2.5458335876464844
2.479076385498047
2.7747154235839844
3.2606124877929688
2.6679039001464844
3.650665283203125
2.513408660888672
2.974987030029297
2.372264862060547
2.6001930236816406
2.8104782104492188
2.7565956115722656
2.551555633544922
3.231048583984375
2.410888671875
9.670734405517578
10.226249694824219
3.3202171325683594
3.1976699829101562
2.239227294921875
2.0356178283691406
2.243518829345703
2.03704833984375
2.5229454040527344
2.1114349365234375
2.147197723388672
2.391815185546875
2.4871826171875
2.7141571044921875
2.738475799560547
2.480030059814453
2.482891082763672
2.2940635681152344
2.517223358154297
7.927894592285156
6.880760192871094
8.48388671875
8.164405822753906
8.158206939697266
7.7838897705078125
7.327079772949219
10.98012924194336
7.33184814453125
9.519100189208984
8.194923400878906
7.805347442626953
8.08095932006836
3.017902374267578
2.5539398193359375
2.864360809326172
7.803440093994141
3.1461715698242188
2.5167465209960938
3.2567977905273438
3.4027099609375
2.4423599243164062
3.208160400390625
2.4132728576660156
2.776622772216797
2.499103546142578
2.4924278259277344
2.5801658630371094
4.540443420410156
2.5014877319335938
2.562999725341797
2.5606155395507812
2.4733543395996094
2.4995803833007812
2.28118896484375
2.4766921997070312
2.529621124267578
596.0016250610352
557.7578544616699
546.9512939453125
543.062686920166
499.3429183959961
495.45812606811523
491.8050765991211
469.9110984802246
456.8657875061035
435.6422424316406
398.0860710144043
385.7426643371582
382.48538970947266
379.58383560180664
338.1481170654297
349.6413230895996
349.7734069824219
302.5960922241211
300.9929656982422
218.9345359802246
176.56803131103516
168.03741455078125
79.90550994873047
30.014991760253906
2.8009414672851562
3.0002593994140625
2.323627471923828
1.9941329956054688
1.9612312316894531
4.188060760498047
2.532482147216797
2.418994903564453
2.3546218872070312
2.90679931640625
2.4671554565429688
3.131866455078125
2.5081634521484375
2.8676986694335938
2.685546875
2.60162353515625
3.4885406494140625
3.4117698669433594
2.5043487548828125
2.5162696838378906
2.5568008422851562
2.1572113037109375
2.1719932556152344
2.5839805603027344
2.582550048828125
2.7337074279785156
2.631664276123047
2.5167465209960938
2.5424957275390625
2.4962425231933594
2.4285316467285156
2.0127296447753906
2.3775100708007812
9.889602661132812
4.75311279296875
7.058143615722656
28.5797119140625
2.5429725646972656
6.808757781982422
3.219127655029297
3.204822540283203
2.5653839111328125
11.067867279052734
2.6574134826660156
2.9540061950683594
3.2281875610351562
3.1447410583496094
2.620697021484375
3.212451934814453
2.628803253173828
3.4666061401367188
10.40792465209961
10.210990905761719
13.091087341308594
33.86878967285156
6.546497344970703
2.6922225952148438
2.532958984375
2.7856826782226562
3.306865692138672
2.6688575744628906
2.585887908935547
2.918243408203125
2.6445388793945312
3.1137466430664062
18.718242645263672
8.282184600830078
2.1142959594726562
2.215862274169922
8.21542739868164
9.595394134521484
9.471416473388672
12.198448181152344
9.526252746582031
10.06317138671875
17.66347885131836
8.529186248779297
11.302471160888672
8.58449935913086
16.07656478881836
18.280506134033203
3.6191940307617188
3.4360885620117188
3.39508056640625
3.1518936157226562
2.933979034423828
2.6149749755859375
6.4544677734375
2.4743080139160156
2.502918243408203
2.62451171875
2.5963783264160156
2.056121826171875
2.8786659240722656
3.9033889770507812
3.161907196044922
12.176990509033203
3.197193145751953
9.055137634277344
10.491371154785156
6.245136260986328
9.409904479980469
9.224891662597656
5.661487579345703
9.286880493164062
8.076667785644531
4.775524139404297
7.317543029785156
7.981300354003906
10.434150695800781
8.617877960205078
7.813453674316406
10.974407196044922
9.945869445800781
8.221626281738281
8.275508880615234
9.819984436035156
7.964611053466797
11.098384857177734
6.862163543701172
10.767936706542969
11.143684387207031
10.77890396118164
2.490520477294922
2.772808074951172
9.801387786865234
4.347801208496094
3.3884048461914062
10.225296020507812
2.353668212890625
2.5000572204589844
2.3441314697265625
3.1490325927734375
2.395153045654297
2.4623870849609375
2.6750564575195312
2.4900436401367188
2.44140625
11.356830596923828
2.067089080810547
2.5625228881835938
10.737419128417969
2.4290084838867188
4.622459411621094
3.56292724609375
2.307891845703125
8.526325225830078
9.140968322753906
9.066581726074219
10.506629943847656
1.9745826721191406
7.802009582519531
7.909297943115234
10.284900665283203
10.142326354980469
3.902435302734375
8.176803588867188
3.754138946533203
2.3899078369140625
2.38800048828125
2.4251937866210938
2.4433135986328125
2.3336410522460938
2.2263526916503906
2.3107528686523438
2.5339126586914062
2.4766921997070312
3.11279296875
2.5892257690429688
2.460002899169922
2.444744110107422
2.604961395263672
2.3813247680664062
2.4576187133789062
4.019260406494141
2.4595260620117188
2.327442169189453
2.4595260620117188
2.4662017822265625
2.605438232421875
2.5119781494140625
2.4728775024414062
2.604961395263672
2.605438232421875
2.4628639221191406
2.4728775024414062
2.4156570434570312
2.3336410522460938
6.674766540527344
6.870746612548828
3.0465126037597656
3.4313201904296875
2.2592544555664062
6.443977355957031
2.5739669799804688
6.217479705810547
3.6039352416992188
3.6096572875976562
3.8499832153320312
3.799915313720703
2.6254653930664062
3.211498260498047
2.6869773864746094
3.5376548767089844
3.8924217224121094
3.7946701049804688
3.2639503479003906
2.7618408203125
7.5893402099609375
2.9277801513671875
2.6884078979492188
4.126071929931641
6.432056427001953
3.5610198974609375
13.618946075439453
7.740974426269531
3.303050994873047
3.761768341064453
4.555225372314453
3.4279823303222656
3.8785934448242188
3.9987564086914062
3.676891326904297
4.571437835693359
5.241870880126953
3.867626190185547
3.0035972595214844
5.637168884277344
4.963397979736328
4.403114318847656
8.3770751953125
3.0832290649414062
3.4093856811523438
2.8443336486816406
3.1099319458007812
3.0775070190429688
2.757549285888672
3.0355453491210938
3.4956932067871094
4.1217803955078125
3.5996437072753906
3.361225128173828
3.348827362060547
3.670215606689453
3.1538009643554688
3.2472610473632812
3.5185813903808594
3.147602081298828
2.6597976684570312
2.7790069580078125
2.6454925537109375
3.8080215454101562
2.6502609252929688
3.2911300659179688
3.2410621643066406
2.1142959594726562
3.0651092529296875
2.483844757080078
2.93731689453125
2.349376678466797
2.9172897338867188
3.212451934814453
2.712726593017578
2.700328826904297
2.635955810546875
2.5119781494140625
3.1337738037109375
2.701282501220703
2.730846405029297
2.9587745666503906
3.0183792114257812
11.340618133544922
9.44375991821289
9.908199310302734
6.884574890136719
2.5200843811035156
2.674102783203125
3.1042098999023438
3.1790733337402344
2.5157928466796875
3.3550262451171875
3.101348876953125
3.448963165283203
3.0851364135742188
3.3431053161621094
3.0875205993652344
2.498626708984375
2.6183128356933594
10.570049285888672
7.405281066894531
10.233402252197266
12.715816497802734
7.422924041748047
12.787342071533203
3.2062530517578125
3.1671524047851562
2.5358200073242188
3.075122833251953
3.440380096435547
2.864837646484375
2.6006698608398438
3.2563209533691406
3.3426284790039062
9.638309478759766
8.816719055175781
8.351802825927734
2.254486083984375
8.362770080566406
8.298397064208984
13.50545883178711
10.56814193725586
4.374027252197266
6.680965423583984
2.6001930236816406
2.47955322265625
6.192684173583984
2.583026885986328
3.1299591064453125
2.506256103515625
3.66973876953125
2.5768280029296875
3.2067298889160156
11.282920837402344
3.478527069091797
2.6383399963378906
3.4537315368652344
3.094196319580078
3.177165985107422
7.767200469970703
4.709720611572266
3.1557083129882812
2.998828887939453
3.1380653381347656
3.08990478515625
3.1752586364746094
2.9125213623046875
3.02886962890625
2.3593902587890625
3.1228065490722656
2.8076171875
3.143787384033203
5.483150482177734
3.0608177185058594
3.6792755126953125
3.3135414123535156
3.1747817993164062
3.059864044189453
7.3261260986328125
9.172439575195312
3.1714439392089844
7.786750793457031
2.499103546142578
2.4094581604003906
2.5434494018554688
2.464771270751953
2.460956573486328
2.651214599609375
2.232074737548828
2.1228790283203125
2.494335174560547
2.4347305297851562
2.0055770874023438
2.445220947265625
1.949310302734375
2.116680145263672
2.204418182373047
2.429962158203125
11.401176452636719
10.646343231201172
8.524417877197266
12.036800384521484
8.11147689819336
2.0608901977539062
10.437965393066406
8.935928344726562
9.449481964111328
10.162830352783203
9.946346282958984
5.248546600341797
2.3097991943359375
12.692451477050781
9.049415588378906
3.196239471435547
6.977081298828125
8.08858871459961
2.479076385498047
2.2597312927246094
2.5529861450195312
2.3851394653320312
2.6764869689941406
2.0875930786132812
2.4309158325195312
2.4352073669433594
2.1843910217285156
2.296924591064453
2.365589141845703
2.106189727783203
2.3894309997558594
2.6988983154296875
2.8319358825683594
2.5033950805664062
2.2721290588378906
2.4852752685546875
2.12860107421875
2.552032470703125
2.3822784423828125
2.2373199462890625
2.3050308227539062
2.5300979614257812
2.4347305297851562
2.0651817321777344
2.0432472229003906
2.9206275939941406
2.5162696838378906
2.8076171875
2.5353431701660156
2.44140625
2.6216506958007812
2.4018287658691406
2.54058837890625
2.5925636291503906
1.9826889038085938
2.0422935485839844
2.2497177124023438
2.7799606323242188
2.5391578674316406
2.574443817138672
2.3255348205566406
2.66265869140625
2.5238990783691406
2.4504661560058594
2.464771270751953
2.5582313537597656
2.3016929626464844
9.29117202758789
7.480144500732422
9.460926055908203
2.494335174560547
2.4886131286621094
2.7489662170410156
2.4881362915039062
2.7952194213867188
2.4280548095703125
2.5167465209960938
3.314495086669922
2.841472625732422
2.7551651000976562
6.1664581298828125
2.6488304138183594
6.343841552734375
6.0825347900390625
3.6077499389648438
3.470897674560547
2.9973983764648438
3.0927658081054688
2.933025360107422
2.25830078125
3.120899200439453
2.1262168884277344
4.086017608642578
3.108978271484375
2.8166770935058594
2.4733543395996094
3.2143592834472656
2.6426315307617188
1.953125
2.438068389892578
2.6412010192871094
2.2149085998535156
4.969596862792969
3.5147666931152344
3.2711029052734375
4.179954528808594
4.198551177978516
2.3970603942871094
2.0160675048828125
2.0513534545898438
2.463817596435547
3.407001495361328
2.3355484008789062
12.805461883544922
4.015922546386719
7.255077362060547
4.736423492431641
2.2649765014648438
3.35693359375
2.3794174194335938
2.4313926696777344
2.3713111877441406
6.9427490234375
7.8868865966796875
7.597923278808594
8.037090301513672
8.343696594238281
14.252185821533203
16.602516174316406
18.824100494384766
31.937599182128906
5.699634552001953
3.1480789184570312
5.3348541259765625
3.1147003173828125
3.7622451782226562
6.6967010498046875
2.4809837341308594
3.1232833862304688
6.350517272949219
6.145477294921875
4.571437835693359
2.4137496948242188
2.472400665283203
2.8138160705566406
2.529144287109375
2.5377273559570312
2.7647018432617188
5.0506591796875
9.35220718383789
2.0275115966796875
2.563953399658203
2.5205612182617188
2.4161338806152344
9.46950912475586
9.297370910644531
3.509521484375
2.1114349365234375
2.3403167724609375
9.293556213378906
2.1910667419433594
2.1953582763671875
2.5053024291992188
7.296085357666016
2.571582794189453
2.3794174194335938
9.418487548828125
3.563404083251953
7.033824920654297
2.5496482849121094
2.6154518127441406
2.757549285888672
2.4962425231933594
2.159595489501953
2.567768096923828
2.3813247680664062
2.4890899658203125
2.037525177001953
2.254962921142578
2.05230712890625
2.1500587463378906
2.5281906127929688
2.4309158325195312
2.071857452392578
2.0279884338378906
2.4809837341308594
2.0399093627929688
2.4209022521972656
2.3403167724609375
2.03704833984375
2.1314620971679688
2.5115013122558594
2.398967742919922
2.529621124267578
2.578258514404297
2.0170211791992188
2.7709007263183594
2.4366378784179688
2.3598670959472656
2.349853515625
2.6917457580566406
2.5625228881835938
2.098560333251953
2.566814422607422
3.9281845092773438
2.521991729736328
3.2591819763183594
2.5959014892578125
2.521038055419922
3.2029151916503906
2.7642250061035156
2.5587081909179688
2.6187896728515625
10.72549819946289
2.6230812072753906
2.681732177734375
2.628803253173828
3.0722618103027344
2.6063919067382812
2.9096603393554688
3.3631324768066406
3.5295486450195312
3.2820701599121094
3.4804344177246094
2.5801658630371094
3.269672393798828
2.6693344116210938
3.128528594970703
3.1981468200683594
8.911609649658203
5.772590637207031
2.571582794189453
2.7523040771484375
3.1790733337402344
3.1523704528808594
4.756927490234375
2.678394317626953
3.4666061401367188
3.718852996826172
2.6311874389648438
2.681255340576172
2.5839805603027344
2.5806427001953125
2.3326873779296875
2.540111541748047
2.292156219482422
3.407001495361328
2.5086402893066406
3.2377243041992188
2.532482147216797
3.170490264892578
3.0755996704101562
2.422332763671875
2.3393630981445312
3.6406517028808594
5.673885345458984
2.3865699768066406
5.213737487792969
3.0951499938964844
5.7849884033203125
2.540111541748047
2.971172332763672
2.7332305908203125
2.5987625122070312
17.127513885498047
2.391338348388672
2.6578903198242188
3.5734176635742188
3.597736358642578
4.231452941894531
9.366989135742188
4.82177734375
3.63922119140625
3.1948089599609375
7.550716400146484
8.90350341796875
10.981082916259766
11.371612548828125
10.913372039794922
7.601737976074219
7.530689239501953
8.184432983398438
3.45611572265625
2.093791961669922
2.1843910217285156
2.34222412109375
2.3970603942871094
6.848812103271484
7.775306701660156
6.688594818115234
7.212162017822266
8.331298828125
2.3679733276367188
2.620697021484375
2.5124549865722656
2.6454925537109375
2.5987625122070312
2.479076385498047
2.3126602172851562
2.0799636840820312
2.453327178955078
2.345561981201172
2.4118423461914062
2.4094581604003906
4.154682159423828
7.594585418701172
7.569313049316406
9.012699127197266
7.824420928955078
2.2711753845214844
8.52060317993164
8.174419403076172
11.287689208984375
8.196353912353516
2.4042129516601562
8.985042572021484
2.5501251220703125
8.320808410644531
8.13913345336914
8.526325225830078
6.847381591796875
3.0803680419921875
8.499622344970703
6.706714630126953
3.0198097229003906
8.672237396240234
8.16202163696289
8.370399475097656
9.690284729003906
11.432647705078125
7.8983306884765625
9.813308715820312
8.514404296875
8.164405822753906
10.64300537109375
10.717391967773438
7.950782775878906
8.046627044677734
7.878780364990234
7.791042327880859
9.984970092773438
3.9811134338378906
2.696990966796875
9.85860824584961
10.333538055419922
10.494232177734375
8.840084075927734
10.14566421508789
8.736610412597656
8.097648620605469
10.853290557861328
8.198261260986328
10.343551635742188
9.589672088623047
10.44321060180664
2.8548240661621094
3.387451171875
3.803253173828125
41.13578796386719
30.335426330566406
5.338191986083984
5.622386932373047
3.235340118408203
3.7560462951660156
3.0508041381835938
3.5610198974609375
2.9997825622558594
13.372421264648438
4.900455474853516
2.593994140625
2.70843505859375
2.2802352905273438
2.4781227111816406
2.0003318786621094
3.7622451782226562
5.081653594970703
3.1752586364746094
2.162456512451172
2.2830963134765625
2.326488494873047
2.453327178955078
2.5773048400878906
2.387523651123047
2.09808349609375
2.708911895751953
2.6159286499023438
2.250194549560547
2.6445388793945312
2.7437210083007812
2.1576881408691406
2.4003982543945312
2.101421356201172
2.5234222412109375
2.08282470703125
2.4576187133789062
2.4819374084472656
2.502918243408203
2.1419525146484375
2.4728775024414062
2.303600311279297
2.078533172607422
2.567768096923828
2.43377685546875
4.459857940673828
2.5453567504882812
2.1963119506835938
2.8858184814453125
2.696514129638672
2.036571502685547
2.1224021911621094
2.228260040283203
2.4242401123046875
2.3775100708007812
2.0360946655273438
2.35748291015625
2.20489501953125
2.1042823791503906
3.425121307373047
3.059864044189453
3.192901611328125
3.5643577575683594
2.979755401611328
2.5696754455566406
2.6183128356933594
3.207683563232422
7.887840270996094
3.2329559326171875
3.0412673950195312
2.4881362915039062
2.8319358825683594
2.482891082763672
2.475738525390625
2.2211074829101562
2.1958351135253906
2.17437744140625
2.3250579833984375
2.3431777954101562
2.5048255920410156
2.4271011352539062
2.189159393310547
2.300262451171875
2.200603485107422
2.110004425048828
2.048015594482422
2.0751953125
2.552509307861328
2.35748291015625
2.6793479919433594
2.25067138671875
2.288818359375
2.1338462829589844
2.402782440185547
3.1180381774902344
3.5686492919921875
3.3288002014160156
2.472400665283203
3.1418800354003906
3.3102035522460938
8.600711822509766
4.345417022705078
4.023551940917969
3.62396240234375
2.9420852661132812
2.5653839111328125
3.5638809204101562
3.0684471130371094
8.921623229980469
2.083301544189453
9.016990661621094
7.2956085205078125
14.576911926269531
14.59646224975586
14.824390411376953
14.324188232421875
5.950927734375
16.273021697998047
18.822669982910156
21.03900909423828
21.622180938720703
21.42477035522461
21.209716796875
19.898414611816406
20.061969757080078
6.5097808837890625
6.297588348388672
14.568328857421875
14.64986801147461
14.682292938232422
10.415077209472656
13.92364501953125
16.39556884765625
18.61095428466797
12.102127075195312
15.701770782470703
3.1037330627441406
3.6215782165527344
8.860111236572266
10.847091674804688
4.450321197509766
7.869720458984375
8.541584014892578
14.118671417236328
25.220870971679688
28.849124908447266
28.902053833007812
43.431758880615234
50.980567932128906
44.393062591552734
47.904014587402344
54.33845520019531
56.49900436401367
26.59130096435547
43.480873107910156
30.78317642211914
21.625995635986328
21.558284759521484
20.70140838623047
20.76435089111328
20.556926727294922
18.40829849243164
12.752532958984375
12.856006622314453
13.172626495361328
4.693031311035156
3.119945526123047
3.6420822143554688
4.665374755859375
13.759136199951172
17.263412475585938
17.108917236328125
18.292903900146484
17.113685607910156
9.994983673095703
9.308338165283203
9.45901870727539
12.146949768066406
20.542621612548828
19.44589614868164
6.039619445800781
11.030197143554688
14.395713806152344
14.644622802734375
17.479419708251953
2.578258514404297
3.3674240112304688
15.110492706298828
15.26784896850586
19.179821014404297
20.318031311035156
21.138668060302734
15.100479125976562
21.954059600830078
23.36263656616211
16.076087951660156
11.441230773925781
12.19940185546875
40.69709777832031
24.467945098876953
27.67801284790039
27.771949768066406
27.297496795654297
25.55370330810547
47.31464385986328
47.573089599609375
47.00279235839844
41.047096252441406
41.00847244262695
43.78843307495117
44.48890686035156
42.676448822021484
28.807640075683594
30.118942260742188
31.085491180419922
36.50617599487305
36.15713119506836
38.421630859375
40.578365325927734
20.466327667236328
24.036884307861328
28.551578521728516
29.647350311279297
34.72566604614258
38.79880905151367
41.028499603271484
41.628360748291016
39.48163986206055
26.18694305419922
26.40819549560547
28.023719787597656
27.595996856689453
35.109519958496094
37.94240951538086
31.606674194335938
27.947425842285156
28.05328369140625
14.197349548339844
18.624305725097656
18.636226654052734
18.632888793945312
20.59030532836914
15.429496765136719
9.162425994873047
12.169837951660156
29.471874237060547
28.560161590576172
24.20186996459961
23.125648498535156
18.22948455810547
25.144100189208984
21.97885513305664
49.083709716796875
55.235862731933594
44.124603271484375
47.217369079589844
47.71852493286133
53.223609924316406
55.00602722167969
36.499977111816406
42.172908782958984
44.68870162963867
59.84783172607422
59.378623962402344
59.26847457885742
58.75539779663086
65.0324821472168
55.844783782958984
56.36119842529297
56.78987503051758
70.72830200195312
60.44960021972656
61.33222579956055
72.47114181518555
72.53551483154297
70.85275650024414
70.69540023803711
69.55385208129883
65.04106521606445
66.5140151977539
73.24886322021484
68.73083114624023
68.30072402954102
68.31645965576172
62.4384880065918
73.48060607910156
67.7952766418457
67.86394119262695
67.64078140258789
60.791969299316406
62.55674362182617
59.83734130859375
62.96253204345703
57.40642547607422
58.45785140991211
48.215389251708984
47.90353775024414
49.013614654541016
42.64211654663086
42.59824752807617
37.48321533203125
62.08944320678711
70.43933868408203
69.85712051391602
64.46027755737305
64.53800201416016
59.81731414794922
73.11439514160156
71.54273986816406
72.74293899536133
72.4034309387207
71.80500030517578
81.16388320922852
73.56739044189453
72.71814346313477
72.09062576293945
52.07347869873047
52.15787887573242
56.260108947753906
53.722381591796875
44.13890838623047
44.18468475341797
44.434547424316406
33.068180084228516
37.125587463378906
36.855220794677734
36.23151779174805
35.834312438964844
14.363288879394531
17.181873321533203
19.402503967285156
18.767356872558594
18.724918365478516
26.84926986694336
25.81787109375
7.984161376953125
7.315158843994141
7.80487060546875
8.944034576416016
8.948802947998047
13.020992279052734
12.515068054199219
21.941661834716797
22.372722625732422
20.107269287109375
2.6841163635253906
6.01959228515625
10.587215423583984
11.051177978515625
11.599540710449219
13.331890106201172
12.880325317382812
5.684852600097656
5.51605224609375
6.137847900390625
5.794525146484375
8.879661560058594
8.975505828857422
4.3277740478515625
4.305362701416016
3.707408905029297
3.2858848571777344
23.574352264404297
12.595653533935547
3.368854522705078
7.040500640869141
6.373882293701172
5.755901336669922
9.84954833984375
8.243083953857422
10.755538940429688
4.503726959228516
2.5506019592285156
2.582550048828125
2.6292800903320312
2.7408599853515625
3.6940574645996094
4.619121551513672
3.8237571716308594
2.602100372314453
2.529621124267578
3.8728713989257812
5.053043365478516
5.0563812255859375
2.5663375854492188
2.5243759155273438
2.7523040771484375
5.806922912597656
6.325721740722656
7.373809814453125
5.243778228759766
6.682872772216797
2.2478103637695312
1.9602775573730469
2.1615028381347656
2.2611618041992188
2.26593017578125
2.3241043090820312
2.2182464599609375
2.1219253540039062
2.063751220703125
2.0170211791992188
2.0771026611328125
11.284828186035156
24.557113647460938
16.067981719970703
16.6778564453125
23.970603942871094
22.74036407470703
23.09703826904297
23.777484893798828
23.301124572753906
23.704051971435547
23.806095123291016
24.359703063964844
25.041580200195312
15.289783477783203
14.54305648803711
17.337322235107422
17.32349395751953
14.399528503417969
9.163856506347656
9.172916412353516
9.239673614501953
8.662223815917969
2.5424957275390625
2.6183128356933594
3.9725303649902344
5.951881408691406
8.9569091796875
13.465404510498047
2.0895004272460938
2.2525787353515625
2.0551681518554688
2.6521682739257812
3.4618377685546875
3.680706024169922
4.57763671875
7.3528289794921875
7.366180419921875
1.9774436950683594
1.9755363464355469
2.0499229431152344
2.2482872009277344
3.684520721435547
2.0356178283691406
2.3369789123535156
2.02178955078125
2.0661354064941406
2.0008087158203125
2.2630691528320312
2.2640228271484375
2.167224884033203
2.185344696044922
2.0351409912109375
1.9946098327636719
2.0208358764648438
2.2058486938476562
2.2025108337402344
2.0818710327148438
2.327442169189453
2.060413360595703
2.040863037109375
2.3984909057617188
2.0360946655273438
2.3713111877441406
2.4080276489257812
2.3789405822753906
2.468109130859375
2.6273727416992188
2.0542144775390625
2.193927764892578
1.9979476928710938
2.402782440185547
1.995086669921875
1.9621849060058594
2.155303955078125
2.4881362915039062
2.5463104248046875
2.4313926696777344
3.787994384765625
2.4433135986328125
3.2663345336914062
3.1032562255859375
3.1876564025878906
2.213001251220703
2.3584365844726562
2.323627471923828
2.4356842041015625
2.18963623046875
2.3665428161621094
2.5386810302734375
2.4504661560058594
2.57110595703125
2.559185028076172
2.54058837890625
2.4018287658691406
2.5615692138671875
2.1648406982421875
2.3355484008789062
2.486705780029297
2.5653839111328125
3.063201904296875
2.151966094970703
2.2611618041992188
2.1462440490722656
2.0570755004882812
2.2172927856445312
2.2568702697753906
2.4733543395996094
2.364635467529297
2.2754669189453125
2.323627471923828
6.890773773193359
6.873130798339844
3.6258697509765625
2.2649765014648438
4.5299530029296875
2.22015380859375
2.1948814392089844
1.9869804382324219
2.124786376953125
1.9588470458984375
1.9731521606445312
1.9292831420898438
2.234935760498047
2.086162567138672
2.2711753845214844
1.9841194152832031
2.4690628051757812
4.701137542724609
4.836082458496094
2.204418182373047
2.1314620971679688
2.0995140075683594
2.872467041015625
2.1753311157226562
2.2368431091308594
2.177715301513672
2.3293495178222656
2.1462440490722656
2.4738311767578125
2.4476051330566406
4.043102264404297
2.3908615112304688
2.192974090576172
2.1910667419433594
2.025127410888672
2.1958351135253906
2.0995140075683594
2.6311874389648438
2.902984619140625
2.696990966796875
2.517223358154297
2.0380020141601562
2.5949478149414062
2.4881362915039062
2.0112991333007812
2.5548934936523438
2.480030059814453
1.9974708557128906
2.3102760314941406
2.486705780029297
1.9736289978027344
1.9536018371582031
2.1829605102539062
2.010345458984375
2.1233558654785156
2.2225379943847656
2.274036407470703
2.216815948486328
2.5420188903808594
2.5539398193359375
2.525806427001953
2.323627471923828
2.1734237670898438
2.2673606872558594
2.2602081298828125
2.0132064819335938
2.03704833984375
2.4957656860351562
2.0895004272460938
2.471923828125
2.476215362548828
2.1843910217285156
2.7365684509277344
2.326488494873047
2.3317337036132812
2.483367919921875
2.396106719970703
2.40325927734375
2.280712127685547
2.3050308227539062
2.6273727416992188
2.3899078369140625
2.0341873168945312
2.494335174560547
2.213001251220703
2.2912025451660156
2.0689964294433594
2.5649070739746094
2.384185791015625
2.3412704467773438
2.402782440185547
2.475261688232422
2.529621124267578
2.4347305297851562
2.3288726806640625
9.728431701660156
3.448963165283203
7.950305938720703
2.1219253540039062
2.02178955078125
2.006053924560547
2.0494461059570312
1.97601318359375
2.120494842529297
2.021312713623047
2.132892608642578
2.1643638610839844
2.1085739135742188
2.0766258239746094
2.071857452392578
2.044677734375
2.6493072509765625
2.480030059814453
2.414226531982422
2.1314620971679688
4.746913909912109
2.0308494567871094
2.0089149475097656
2.543926239013672
2.29644775390625
2.0127296447753906
2.2993087768554688
2.3179054260253906
2.4271011352539062
1.9717216491699219
4.551410675048828
4.317283630371094
1.9764900207519531
2.135753631591797
3.853321075439453
2.185821533203125
2.292156219482422
2.2249221801757812
2.357959747314453
2.445220947265625
2.4056434631347656
2.2516250610351562
2.398967742919922
2.242565155029297
2.3827552795410156
3.940582275390625
2.514362335205078
2.3365020751953125
2.0661354064941406
2.4433135986328125
2.7532577514648438
2.1524429321289062
7.884025573730469
8.159160614013672
2.4847984313964844
2.5534629821777344
2.7017593383789062
2.4623870849609375
2.5534629821777344
2.346038818359375
2.3126602172851562
2.4805068969726562
2.5339126586914062
2.1448135375976562
1.983642578125
3.246784210205078
4.0607452392578125
2.3560523986816406
2.3136138916015625
2.1114349365234375
3.1986236572265625
2.1648406982421875
2.3965835571289062
2.0303726196289062
2.032756805419922
2.453327178955078
2.017498016357422
2.0918846130371094
2.002239227294922
1.9855499267578125
2.0232200622558594
2.5620460510253906
2.0117759704589844
2.482891082763672
2.4504661560058594
1.9593238830566406
2.0132064819335938
2.579212188720703
7.640838623046875
5.956172943115234
6.847858428955078
6.036281585693359
2.513408660888672
2.834320068359375
2.3975372314453125
2.0360946655273438
2.0704269409179688
2.0656585693359375
2.0399093627929688
16.883373260498047
2.7112960815429688
3.2901763916015625
17.418861389160156
25.040149688720703
30.38787841796875
9.984970092773438
12.143611907958984
25.05779266357422
27.588844299316406
41.13960266113281
59.56554412841797
62.075138092041016
81.25734329223633
92.08250045776367
80.24072647094727
82.48233795166016
72.18313217163086
65.71006774902344
77.8818130493164
77.6524543762207
67.14534759521484
72.78823852539062
75.78277587890625
78.13262939453125
73.3175277709961
80.65938949584961
74.40900802612305
74.3722915649414
68.33887100219727
77.5136947631836
77.47459411621094
69.50044631958008
71.84791564941406
73.34232330322266
67.13438034057617
77.84128189086914
72.25847244262695
72.02720642089844
71.59996032714844
80.15680313110352
79.60987091064453
74.6307373046875
74.39517974853516
65.08255004882812
71.94185256958008
69.4127082824707
66.7581558227539
65.97185134887695
64.31436538696289
64.1489028930664
63.90857696533203
63.17615509033203
28.03516387939453
24.06454086303711
44.175148010253906
25.783538818359375
19.595623016357422
19.390106201171875
2.712726593017578
2.5200843811035156
2.1886825561523438
4.507541656494141
4.739284515380859
5.745887756347656
4.245281219482422
4.439353942871094
17.06695556640625
16.771316528320312
14.017105102539062
14.440059661865234
6.514549255371094
7.889747619628906
23.843765258789062
25.984764099121094
29.757022857666016
27.2369384765625
26.906490325927734
21.252155303955078
18.73302459716797
18.284320831298828
15.291690826416016
14.982223510742188
34.75761413574219
35.60590744018555
27.83966064453125
31.02397918701172
30.881881713867188
30.679702758789062
30.025482177734375
33.46538543701172
36.79609298706055
44.40021514892578
44.08121109008789
49.36408996582031
45.9141731262207
49.28398132324219
48.64025115966797
49.86381530761719
46.91267013549805
43.72262954711914
40.71331024169922
36.80562973022461
58.18891525268555
48.575401306152344
47.02615737915039
56.11228942871094
56.59294128417969
47.74904251098633
64.03875350952148
87.9206657409668
88.70410919189453
82.55958557128906
81.73418045043945
81.8929672241211
79.14304733276367
102.7212142944336
113.94166946411133
112.36190795898438
102.83994674682617
125.22125244140625
132.83634185791016
131.2699317932129
132.38811492919922
135.29205322265625
133.37087631225586
132.64036178588867
143.9051628112793
144.19221878051758
138.81254196166992
123.40736389160156
127.15673446655273
137.21704483032227
136.60049438476562
145.33138275146484
145.41244506835938
143.00155639648438
140.4404640197754
141.6940689086914
141.07990264892578
140.777587890625
150.37202835083008
146.2235450744629
144.0587043762207
132.66324996948242
163.76686096191406
163.96856307983398
158.8759422302246
157.43350982666016
151.3819694519043
153.5816192626953
142.43555068969727
138.3223533630371
129.13799285888672
137.23230361938477
136.71541213989258
127.80618667602539
125.02670288085938
125.04100799560547
120.09191513061523
132.3237419128418
125.68235397338867
124.07350540161133
128.93438339233398
120.80574035644531
120.71657180786133
125.7791519165039
124.52983856201172
117.37871170043945
113.96598815917969
111.55271530151367
108.85906219482422
108.34646224975586
100.2507209777832
99.05004501342773
85.72101593017578
68.74942779541016
68.58634948730469
45.82786560058594
45.53508758544922
35.776615142822266
35.47048568725586
8.026599884033203
7.703304290771484
7.5531005859375
2.7704238891601562
2.0318031311035156
2.429485321044922
2.3584365844726562
2.44140625
1.9407272338867188
2.8333663940429688
2.178192138671875
2.032756805419922
2.022266387939453
2.1486282348632812
2.1390914916992188
2.0117759704589844
2.170085906982422
2.086639404296875
2.101421356201172
2.0813941955566406
2.1810531616210938
1.9927024841308594
2.0842552185058594
2.0389556884765625
2.0051002502441406
1.9698143005371094
2.501964569091797
2.151012420654297
1.9683837890625
2.0003318786621094
2.0384788513183594
2.2907257080078125
2.0132064819335938
2.250194549560547
2.1033287048339844
2.2029876708984375
2.0647048950195312
2.2902488708496094
2.22015380859375
1.9202232360839844
2.2611618041992188
2.4733543395996094
2.7985572814941406
2.215862274169922
2.5267601013183594
2.5739669799804688
2.4170875549316406
2.1796226501464844
2.1185874938964844
2.0017623901367188
2.2296905517578125
2.322673797607422
3.8385391235351562
3.471851348876953
2.2039413452148438
1.964569091796875
2.547740936279297
2.502918243408203
2.5620460510253906
1.9922256469726562
462.8562927246094
459.2461585998535
458.5604667663574
452.7859687805176
451.36547088623047
414.60418701171875
379.1847229003906
352.14996337890625
348.7968444824219
342.4234390258789
288.73634338378906
288.4058952331543
288.33532333374023
284.61265563964844
284.44957733154297
277.4510383605957
276.1068344116211
252.14147567749023
252.0589828491211
247.82752990722656
234.58003997802734
235.50128936767578
231.6875457763672
208.77885818481445
208.48798751831055
204.88977432250977
152.33230590820312
149.89185333251953
150.2823829650879
150.3429412841797
107.82909393310547
107.53870010375977
91.76206588745117
91.84885025024414
89.5838737487793
81.11858367919922
81.9239616394043
81.04372024536133
69.28491592407227
59.32950973510742
44.65055465698242
46.10252380371094
44.26145553588867
41.738033294677734
19.804954528808594
18.82314682006836
12.598514556884766
2.536773681640625
3.8824081420898438
3.4699440002441406
2.2788047790527344
13.382911682128906
12.4664306640625
10.613441467285156
2.1314620971679688
2.0904541015625
2.533435821533203
2.0875930786132812
2.2187232971191406
2.4704933166503906
2.360820770263672
2.0160675048828125
1.9860267639160156
1.9831657409667969
1.9774436950683594
2.0623207092285156
2.5272369384765625
4.775524139404297
6.953716278076172
7.771015167236328
6.889820098876953
5.896091461181641
4.004955291748047
5.412578582763672
4.84466552734375
3.0050277709960938
2.471923828125
4.761695861816406
4.6215057373046875
2.185821533203125
4.431247711181641
6.649971008300781
4.140377044677734
2.7298927307128906
2.243518829345703
5.343437194824219
2.5730133056640625
2.4738311767578125
2.4127960205078125
2.112865447998047
2.0313262939453125
1.9750595092773438
2.6383399963378906
1.9640922546386719
1.9893646240234375
2.4557113647460938
2.056121826171875
2.0265579223632812
2.1886825561523438
3.8166046142578125
2.0475387573242188
2.044200897216797
2.1109580993652344
2.640247344970703
2.2068023681640625
2.4175643920898438
2.8123855590820312
2.3398399353027344
2.4704933166503906
2.5010108947753906
3.3555030822753906
3.2711029052734375
2.3345947265625
3.3020973205566406
3.1232833862304688
2.9311180114746094
2.5634765625
2.391815185546875
2.14385986328125
2.926349639892578
2.5482177734375
2.1042823791503906
2.1238327026367188
2.1638870239257812
2.5424957275390625
2.1729469299316406
2.3822784423828125
2.8138160705566406
2.5534629821777344
2.376556396484375
2.6373863220214844
2.0704269409179688
2.4013519287109375
2.0885467529296875
2.2993087768554688
2.0270347595214844
2.0170211791992188
2.102375030517578
2.1104812622070312
2.2521018981933594
2.4929046630859375
2.0241737365722656
2.028942108154297
2.0394325256347656
2.2993087768554688
2.0580291748046875
2.1758079528808594
2.4251937866210938
2.205371856689453
2.8967857360839844
2.1419525146484375
2.0952224731445312
2.307415008544922
2.1533966064453125
2.269268035888672
2.051830291748047
2.05230712890625
2.2950172424316406
2.0418167114257812
2.34222412109375
2.220630645751953
2.0809173583984375
2.2706985473632812
2.083301544189453
2.2644996643066406
2.251148223876953
2.0914077758789062
2.429962158203125
2.1715164184570312
2.0475387573242188
2.2177696228027344
2.063751220703125
2.0112991333007812
7.308483123779297
2.1610260009765625
2.3436546325683594
4.595756530761719
2.0003318786621094
2.646923065185547
2.499103546142578
4.009246826171875
3.96728515625
4.690647125244141
4.268646240234375
4.009723663330078
22.4151611328125
22.419452667236328
33.72764587402344
38.2847785949707
40.48585891723633
42.073726654052734
41.78476333618164
47.101497650146484
29.374122619628906
32.45258331298828
10.422706604003906
4.742145538330078
2.4204254150390625
4.199981689453125
2.2330284118652344
3.2973289489746094
3.127574920654297
2.3975372314453125
2.3336410522460938
11.982440948486328
2.227783203125
4.374980926513672
2.2649765014648438
2.2482872009277344
2.4161338806152344
2.4924278259277344
2.3827552795410156
2.44140625
2.9273033142089844
2.094268798828125
4.849433898925781
2.948284149169922
1.9927024841308594
2.8295516967773438
2.6035308837890625
2.1924972534179688
1.9402503967285156
2.960681915283203
2.532482147216797
2.040863037109375
6.310462951660156
6.083011627197266
3.219127655029297
2.380847930908203
7.385730743408203
6.742954254150391
6.522655487060547
11.973381042480469
11.730670928955078
11.839866638183594
2.8228759765625
9.936332702636719
12.699127197265625
12.326717376708984
16.710758209228516
13.252735137939453
11.854171752929688
3.0875205993652344
2.349376678466797
7.314205169677734
9.902000427246094
20.63465118408203
4.962444305419922
12.302398681640625
2.4538040161132812
2.3980140686035156
2.2382736206054688
6.754398345947266
6.640911102294922
3.860950469970703
3.6110877990722656
3.956317901611328
2.292633056640625
5.092620849609375
31.74591064453125
32.474517822265625
34.54017639160156
29.073238372802734
21.60930633544922
27.798175811767578
47.65892028808594
41.08572006225586
45.839786529541016
40.70329666137695
32.77730941772461
29.445648193359375
22.734642028808594
27.034282684326172
27.1759033203125
35.45951843261719
14.885902404785156
9.5062255859375
2.479076385498047
2.4461746215820312
2.2983551025390625
2.4194717407226562
2.2592544555664062
2.3822784423828125
4.6558380126953125
2.3865699768066406
2.407073974609375
1.9788742065429688
2.006053924560547
2.7055740356445312
2.201557159423828
2.093791961669922
2.1157264709472656
2.5968551635742188
4.839897155761719
2.1429061889648438
2.1295547485351562
2.3207664489746094
2.2401809692382812
3.783702850341797
4.704952239990234
2.0394325256347656
2.341747283935547
2.1233558654785156
3.13568115234375
2.655506134033203
1.9893646240234375
2.1419525146484375
2.17437744140625
2.1195411682128906
2.7403831481933594
2.536773681640625
2.4971961975097656
2.2058486938476562
2.3403167724609375
2.185821533203125
11.840343475341797
10.22958755493164
8.175849914550781
3.8046836853027344
10.091781616210938
2.556324005126953
3.0617713928222656
5.121707916259766
5.931854248046875
2.4733543395996094
2.215862274169922
2.4056434631347656
2.5992393493652344
2.215862274169922
2.044200897216797
5.333423614501953
2.3064613342285156
6.775856018066406
2.6035308837890625
2.3889541625976562
2.4390220642089844
2.3088455200195312
2.3179054260253906
2.4323463439941406
2.11334228515625
2.7036666870117188
2.2459030151367188
3.8194656372070312
1.9679069519042969
2.063751220703125
2.124309539794922
2.453327178955078
2.052783966064453
2.0966529846191406
2.3298263549804688
5.5255889892578125
8.152961730957031
10.050773620605469
8.893966674804688
4.326343536376953
3.612995147705078
3.2815933227539062
20.209312438964844
18.318653106689453
17.84038543701172
14.220237731933594
13.979434967041016
2.7675628662109375
2.1114349365234375
2.3279190063476562
2.3212432861328125
2.6998519897460938
2.5234222412109375
7.055759429931641
6.38580322265625
5.408287048339844
5.2661895751953125
3.7055015563964844
3.787994384765625
4.801273345947266
6.445407867431641
10.462284088134766
13.797283172607422
18.365859985351562
15.519142150878906
16.977787017822266
11.214733123779297
9.67550277709961
7.175445556640625
12.052536010742188
22.225379943847656
18.753528594970703
26.688098907470703
32.08351135253906
29.47998046875
14.423847198486328
12.331008911132812
9.39321517944336
4.832744598388672
24.33633804321289
23.415088653564453
20.134925842285156
31.78882598876953
29.623985290527344
5.073070526123047
10.829925537109375
2.391338348388672
4.073143005371094
2.331256866455078
2.6006698608398438
2.6421546936035156
2.7489662170410156
2.89154052734375
5.279064178466797
8.944511413574219
4.3010711669921875
4.145145416259766
4.242420196533203
2.6993751525878906
2.8624534606933594
2.4275779724121094
2.482891082763672
2.6531219482421875
2.8901100158691406
2.532482147216797
2.7375221252441406
2.6001930236816406
2.4566650390625
2.1085739135742188
2.0432472229003906
2.280712127685547
2.624034881591797
2.326488494873047
2.346515655517578
2.201080322265625
2.3984909057617188
2.1224021911621094
2.0351409912109375
3.101348876953125
2.7914047241210938
2.330780029296875
2.2673606872558594
6.49261474609375
3.2930374145507812
5.0373077392578125
4.900455474853516
4.6863555908203125
4.400730133056641
4.177093505859375
8.266925811767578
9.79757308959961
4.850864410400391
3.2472610473632812
5.740165710449219
2.7680397033691406
5.1059722900390625
7.481575012207031
3.596782684326172
2.422332763671875
7.424354553222656
12.434005737304688
5.5904388427734375
9.589195251464844
16.057968139648438
16.768455505371094
23.94866943359375
33.97512435913086
33.93268585205078
31.25
27.855873107910156
22.428512573242188
22.243976593017578
28.377532958984375
27.20165252685547
25.196552276611328
27.599811553955078
25.52318572998047
20.764827728271484
11.658668518066406
13.251781463623047
13.20028305053711
15.373706817626953
9.674549102783203
6.47735595703125
5.108833312988281
6.9408416748046875
3.1261444091796875
4.756927490234375
18.474102020263672
3.0384063720703125
3.7631988525390625
7.628917694091797
10.146617889404297
8.76617431640625
5.6629180908203125
6.443977355957031
4.239559173583984
7.076263427734375
4.384517669677734
4.6520233154296875
2.5267601013183594
2.5787353515625
5.415916442871094
4.122257232666016
2.4747848510742188
2.8367042541503906
7.863521575927734
7.320880889892578
2.0265579223632812
2.7780532836914062
3.1599998474121094
2.5086402893066406
2.869129180908203
2.880573272705078
3.2439231872558594
2.780437469482422
3.437519073486328
16.57247543334961
7.2269439697265625
8.110523223876953
14.749526977539062
14.174461364746094
21.626949310302734
24.811267852783203
24.141311645507812
23.22101593017578
30.000686645507812
23.140430450439453
26.99422836303711
32.72294998168945
14.638900756835938
19.99187469482422
20.34759521484375
25.06875991821289
27.83346176147461
17.14181900024414
21.60167694091797
28.36465835571289
14.931678771972656
9.031295776367188
10.11037826538086
10.14566421508789
8.425235748291016
4.628181457519531
2.6221275329589844
35.8734130859375
35.6144905090332
26.94082260131836
25.08258819580078
16.851425170898438
16.878604888916016
13.217449188232422
26.061534881591797
25.776386260986328
25.151729583740234
22.32503890991211
8.874893188476562
8.408069610595703
8.303165435791016
21.116256713867188
19.042491912841797
18.954753875732422
2.6454925537109375
2.376079559326172
2.3093223571777344
3.0498504638671875
3.014087677001953
2.220630645751953
2.232074737548828
2.7246475219726562
2.544403076171875
2.345561981201172
2.1758079528808594
1.9974708557128906
2.2363662719726562
2.0132064819335938
2.2759437561035156
2.2039413452148438
2.124786376953125
2.0856857299804688
2.08282470703125
2.250194549560547
2.1753311157226562
2.0995140075683594
2.0513534545898438
2.1309852600097656
1.9812583923339844
2.2211074829101562
2.2573471069335938
1.9946098327636719
2.277374267578125
2.0918846130371094
2.0933151245117188
2.2230148315429688
1.9669532775878906
2.295970916748047
2.0389556884765625
2.002716064453125
2.4099349975585938
2.03704833984375
2.0160675048828125
3.882884979248047
2.105712890625
2.0751953125
2.0017623901367188
2.2439956665039062
2.0437240600585938
2.3584365844726562
2.1638870239257812
2.8514862060546875
2.292633056640625
1.9922256469726562
2.4328231811523438
2.0089149475097656
2.0895004272460938
2.147197723388672
2.0728111267089844
2.1491050720214844
2.598285675048828
2.0580291748046875
2.0198822021484375
2.1576881408691406
2.1982192993164062
2.4013519287109375
2.464771270751953
2.17437744140625
2.23541259765625
2.0956993103027344
2.2430419921875
2.5339126586914062
2.044200897216797
1.9907951354980469
2.0813941955566406
2.468585968017578
2.8824806213378906
2.937793731689453
2.223491668701172
3.2639503479003906
3.4999847412109375
18.6767578125
34.290313720703125
46.74100875854492
60.4100227355957
58.789730072021484
55.00221252441406
62.17145919799805
55.3736686706543
54.907798767089844
65.80400466918945
71.37537002563477
78.67097854614258
87.76330947875977
126.56307220458984
127.21443176269531
126.82580947875977
135.03026962280273
140.90871810913086
132.39622116088867
141.10326766967773
141.13664627075195
158.27178955078125
152.03571319580078
148.59962463378906
150.05064010620117
144.9904441833496
142.51422882080078
147.42803573608398
152.55165100097656
159.28411483764648
149.6753692626953
149.1990089416504
148.95343780517578
143.17798614501953
139.4505500793457
142.14038848876953
145.4792022705078
156.87084197998047
159.8191261291504
162.57381439208984
171.3266372680664
169.3568229675293
168.1051254272461
176.21469497680664
176.73063278198242
180.90009689331055
187.8671646118164
176.0859489440918
175.83751678466797
176.06306076049805
176.3296127319336
173.02370071411133
158.47015380859375
158.40816497802734
160.19248962402344
159.48820114135742
160.18104553222656
160.3093147277832
156.27384185791016
156.77165985107422
161.6530418395996
160.9482765197754
168.7788963317871
164.34955596923828
160.77184677124023
132.1702003479004
134.0951919555664
136.64627075195312
130.29909133911133
130.39827346801758
127.8829574584961
126.83391571044922
111.95230484008789
95.1852798461914
101.77183151245117
85.49928665161133
81.39657974243164
78.80449295043945
64.3911361694336
65.81687927246094
66.59412384033203
65.67239761352539
53.69281768798828
49.32069778442383
52.56175994873047
19.701480865478516
17.959117889404297
17.7764892578125
9.018898010253906
9.124755859375
7.123470306396484
6.2808990478515625
5.744457244873047
17.036914825439453
19.45638656616211
12.451171875
14.381885528564453
13.936042785644531
11.236190795898438
9.229660034179688
2.8839111328125
2.6330947875976562
3.3168792724609375
3.5657882690429688
2.1424293518066406
2.0766258239746094
2.2716522216796875
2.2192001342773438
2.494335174560547
2.2482872009277344
2.068042755126953
2.383708953857422
2.3064613342285156
2.0170211791992188
2.1042823791503906
2.1414756774902344
2.0694732666015625
2.2411346435546875
2.2377967834472656
2.1157264709472656
2.4499893188476562
2.1924972534179688
2.1452903747558594
2.136707305908203
2.0551681518554688
2.0427703857421875
2.1262168884277344
2.1376609802246094
2.3903846740722656
2.25067138671875
2.0780563354492188
3.2672882080078125
1.9974708557128906
2.2020339965820312
2.3145675659179688
2.5358200073242188
2.4738311767578125
2.0456314086914062
2.0837783813476562
2.0933151245117188
2.74658203125
2.6187896728515625
2.490520477294922
2.502918243408203
2.688884735107422
2.66265869140625
2.3059844970703125
2.4514198303222656
2.0799636840820312
2.3140907287597656
2.0275115966796875
2.1352767944335938
2.1390914916992188
2.349853515625
2.3651123046875
2.1209716796875
2.2726058959960938
2.1767616271972656
2.593517303466797
2.2683143615722656
2.4628639221191406
5.4187774658203125
2.2630691528320312
2.2220611572265625
2.2764205932617188
2.3527145385742188
2.3088455200195312
2.064228057861328
1.9831657409667969
2.418041229248047
2.4428367614746094
2.2230148315429688
2.1209716796875
2.4695396423339844
2.2177696228027344
2.4442672729492188
2.4056434631347656
2.552509307861328
7.839679718017578
2.448558807373047
1.9736289978027344
3.136157989501953
3.192424774169922
3.0879974365234375
2.0608901977539062
2.505779266357422
2.7208328247070312
2.2106170654296875
2.8100013732910156
2.3870468139648438
2.7747154235839844
3.6458969116210938
2.1696090698242188
2.46429443359375
2.974987030029297
2.8548240661621094
2.426624298095703
2.052783966064453
2.4347305297851562
2.654552459716797
7.803916931152344
2.6702880859375
5.1631927490234375
2.528667449951172
2.1462440490722656
5.690574645996094
2.578258514404297
2.3169517517089844
2.5429725646972656
3.3102035522460938
2.7823448181152344
2.4003982543945312
3.4699440002441406
3.1490325927734375
2.4399757385253906
2.7861595153808594
2.9931068420410156
4.123210906982422
2.8409957885742188
3.2339096069335938
4.271507263183594
4.376888275146484
2.1409988403320312
3.1104087829589844
2.067089080810547
2.1872520446777344
3.040790557861328
4.000186920166016
7.039546966552734
3.5429000854492188
6.544589996337891
6.405353546142578
3.48663330078125
10.112762451171875
12.62521743774414
22.109508514404297
27.411937713623047
36.84234619140625
33.42914581298828
26.31855010986328
31.57806396484375
35.687923431396484
35.11190414428711
31.343936920166016
31.244754791259766
30.880451202392578
30.68399429321289
28.24544906616211
30.573368072509766
28.664112091064453
20.430564880371094
51.03635787963867
39.65044021606445
39.347171783447266
33.768653869628906
31.848907470703125
25.571346282958984
19.843578338623047
7.997989654541016
3.406047821044922
5.894184112548828
2.536773681640625
2.1009445190429688
2.391815185546875
4.549980163574219
1.9803047180175781
2.0265579223632812
2.2382736206054688
3.0813217163085938
2.3326873779296875
3.8847923278808594
2.411365509033203
2.101898193359375
2.5844573974609375
2.1238327026367188
2.3064613342285156
2.250194549560547
2.3250579833984375
2.1762847900390625
2.2077560424804688
2.1190643310546875
2.078533172607422
3.8557052612304688
3.68499755859375
3.4885406494140625
3.483295440673828
3.2987594604492188
5.816936492919922
8.275032043457031
8.063793182373047
7.914066314697266
7.771015167236328
6.981372833251953
6.834983825683594
35.15005111694336
35.64119338989258
35.47191619873047
34.8668098449707
38.382530212402344
39.57080841064453
39.32619094848633
35.13383865356445
46.053409576416016
