# Supplementary material for: A multi-queue-based ECN marking strategy for multi-class QoS guarantee in programmable networks
Source: PeerJ Comput Sci. 2024 Oct 31;10:e2382. doi: 10.7717/peerj-cs.2382 (PMC11623001; doi:10.7717/peerj-cs.2382)
Supplement: Supplemental Information 1 [file peerj-cs-10-2382-s001.zip › code and data/scene1/data/throughput-dcqcn.txt]

0.03245879925340267
107.38059660097029
122.599636264345
134.5323143777984
148.94549004382677
100.49752483527172
107.51848335472698
115.8391515687141
103.16731758068586
90.95208843384609
89.62073135814498
128.89505371845996
130.70321240545522
101.77741141440764
89.34781250295863
98.65313962696104
129.34275575793532
114.81831120496165
128.61155624520438
100.24871495788781
116.27079599176328
92.49335223019392
114.72191388643185
126.97484300266856
121.73177684479074
92.80769332894208
138.32294605196788
74.66079328611845
167.62421427336676
121.76719590569311
117.76796282653844
111.64133097294321
126.2364961068064
106.44373601680935
136.89121951231132
143.94008883389594
117.41606955650352
106.98112534695703
134.6726045265833
110.99486613177548
101.7265660035315
132.52331085423046
103.80865842383511
98.12218127064268
115.6253612852415
122.80050024779118
161.74163319054207
117.50028180436462
131.3981623418927
113.53762551705648
105.06398630706404
135.76575670462137
117.90135371480243
86.49217574744631
138.95229451558532
87.64976072555535
80.85718964079403
119.52305380071104
146.0484902750833
118.86123658869738
204.162333109265
261.8459253921824
249.49183256016696
286.9439015390248
189.9794815289658
222.9109184323252
