# Supplementary material for: A multi-queue-based ECN marking strategy for multi-class QoS guarantee in programmable networks
Source: PeerJ Comput Sci. 2024 Oct 31;10:e2382. doi: 10.7717/peerj-cs.2382 (PMC11623001; doi:10.7717/peerj-cs.2382)
Supplement: Supplemental Information 1 [file peerj-cs-10-2382-s001.zip › code and data/scene1/data/throughput-my.txt]

0.014365295326325167
174.78081057938397
150.94100642299426
133.1680300096576
147.64284894609983
127.22795156876369
150.0216391367218
124.93219606950387
115.17695908127214
129.38678612092127
123.37221659037792
101.69469556651745
139.10147754404525
130.9186577744102
104.13327866596488
119.26444704149499
101.52588379718412
91.18442163996144
116.79768919263336
129.96696834844127
101.29744182048844
131.9228147060183
151.32755399908189
126.625694545012
119.70267713299476
112.72953859641653
126.12363358090356
108.51222194847665
134.54606025251547
126.99252148799717
108.77473798414938
125.33343121393594
121.58187944738272
90.54822001451403
89.64563260351034
144.20631893660482
130.38737298027937
100.64764233139269
165.50372211621865
142.6134548702507
141.9481907320591
171.4701327346863
119.13168555282701
119.78629092812177
175.5110398575677
109.76932384712559
167.62161982143655
160.52479068922167
145.55967538361458
123.4709444490342
109.91598352356516
138.732903495201
112.71527615764374
147.99862386075722
173.77389321427742
150.83210800682608
143.56911848462
172.8196048640856
89.91872742279534
188.18700117453605
167.99255022660682
274.07895496600963
338.3887016314836
293.7281425834872
