# Supplementary material for: A multi-queue-based ECN marking strategy for multi-class QoS guarantee in programmable networks
Source: PeerJ Comput Sci. 2024 Oct 31;10:e2382. doi: 10.7717/peerj-cs.2382 (PMC11623001; doi:10.7717/peerj-cs.2382)
Supplement: Supplemental Information 1 [file peerj-cs-10-2382-s001.zip › code and data/scene1/data/throughput-p4qcn.txt]

0.03166873084913041
124.0429511210375
141.64624775761104
134.74052923806767
162.8756800734599
156.65634157936154
110.5746322414361
159.43528875119978
113.9323617197551
186.87969990021455
157.84183091751424
127.67524465386009
133.37084305271125
131.83930724635627
159.86857538421037
170.92452806806992
173.7654709027337
133.67609639937714
140.64914036853884
114.46208900537849
170.89565282657412
165.83887358841994
170.8458355071319
183.6781300649617
149.56281762089904
148.34707918203043
142.37240519531815
138.57630719565856
181.8504881874765
167.19513773299056
152.86048937956215
126.75628279161309
128.74575017721227
154.54993732368965
192.2403983778201
154.9311119114443
164.89731031071386
132.32975451827377
110.18423863356398
86.59414150622791
187.75250158756313
137.2688036889983
150.00788812243547
166.3869438575804
137.1622394916304
148.75556770024536
140.51192896530733
121.05772884521254
166.88795011518852
144.4285945658147
117.90569853010655
123.8540053147648
87.90361082630932
125.84515027509457
131.93793641363524
127.41172173714008
127.66339362380846
132.33769688716922
98.69830252250647
161.88211404059604
254.3507672990076
292.4395663180198
235.47514163382104
