# Supplementary material for: A multi-queue-based ECN marking strategy for multi-class QoS guarantee in programmable networks
Source: PeerJ Comput Sci. 2024 Oct 31;10:e2382. doi: 10.7717/peerj-cs.2382 (PMC11623001; doi:10.7717/peerj-cs.2382)
Supplement: Supplemental Information 1 [file peerj-cs-10-2382-s001.zip › code and data/scene1/data/throughput-tcn.txt]

0.02337643204335899
87.96877062333628
78.79840732591116
105.41199814914421
82.76586889399832
78.64743344387834
79.32607979740597
83.40947429201569
84.3060032429766
95.75205348660516
74.97354487266266
71.68753065219322
63.359756337912145
100.32623164819091
94.551687651504
64.60387173337011
82.75872666605176
62.56424491720999
107.75156991680218
85.8995458316703
76.38396074565694
55.9248748286698
60.900205823272856
88.51809417327428
60.842537930827945
83.04670255180812
87.98728745074388
98.90909229497977
85.74620091859403
55.75552561958556
90.81163472601978
93.88268895516987
62.650948675003654
70.33615238581463
74.85691835535648
72.07432277357819
107.42900779941739
69.47726865602063
82.94435181474526
80.15671463254083
92.61644069560421
77.24700319641953
120.11660269656635
81.44956590045727
71.87846325364237
115.5358803010555
86.06651074721519
77.60702344113764
69.41248591838158
74.66361110766277
54.94168272697913
70.17322392306185
67.91932533292564
84.31288172646191
60.42693886731984
89.07107359019643
95.69119717870926
67.78533412750035
76.30462822697169
104.6357224418887
222.97963876684958
260.4454106818553
155.83047141050193
226.1484348855624
240.84947298983946
227.64227908576623
250.7930828541007
