# Supplementary material for: A multi-queue-based ECN marking strategy for multi-class QoS guarantee in programmable networks
Source: PeerJ Comput Sci. 2024 Oct 31;10:e2382. doi: 10.7717/peerj-cs.2382 (PMC11623001; doi:10.7717/peerj-cs.2382)
Supplement: Supplemental Information 1 [file peerj-cs-10-2382-s001.zip › code and data/scene1/my/GA/a/main2.py]

import geatpy as ea                 # import geatpy
from GA.doublesoeaobjnon.MyProblem1 import MyProblem1     # Import a custom problem interface
from GA.doublesoeaobjnon.MyProblem2 import MyProblem2     # Import a custom problem interface
import numpy as np

def get_mu(N,lambd1,lambd2,lambd3,n,C,W2,mu):

    """=========================Instantiate the problem object==========================="""
    problem1 = MyProblem1(N,lambd1,lambd2,lambd3,n,C,W2,mu)              
    """===========================Population setting=============================="""
    Encoding = 'RI'                     # Encoding mode
    NIND = 100                          # Population size
    Field = ea.crtfld(Encoding, problem1.varTypes, problem1.ranges, problem1.borders)    
    population = ea.Population(Encoding, Field, NIND)  

    """=========================Algorithm parameter setting============================"""

    myAlgorithm1 = ea.soea_DE_best_1_L_templet(problem1, population) 
    myAlgorithm1.MAXGEN = 200         
    myAlgorithm1.mutOper.F = 0.5                                        
    myAlgorithm1.recOper.XOVR = 0.4                                      
    myAlgorithm1.drawing = 0 


    [NDSet, population] = myAlgorithm1.run()
    NDSet.save()                      
    
    if NDSet.sizes != 0:
        result = [0 for i in range(NDSet.Phen.shape[1])]
        for i in range(NDSet.Phen.shape[1]):           
            result[i] = NDSet.Phen[0, i]
            print(result[i])

    else:
        result = [0,0,0]               

    return(result)

def get_lambd(N,mu1,mu2,mu3,n,C,W2,mu):
    
    """=========================Instantiate the problem object==========================="""
    problem2 = MyProblem2(N,mu1,mu2,mu3,n,C,W2,mu)              
    """===========================Population setting=============================="""
    Encoding = 'RI'                     
    NIND = 100                         
    Field = ea.crtfld(Encoding, problem2.varTypes, problem2.ranges, problem2.borders)     
    population = ea.Population(Encoding, Field, NIND)   

    """=========================Algorithm parameter setting============================"""
    myAlgorithm2 = ea.soea_DE_best_1_L_templet(problem2, population)
    myAlgorithm2.MAXGEN = 200            
    myAlgorithm2.mutOper.F = 0.5                                        
    myAlgorithm2.recOper.XOVR = 0.4                                      
    myAlgorithm2.drawing = 0             


    [lambdSet, population] = myAlgorithm2.run()
    lambdSet.save()                        

    if lambdSet.sizes != 0:

        result = [0 for i in range(lambdSet.Phen.shape[1])]
        for i in range(lambdSet.Phen.shape[1]):
           
            result[i] = lambdSet.Phen[0, i]
            print(result[i])

    else:
        result = [0,0,0]  

    return(result)
