# Supplementary material for: A multi-queue-based ECN marking strategy for multi-class QoS guarantee in programmable networks
Source: PeerJ Comput Sci. 2024 Oct 31;10:e2382. doi: 10.7717/peerj-cs.2382 (PMC11623001; doi:10.7717/peerj-cs.2382)
Supplement: Supplemental Information 1 [file peerj-cs-10-2382-s001.zip › code and data/scene1/my/GA/a/Population Info/CV.csv]

-1.394785825904759986e+05	-2.009014695803106321e-01	-5.080503945098513441e-06	-2.678677513371154895e-01	-4.687743113441893428e-01	-1.968282327869287585e+01
