# Supplementary material for: A multi-queue-based ECN marking strategy for multi-class QoS guarantee in programmable networks
Source: PeerJ Comput Sci. 2024 Oct 31;10:e2382. doi: 10.7717/peerj-cs.2382 (PMC11623001; doi:10.7717/peerj-cs.2382)
Supplement: Supplemental Information 1 [file peerj-cs-10-2382-s001.zip › code and data/scene1/my/p4app.json]

{
  "p4_src": "int.p4",
  "cli": true,
  "pcap_dump": true,
  "enable_log": true,
  "topology": {
    "assignment_strategy": "mixed",
    "links": [["h1", "s1", {"bw":10}], ["h2", "s1", {"bw":10}],["h3", "s1", {"bw":10}],
              ["s1", "s2", {"bw":10}],
              ["h4", "s2", {"bw":10}], ["h5", "s2", {"bw":10}]],
    "hosts": {
      "h1": {
      },
      "h2": {
      },
      "h3":{
      },
      "h4":{
      },
      "h5":{
      }
    },
    "switches": {
      "s1": {
        "cli_input": "s1-commands.txt"
      },
      "s2": {
        "cli_input": "s2-commands.txt"
      }
    }
  }
}
