# Supplementary material for: A multi-queue-based ECN marking strategy for multi-class QoS guarantee in programmable networks
Source: PeerJ Comput Sci. 2024 Oct 31;10:e2382. doi: 10.7717/peerj-cs.2382 (PMC11623001; doi:10.7717/peerj-cs.2382)
Supplement: Supplemental Information 1 [file peerj-cs-10-2382-s001.zip › code and data/scene1/my/Population Info/CV.csv]

-6.400000000000000000e+01	-1.000000000000000048e-04	-1.035771401108689593e+00	-6.399989999999999668e+01	-9.349642285988912818e+02	-3.750000000000000000e+04
