# Supplementary material for: A multi-queue-based ECN marking strategy for multi-class QoS guarantee in programmable networks
Source: PeerJ Comput Sci. 2024 Oct 31;10:e2382. doi: 10.7717/peerj-cs.2382 (PMC11623001; doi:10.7717/peerj-cs.2382)
Supplement: Supplemental Information 1 [file peerj-cs-10-2382-s001.zip › code and data/scene1/my/s1-commands.txt]

table_set_default int_table add_int_header 1


table_add MyIngress.vl_table Check_VL 00:00:0a:00:01:01 => 1
table_add MyIngress.vl_table Check_VL 00:00:0a:00:01:02 => 2
table_add MyIngress.vl_table Check_VL 00:00:0a:00:01:03 => 3
table_add MyIngress.vl_table Check_VL 00:00:0a:00:02:04 => 3
table_add MyIngress.vl_table Check_VL 00:00:0a:00:02:05 => 3

table_add MyIngress.ipv4_lpm ipv4_forward 10.0.2.5/32 => 00:00:0a:00:02:05 4
table_add MyIngress.ipv4_lpm ipv4_forward 10.0.2.4/32 => 00:00:0a:00:02:04 4
table_add MyIngress.ipv4_lpm ipv4_forward 10.0.1.3/32 => 00:00:0a:00:01:03 3
table_add MyIngress.ipv4_lpm ipv4_forward 10.0.1.2/32 => 00:00:0a:00:01:02 2
table_add MyIngress.ipv4_lpm ipv4_forward 10.0.1.1/32 => 00:00:0a:00:01:01 1

mirroring_add 101 1
mirroring_add 102 2
mirroring_add 103 3
