# Supplementary material for: A multi-queue-based ECN marking strategy for multi-class QoS guarantee in programmable networks
Source: PeerJ Comput Sci. 2024 Oct 31;10:e2382. doi: 10.7717/peerj-cs.2382 (PMC11623001; doi:10.7717/peerj-cs.2382)
Supplement: Supplemental Information 1 [file peerj-cs-10-2382-s001.zip › code and data/scene2/my/data/throughput-my-q1.txt]

0.023014915750580008
152.78435435824375
213.75074575775014
159.56197819306493
158.9766517597475
103.23646488731636
89.93841573477023
80.92323075886023
92.70752283434632
56.061768910294894
30.91758558620163
25.639299821952022
5.451156691664847
61.306268461896686
4.560867055864685
59.059991216976755
9.93390665078241
16.970074646221544
13.109347826184022
15.873511587694038
17.29568292171666
17.878893555449515
13.55033020276572
19.7746727620797
24.768033529967266
18.66195565630357
20.963878167268074
15.115010714248712
14.039198009528379
15.690907046110443
10.800935807245338
11.474043249320767
11.935545894026825
11.389206427076505
11.92760632651944
13.79187095825605
10.551037349712242
15.086949601406431
14.126097774879867
10.828397570112278
12.781085682996167
12.223351764996519
6.846190598887499
10.792143162889158
11.688383229402904
10.058514536545685
12.601373011461792
11.050046145549898
11.912700492137237
14.309271194370229
14.42259472351476
