# Supplementary material for: A multi-queue-based ECN marking strategy for multi-class QoS guarantee in programmable networks
Source: PeerJ Comput Sci. 2024 Oct 31;10:e2382. doi: 10.7717/peerj-cs.2382 (PMC11623001; doi:10.7717/peerj-cs.2382)
Supplement: Supplemental Information 1 [file peerj-cs-10-2382-s001.zip › code and data/scene2/my/data/throughput-my-q2.txt]

0.023216972992070855
64.59398370115821
80.72828835328025
86.77210010177585
90.98492135762956
93.56724382330695
189.723848320485
137.65853704942174
125.85363149299077
191.31750696489843
197.40980769470625
140.41838061180854
74.78854243166515
180.6566738254874
161.80510725930358
172.1703664597231
189.45286689360566
99.79415804767272
115.32432651524884
142.21907247112216
128.6793067946614
179.17841926590873
174.2853323385974
101.24443908032104
129.1642696198678
158.05583556450748
109.7664034563895
163.91850547741024
94.01808212105918
95.77729528521377
102.95056337369677
118.94235750070895
82.50461477790671
118.57695352256022
99.64037988883086
89.63145635217438
98.50597923441033
87.45388402738601
69.64284477446111
108.83359578852848
87.99039182675918
105.80681691076693
80.47393221437497
99.80107855398386
91.3436720425613
97.22145031140815
76.89886899914758
103.28911579955887
88.97202060337642
110.9107806744586
68.8273369694727
94.79722030803379
88.33413024048485
102.81634615293079
92.40345270814156
107.85029591969383
115.97947084945669
97.1575101258018
91.96244152490326
