# Supplementary material for: A multi-queue-based ECN marking strategy for multi-class QoS guarantee in programmable networks
Source: PeerJ Comput Sci. 2024 Oct 31;10:e2382. doi: 10.7717/peerj-cs.2382 (PMC11623001; doi:10.7717/peerj-cs.2382)
Supplement: Supplemental Information 1 [file peerj-cs-10-2382-s001.zip › code and data/scene2/my/int.json]

{
  "header_types" : [
    {
      "name" : "scalars_0",
      "id" : 0,
      "fields" : [
        ["tmp", 1, false],
        ["tmp_0", 32, false],
        ["tmp_1", 16, false],
        ["tmp_2", 32, false],
        ["tmp_3", 16, false],
        ["tmp_4", 32, false],
        ["tmp_5", 16, false],
        ["tmp_6", 32, false],
        ["tmp_7", 16, false],
        ["tmp_8", 32, false],
        ["tmp_9", 32, false],
        ["tmp_10", 32, false],
        ["tmp_11", 32, false],
        ["tmp_12", 32, false],
        ["tmp_13", 32, false],
        ["tmp_14", 32, false],
        ["tmp_15", 32, false],
        ["tmp_16", 32, false],
        ["tmp_17", 32, false],
        ["num_0", 32, false],
        ["q_0", 32, false],
        ["tmp_18", 32, false],
        ["tmp_19", 32, false],
        ["tmp_20", 32, false],
        ["tmp_21", 32, false],
        ["tmp_22", 32, false],
        ["tmp_23", 32, false],
        ["tmp_24", 32, false],
        ["tmp_25", 32, false],
        ["tmp_26", 32, false],
        ["tmp_27", 32, false],
        ["tmp_28", 32, false],
        ["tmp_29", 32, false],
        ["tmp_30", 32, false],
        ["tmp_31", 32, false],
        ["tmp_32", 32, false],
        ["tmp_33", 32, false],
        ["tmp_34", 32, false],
        ["tmp_35", 16, false],
        ["tmp_36", 32, false],
        ["tmp_37", 32, false],
        ["k_0", 32, false],
        ["temp_0", 48, false],
        ["temp_ip_0", 32, false],
        ["userMetadata._curr_usage0", 16, false],
        ["userMetadata._below_usage1", 16, false],
        ["userMetadata._dstVL2", 16, false],
        ["userMetadata._parser_metadata_num_headers_remaining3", 16, false],
        ["userMetadata._num4", 32, false],
        ["userMetadata._omega5", 32, false],
        ["_padding_0", 7, false]
      ]
    },
    {
      "name" : "standard_metadata",
      "id" : 1,
      "fields" : [
        ["ingress_port", 9, false],
        ["egress_spec", 9, false],
        ["egress_port", 9, false],
        ["instance_type", 32, false],
        ["packet_length", 32, false],
        ["enq_timestamp", 32, false],
        ["enq_qdepth", 19, false],
        ["deq_timedelta", 32, false],
        ["deq_qdepth", 19, false],
        ["ingress_global_timestamp", 48, false],
        ["egress_global_timestamp", 48, false],
        ["mcast_grp", 16, false],
        ["egress_rid", 16, false],
        ["checksum_error", 1, false],
        ["parser_error", 32, false],
        ["priority", 3, false],
        ["qid", 5, false],
        ["_padding", 6, false]
      ]
    },
    {
      "name" : "ethernet_t",
      "id" : 2,
      "fields" : [
        ["dstAddr", 48, false],
        ["srcAddr", 48, false],
        ["etherType", 16, false]
      ]
    },
    {
      "name" : "ipv4_t",
      "id" : 3,
      "fields" : [
        ["version", 4, false],
        ["ihl", 4, false],
        ["dscp", 6, false],
        ["tos", 2, false],
        ["totalLen", 16, false],
        ["identification", 16, false],
        ["flags", 3, false],
        ["fragOffset", 13, false],
        ["ttl", 8, false],
        ["protocol", 8, false],
        ["hdrChecksum", 16, false],
        ["srcAddr", 32, false],
        ["dstAddr", 32, false]
      ]
    },
    {
      "name" : "ipv4_option_t",
      "id" : 4,
      "fields" : [
        ["copyFlag", 1, false],
        ["optClass", 2, false],
        ["option", 5, false],
        ["optionLength", 8, false]
      ]
    },
    {
      "name" : "int_count_t",
      "id" : 5,
      "fields" : [
        ["num_switches", 16, false]
      ]
    },
    {
      "name" : "int_header_t",
      "id" : 6,
      "fields" : [
        ["qdepth", 32, false],
        ["lambda1", 32, false],
        ["lambda2", 32, false]
      ]
    }
  ],
  "headers" : [
    {
      "name" : "scalars",
      "id" : 0,
      "header_type" : "scalars_0",
      "metadata" : true,
      "pi_omit" : true
    },
    {
      "name" : "standard_metadata",
      "id" : 1,
      "header_type" : "standard_metadata",
      "metadata" : true,
      "pi_omit" : true
    },
    {
      "name" : "ethernet",
      "id" : 2,
      "header_type" : "ethernet_t",
      "metadata" : false,
      "pi_omit" : true
    },
    {
      "name" : "ipv4",
      "id" : 3,
      "header_type" : "ipv4_t",
      "metadata" : false,
      "pi_omit" : true
    },
    {
      "name" : "ipv4_option",
      "id" : 4,
      "header_type" : "ipv4_option_t",
      "metadata" : false,
      "pi_omit" : true
    },
    {
      "name" : "int_count",
      "id" : 5,
      "header_type" : "int_count_t",
      "metadata" : false,
      "pi_omit" : true
    },
    {
      "name" : "int_headers[0]",
      "id" : 6,
      "header_type" : "int_header_t",
      "metadata" : false,
      "pi_omit" : true
    },
    {
      "name" : "int_headers[1]",
      "id" : 7,
      "header_type" : "int_header_t",
      "metadata" : false,
      "pi_omit" : true
    },
    {
      "name" : "int_headers[2]",
      "id" : 8,
      "header_type" : "int_header_t",
      "metadata" : false,
      "pi_omit" : true
    },
    {
      "name" : "int_headers[3]",
      "id" : 9,
      "header_type" : "int_header_t",
      "metadata" : false,
      "pi_omit" : true
    },
    {
      "name" : "int_headers[4]",
      "id" : 10,
      "header_type" : "int_header_t",
      "metadata" : false,
      "pi_omit" : true
    }
  ],
  "header_stacks" : [
    {
      "name" : "int_headers",
      "id" : 0,
      "header_type" : "int_header_t",
      "size" : 5,
      "header_ids" : [6, 7, 8, 9, 10]
    }
  ],
  "header_union_types" : [],
  "header_unions" : [],
  "header_union_stacks" : [],
  "field_lists" : [
    {
      "id" : 1,
      "name" : "fl",
      "elements" : []
    },
    {
      "id" : 2,
      "name" : "fl_0",
      "elements" : []
    },
    {
      "id" : 3,
      "name" : "fl_1",
      "elements" : []
    }
  ],
  "errors" : [
    ["NoError", 0],
    ["PacketTooShort", 1],
    ["NoMatch", 2],
    ["StackOutOfBounds", 3],
    ["HeaderTooShort", 4],
    ["ParserTimeout", 5],
    ["ParserInvalidArgument", 6],
    ["IPHeaderWithoutOptions", 7]
  ],
  "enums" : [],
  "parsers" : [
    {
      "name" : "parser",
      "id" : 0,
      "init_state" : "start",
      "parse_states" : [
        {
          "name" : "start",
          "id" : 0,
          "parser_ops" : [
            {
              "parameters" : [
                {
                  "type" : "regular",
                  "value" : "ethernet"
                }
              ],
              "op" : "extract"
            }
          ],
          "transitions" : [
            {
              "type" : "hexstr",
              "value" : "0x0800",
              "mask" : null,
              "next_state" : "parse_ipv4"
            },
            {
              "type" : "default",
              "value" : null,
              "mask" : null,
              "next_state" : null
            }
          ],
          "transition_key" : [
            {
              "type" : "field",
              "value" : ["ethernet", "etherType"]
            }
          ]
        },
        {
          "name" : "parse_ipv4",
          "id" : 1,
          "parser_ops" : [
            {
              "parameters" : [
                {
                  "type" : "regular",
                  "value" : "ipv4"
                }
              ],
              "op" : "extract"
            },
            {
              "parameters" : [
                {
                  "type" : "field",
                  "value" : ["scalars", "tmp"]
                },
                {
                  "type" : "expression",
                  "value" : {
                    "type" : "expression",
                    "value" : {
                      "op" : "b2d",
                      "left" : null,
                      "right" : {
                        "type" : "expression",
                        "value" : {
                          "op" : ">=",
                          "left" : {
                            "type" : "field",
                            "value" : ["ipv4", "ihl"]
                          },
                          "right" : {
                            "type" : "hexstr",
                            "value" : "0x05"
                          }
                        }
                      }
                    }
                  }
                }
              ],
              "op" : "set"
            },
            {
              "parameters" : [
                {
                  "type" : "expression",
                  "value" : {
                    "op" : "d2b",
                    "left" : null,
                    "right" : {
                      "type" : "field",
                      "value" : ["scalars", "tmp"]
                    }
                  }
                },
                {
                  "type" : "hexstr",
                  "value" : "0x7"
                }
              ],
              "op" : "verify"
            }
          ],
          "transitions" : [
            {
              "type" : "hexstr",
              "value" : "0x05",
              "mask" : null,
              "next_state" : null
            },
            {
              "type" : "default",
              "value" : null,
              "mask" : null,
              "next_state" : "parse_ipv4_option"
            }
          ],
          "transition_key" : [
            {
              "type" : "field",
              "value" : ["ipv4", "ihl"]
            }
          ]
        },
        {
          "name" : "parse_ipv4_option",
          "id" : 2,
          "parser_ops" : [
            {
              "parameters" : [
                {
                  "type" : "regular",
                  "value" : "ipv4_option"
                }
              ],
              "op" : "extract"
            }
          ],
          "transitions" : [
            {
              "type" : "hexstr",
              "value" : "0x1f",
              "mask" : null,
              "next_state" : "parse_int"
            },
            {
              "type" : "default",
              "value" : null,
              "mask" : null,
              "next_state" : null
            }
          ],
          "transition_key" : [
            {
              "type" : "field",
              "value" : ["ipv4_option", "option"]
            }
          ]
        },
        {
          "name" : "parse_int",
          "id" : 3,
          "parser_ops" : [
            {
              "parameters" : [
                {
                  "type" : "regular",
                  "value" : "int_count"
                }
              ],
              "op" : "extract"
            },
            {
              "parameters" : [
                {
                  "type" : "field",
                  "value" : ["scalars", "userMetadata._parser_metadata_num_headers_remaining3"]
                },
                {
                  "type" : "field",
                  "value" : ["int_count", "num_switches"]
                }
              ],
              "op" : "set"
            }
          ],
          "transitions" : [
            {
              "type" : "hexstr",
              "value" : "0x0000",
              "mask" : null,
              "next_state" : null
            },
            {
              "type" : "default",
              "value" : null,
              "mask" : null,
              "next_state" : "parse_int_headers"
            }
          ],
          "transition_key" : [
            {
              "type" : "field",
              "value" : ["int_count", "num_switches"]
            }
          ]
        },
        {
          "name" : "parse_int_headers",
          "id" : 4,
          "parser_ops" : [
            {
              "parameters" : [
                {
                  "type" : "stack",
                  "value" : "int_headers"
                }
              ],
              "op" : "extract"
            },
            {
              "parameters" : [
                {
                  "type" : "field",
                  "value" : ["scalars", "userMetadata._parser_metadata_num_headers_remaining3"]
                },
                {
                  "type" : "expression",
                  "value" : {
                    "type" : "expression",
                    "value" : {
                      "op" : "&",
                      "left" : {
                        "type" : "expression",
                        "value" : {
                          "op" : "+",
                          "left" : {
                            "type" : "field",
                            "value" : ["scalars", "userMetadata._parser_metadata_num_headers_remaining3"]
                          },
                          "right" : {
                            "type" : "hexstr",
                            "value" : "0xffff"
                          }
                        }
                      },
                      "right" : {
                        "type" : "hexstr",
                        "value" : "0xffff"
                      }
                    }
                  }
                }
              ],
              "op" : "set"
            }
          ],
          "transitions" : [
            {
              "type" : "hexstr",
              "value" : "0x0000",
              "mask" : null,
              "next_state" : null
            },
            {
              "type" : "default",
              "value" : null,
              "mask" : null,
              "next_state" : "parse_int_headers"
            }
          ],
          "transition_key" : [
            {
              "type" : "field",
              "value" : ["scalars", "userMetadata._parser_metadata_num_headers_remaining3"]
            }
          ]
        }
      ]
    }
  ],
  "parse_vsets" : [],
  "deparsers" : [
    {
      "name" : "deparser",
      "id" : 0,
      "source_info" : {
        "filename" : "/home/yxy/p4/p4-utils/examples/1/scene2/standard-11/my/int.p4",
        "line" : 371,
        "column" : 8,
        "source_fragment" : "MyDeparser"
      },
      "order" : ["ethernet", "ipv4", "ipv4_option", "int_count", "int_headers[0]", "int_headers[1]", "int_headers[2]", "int_headers[3]", "int_headers[4]"],
      "primitives" : []
    }
  ],
  "meter_arrays" : [],
  "counter_arrays" : [],
  "register_arrays" : [
    {
      "name" : "usage",
      "id" : 0,
      "source_info" : {
        "filename" : "/home/yxy/p4/p4-utils/examples/1/scene2/standard-11/my/int.p4",
        "line" : 150,
        "column" : 25,
        "source_fragment" : "usage"
      },
      "size" : 32,
      "bitwidth" : 16
    },
    {
      "name" : "lambda_register",
      "id" : 1,
      "source_info" : {
        "filename" : "/home/yxy/p4/p4-utils/examples/1/scene2/standard-11/my/int.p4",
        "line" : 151,
        "column" : 21,
        "source_fragment" : "lambda_register"
      },
      "size" : 4,
      "bitwidth" : 32
    },
    {
      "name" : "my_register",
      "id" : 2,
      "source_info" : {
        "filename" : "/home/yxy/p4/p4-utils/examples/1/scene2/standard-11/my/int.p4",
        "line" : 152,
        "column" : 23,
        "source_fragment" : "my_register"
      },
      "size" : 28,
      "bitwidth" : 32
    }
  ],
  "calculations" : [
    {
      "name" : "calc",
      "id" : 0,
      "source_info" : {
        "filename" : "/home/yxy/p4/p4-utils/examples/1/scene2/standard-11/my/int.p4",
        "line" : 351,
        "column" : 8,
        "source_fragment" : "update_checksum( ..."
      },
      "algo" : "csum16",
      "input" : [
        {
          "type" : "field",
          "value" : ["ipv4", "version"]
        },
        {
          "type" : "field",
          "value" : ["ipv4", "ihl"]
        },
        {
          "type" : "field",
          "value" : ["ipv4", "dscp"]
        },
        {
          "type" : "field",
          "value" : ["ipv4", "tos"]
        },
        {
          "type" : "field",
          "value" : ["ipv4", "totalLen"]
        },
        {
          "type" : "field",
          "value" : ["ipv4", "identification"]
        },
        {
          "type" : "field",
          "value" : ["ipv4", "flags"]
        },
        {
          "type" : "field",
          "value" : ["ipv4", "fragOffset"]
        },
        {
          "type" : "field",
          "value" : ["ipv4", "ttl"]
        },
        {
          "type" : "field",
          "value" : ["ipv4", "protocol"]
        },
        {
          "type" : "field",
          "value" : ["ipv4", "srcAddr"]
        },
        {
          "type" : "field",
          "value" : ["ipv4", "dstAddr"]
        }
      ]
    }
  ],
  "learn_lists" : [],
  "actions" : [
    {
      "name" : "NoAction",
      "id" : 0,
      "runtime_data" : [],
      "primitives" : []
    },
    {
      "name" : "NoAction",
      "id" : 1,
      "runtime_data" : [],
      "primitives" : []
    },
    {
      "name" : "MyIngress.Check_VL",
      "id" : 2,
      "runtime_data" : [
        {
          "name" : "dst_vl",
          "bitwidth" : 16
        }
      ],
      "primitives" : [
        {
          "op" : "assign",
          "parameters" : [
            {
              "type" : "field",
              "value" : ["scalars", "userMetadata._dstVL2"]
            },
            {
              "type" : "runtime_data",
              "value" : 0
            }
          ],
          "source_info" : {
            "filename" : "/home/yxy/p4/p4-utils/examples/1/scene2/standard-11/my/int.p4",
            "line" : 163,
            "column" : 8,
            "source_fragment" : "meta.dstVL = dst_vl"
          }
        }
      ]
    },
    {
      "name" : "MyIngress.ipv4_forward",
      "id" : 3,
      "runtime_data" : [
        {
          "name" : "dstAddr",
          "bitwidth" : 48
        },
        {
          "name" : "port",
          "bitwidth" : 9
        }
      ],
      "primitives" : [
        {
          "op" : "assign",
          "parameters" : [
            {
              "type" : "field",
              "value" : ["ethernet", "dstAddr"]
            },
            {
              "type" : "runtime_data",
              "value" : 0
            }
          ],
          "source_info" : {
            "filename" : "/home/yxy/p4/p4-utils/examples/1/scene2/standard-11/my/int.p4",
            "line" : 168,
            "column" : 8,
            "source_fragment" : "hdr.ethernet.dstAddr = dstAddr"
          }
        },
        {
          "op" : "assign",
          "parameters" : [
            {
              "type" : "field",
              "value" : ["standard_metadata", "egress_spec"]
            },
            {
              "type" : "runtime_data",
              "value" : 1
            }
          ],
          "source_info" : {
            "filename" : "/home/yxy/p4/p4-utils/examples/1/scene2/standard-11/my/int.p4",
            "line" : 169,
            "column" : 8,
            "source_fragment" : "standard_metadata.egress_spec = port"
          }
        },
        {
          "op" : "assign",
          "parameters" : [
            {
              "type" : "field",
              "value" : ["ipv4", "ttl"]
            },
            {
              "type" : "expression",
              "value" : {
                "type" : "expression",
                "value" : {
                  "op" : "&",
                  "left" : {
                    "type" : "expression",
                    "value" : {
                      "op" : "+",
                      "left" : {
                        "type" : "field",
                        "value" : ["ipv4", "ttl"]
                      },
                      "right" : {
                        "type" : "hexstr",
                        "value" : "0xff"
                      }
                    }
                  },
                  "right" : {
                    "type" : "hexstr",
                    "value" : "0xff"
                  }
                }
              }
            }
          ],
          "source_info" : {
            "filename" : "/home/yxy/p4/p4-utils/examples/1/scene2/standard-11/my/int.p4",
            "line" : 170,
            "column" : 8,
            "source_fragment" : "hdr.ipv4.ttl = hdr.ipv4.ttl -1"
          }
        }
      ]
    },
    {
      "name" : "wrr765l10",
      "id" : 4,
      "runtime_data" : [],
      "primitives" : [
        {
          "op" : "assign",
          "parameters" : [
            {
              "type" : "field",
              "value" : ["scalars", "tmp_0"]
            },
            {
              "type" : "expression",
              "value" : {
                "type" : "expression",
                "value" : {
                  "op" : "&",
                  "left" : {
                    "type" : "expression",
                    "value" : {
                      "op" : "&",
                      "left" : {
                        "type" : "expression",
                        "value" : {
                          "op" : "+",
                          "left" : {
                            "type" : "hexstr",
                            "value" : "0x0007"
                          },
                          "right" : {
                            "type" : "expression",
                            "value" : {
                              "op" : "&",
                              "left" : {
                                "type" : "expression",
                                "value" : {
                                  "op" : "<<",
                                  "left" : {
                                    "type" : "field",
                                    "value" : ["scalars", "userMetadata._dstVL2"]
                                  },
                                  "right" : {
                                    "type" : "hexstr",
                                    "value" : "0x3"
                                  }
                                }
                              },
                              "right" : {
                                "type" : "hexstr",
                                "value" : "0xffff"
                              }
                            }
                          }
                        }
                      },
                      "right" : {
                        "type" : "hexstr",
                        "value" : "0xffff"
                      }
                    }
                  },
                  "right" : {
                    "type" : "hexstr",
                    "value" : "0xffffffff"
                  }
                }
              }
            }
          ],
          "source_info" : {
            "filename" : "/home/yxy/p4/p4-utils/examples/1/scene2/standard-11/my/wrr765.p4",
            "line" : 10,
            "column" : 16,
            "source_fragment" : "(bit<32>)(7 + 8*meta.dstVL)"
          }
        },
        {
          "op" : "assign",
          "parameters" : [
            {
              "type" : "field",
              "value" : ["scalars", "tmp_1"]
            },
            {
              "type" : "expression",
              "value" : {
                "type" : "expression",
                "value" : {
                  "op" : "&",
                  "left" : {
                    "type" : "expression",
                    "value" : {
                      "op" : "+",
                      "left" : {
                        "type" : "field",
                        "value" : ["scalars", "userMetadata._curr_usage0"]
                      },
                      "right" : {
                        "type" : "hexstr",
                        "value" : "0x0001"
                      }
                    }
                  },
                  "right" : {
                    "type" : "hexstr",
                    "value" : "0xffff"
                  }
                }
              }
            }
          ],
          "source_info" : {
            "filename" : "/home/yxy/p4/p4-utils/examples/1/scene2/standard-11/my/wrr765.p4",
            "line" : 10,
            "column" : 45,
            "source_fragment" : "meta.curr_usage+1"
          }
        },
        {
          "op" : "register_write",
          "parameters" : [
            {
              "type" : "register_array",
              "value" : "usage"
            },
            {
              "type" : "field",
              "value" : ["scalars", "tmp_0"]
            },
            {
              "type" : "field",
              "value" : ["scalars", "tmp_1"]
            }
          ],
          "source_info" : {
            "filename" : "/home/yxy/p4/p4-utils/examples/1/scene2/standard-11/my/wrr765.p4",
            "line" : 10,
            "column" : 4,
            "source_fragment" : "usage.write((bit<32>)(7 + 8*meta.dstVL), meta.curr_usage+1)"
          }
        },
        {
          "op" : "assign",
          "parameters" : [
            {
              "type" : "field",
              "value" : ["standard_metadata", "priority"]
            },
            {
              "type" : "hexstr",
              "value" : "0x07"
            }
          ],
          "source_info" : {
            "filename" : "/home/yxy/p4/p4-utils/examples/1/scene2/standard-11/my/wrr765.p4",
            "line" : 11,
            "column" : 4,
            "source_fragment" : "standard_metadata.priority = 7"
          }
        }
      ]
    },
    {
      "name" : "wrr765l17",
      "id" : 5,
      "runtime_data" : [],
      "primitives" : [
        {
          "op" : "assign",
          "parameters" : [
            {
              "type" : "field",
              "value" : ["scalars", "tmp_2"]
            },
            {
              "type" : "expression",
              "value" : {
                "type" : "expression",
                "value" : {
                  "op" : "&",
                  "left" : {
                    "type" : "expression",
                    "value" : {
                      "op" : "&",
                      "left" : {
                        "type" : "expression",
                        "value" : {
                          "op" : "+",
                          "left" : {
                            "type" : "hexstr",
                            "value" : "0x0006"
                          },
                          "right" : {
                            "type" : "expression",
                            "value" : {
                              "op" : "&",
                              "left" : {
                                "type" : "expression",
                                "value" : {
                                  "op" : "<<",
                                  "left" : {
                                    "type" : "field",
                                    "value" : ["scalars", "userMetadata._dstVL2"]
                                  },
                                  "right" : {
                                    "type" : "hexstr",
                                    "value" : "0x3"
                                  }
                                }
                              },
                              "right" : {
                                "type" : "hexstr",
                                "value" : "0xffff"
                              }
                            }
                          }
                        }
                      },
                      "right" : {
                        "type" : "hexstr",
                        "value" : "0xffff"
                      }
                    }
                  },
                  "right" : {
                    "type" : "hexstr",
                    "value" : "0xffffffff"
                  }
                }
              }
            }
          ],
          "source_info" : {
            "filename" : "/home/yxy/p4/p4-utils/examples/1/scene2/standard-11/my/wrr765.p4",
            "line" : 17,
            "column" : 20,
            "source_fragment" : "(bit<32>)(6 + 8*meta.dstVL)"
          }
        },
        {
          "op" : "assign",
          "parameters" : [
            {
              "type" : "field",
              "value" : ["scalars", "tmp_3"]
            },
            {
              "type" : "expression",
              "value" : {
                "type" : "expression",
                "value" : {
                  "op" : "&",
                  "left" : {
                    "type" : "expression",
                    "value" : {
                      "op" : "+",
                      "left" : {
                        "type" : "field",
                        "value" : ["scalars", "userMetadata._curr_usage0"]
                      },
                      "right" : {
                        "type" : "hexstr",
                        "value" : "0x0001"
                      }
                    }
                  },
                  "right" : {
                    "type" : "hexstr",
                    "value" : "0xffff"
                  }
                }
              }
            }
          ],
          "source_info" : {
            "filename" : "/home/yxy/p4/p4-utils/examples/1/scene2/standard-11/my/wrr765.p4",
            "line" : 17,
            "column" : 49,
            "source_fragment" : "meta.curr_usage+1"
          }
        },
        {
          "op" : "register_write",
          "parameters" : [
            {
              "type" : "register_array",
              "value" : "usage"
            },
            {
              "type" : "field",
              "value" : ["scalars", "tmp_2"]
            },
            {
              "type" : "field",
              "value" : ["scalars", "tmp_3"]
            }
          ],
          "source_info" : {
            "filename" : "/home/yxy/p4/p4-utils/examples/1/scene2/standard-11/my/wrr765.p4",
            "line" : 17,
            "column" : 8,
            "source_fragment" : "usage.write((bit<32>)(6 + 8*meta.dstVL), meta.curr_usage+1)"
          }
        },
        {
          "op" : "assign",
          "parameters" : [
            {
              "type" : "field",
              "value" : ["standard_metadata", "priority"]
            },
            {
              "type" : "hexstr",
              "value" : "0x06"
            }
          ],
          "source_info" : {
            "filename" : "/home/yxy/p4/p4-utils/examples/1/scene2/standard-11/my/wrr765.p4",
            "line" : 18,
            "column" : 8,
            "source_fragment" : "standard_metadata.priority = 6"
          }
        }
      ]
    },
    {
      "name" : "wrr765l24",
      "id" : 6,
      "runtime_data" : [],
      "primitives" : [
        {
          "op" : "assign",
          "parameters" : [
            {
              "type" : "field",
              "value" : ["scalars", "tmp_4"]
            },
            {
              "type" : "expression",
              "value" : {
                "type" : "expression",
                "value" : {
                  "op" : "&",
                  "left" : {
                    "type" : "expression",
                    "value" : {
                      "op" : "&",
                      "left" : {
                        "type" : "expression",
                        "value" : {
                          "op" : "+",
                          "left" : {
                            "type" : "hexstr",
                            "value" : "0x0005"
                          },
                          "right" : {
                            "type" : "expression",
                            "value" : {
                              "op" : "&",
                              "left" : {
                                "type" : "expression",
                                "value" : {
                                  "op" : "<<",
                                  "left" : {
                                    "type" : "field",
                                    "value" : ["scalars", "userMetadata._dstVL2"]
                                  },
                                  "right" : {
                                    "type" : "hexstr",
                                    "value" : "0x3"
                                  }
                                }
                              },
                              "right" : {
                                "type" : "hexstr",
                                "value" : "0xffff"
                              }
                            }
                          }
                        }
                      },
                      "right" : {
                        "type" : "hexstr",
                        "value" : "0xffff"
                      }
                    }
                  },
                  "right" : {
                    "type" : "hexstr",
                    "value" : "0xffffffff"
                  }
                }
              }
            }
          ],
          "source_info" : {
            "filename" : "/home/yxy/p4/p4-utils/examples/1/scene2/standard-11/my/wrr765.p4",
            "line" : 24,
            "column" : 24,
            "source_fragment" : "(bit<32>)(5 + 8*meta.dstVL)"
          }
        },
        {
          "op" : "assign",
          "parameters" : [
            {
              "type" : "field",
              "value" : ["scalars", "tmp_5"]
            },
            {
              "type" : "expression",
              "value" : {
                "type" : "expression",
                "value" : {
                  "op" : "&",
                  "left" : {
                    "type" : "expression",
                    "value" : {
                      "op" : "+",
                      "left" : {
                        "type" : "field",
                        "value" : ["scalars", "userMetadata._curr_usage0"]
                      },
                      "right" : {
                        "type" : "hexstr",
                        "value" : "0x0001"
                      }
                    }
                  },
                  "right" : {
                    "type" : "hexstr",
                    "value" : "0xffff"
                  }
                }
              }
            }
          ],
          "source_info" : {
            "filename" : "/home/yxy/p4/p4-utils/examples/1/scene2/standard-11/my/wrr765.p4",
            "line" : 24,
            "column" : 53,
            "source_fragment" : "meta.curr_usage+1"
          }
        },
        {
          "op" : "register_write",
          "parameters" : [
            {
              "type" : "register_array",
              "value" : "usage"
            },
            {
              "type" : "field",
              "value" : ["scalars", "tmp_4"]
            },
            {
              "type" : "field",
              "value" : ["scalars", "tmp_5"]
            }
          ],
          "source_info" : {
            "filename" : "/home/yxy/p4/p4-utils/examples/1/scene2/standard-11/my/wrr765.p4",
            "line" : 24,
            "column" : 12,
            "source_fragment" : "usage.write((bit<32>)(5 + 8*meta.dstVL), meta.curr_usage+1)"
          }
        },
        {
          "op" : "assign",
          "parameters" : [
            {
              "type" : "field",
              "value" : ["standard_metadata", "priority"]
            },
            {
              "type" : "hexstr",
              "value" : "0x05"
            }
          ],
          "source_info" : {
            "filename" : "/home/yxy/p4/p4-utils/examples/1/scene2/standard-11/my/wrr765.p4",
            "line" : 25,
            "column" : 12,
            "source_fragment" : "standard_metadata.priority = 5"
          }
        }
      ]
    },
    {
      "name" : "wrr765l27",
      "id" : 7,
      "runtime_data" : [],
      "primitives" : [
        {
          "op" : "assign",
          "parameters" : [
            {
              "type" : "field",
              "value" : ["scalars", "tmp_6"]
            },
            {
              "type" : "expression",
              "value" : {
                "type" : "expression",
                "value" : {
                  "op" : "&",
                  "left" : {
                    "type" : "expression",
                    "value" : {
                      "op" : "&",
                      "left" : {
                        "type" : "expression",
                        "value" : {
                          "op" : "+",
                          "left" : {
                            "type" : "hexstr",
                            "value" : "0x0005"
                          },
                          "right" : {
                            "type" : "expression",
                            "value" : {
                              "op" : "&",
                              "left" : {
                                "type" : "expression",
                                "value" : {
                                  "op" : "<<",
                                  "left" : {
                                    "type" : "field",
                                    "value" : ["scalars", "userMetadata._dstVL2"]
                                  },
                                  "right" : {
                                    "type" : "hexstr",
                                    "value" : "0x3"
                                  }
                                }
                              },
                              "right" : {
                                "type" : "hexstr",
                                "value" : "0xffff"
                              }
                            }
                          }
                        }
                      },
                      "right" : {
                        "type" : "hexstr",
                        "value" : "0xffff"
                      }
                    }
                  },
                  "right" : {
                    "type" : "hexstr",
                    "value" : "0xffffffff"
                  }
                }
              }
            }
          ],
          "source_info" : {
            "filename" : "/home/yxy/p4/p4-utils/examples/1/scene2/standard-11/my/wrr765.p4",
            "line" : 27,
            "column" : 24,
            "source_fragment" : "(bit<32>)(5 + 8*meta.dstVL)"
          }
        },
        {
          "op" : "assign",
          "parameters" : [
            {
              "type" : "field",
              "value" : ["scalars", "tmp_7"]
            },
            {
              "type" : "expression",
              "value" : {
                "type" : "expression",
                "value" : {
                  "op" : "&",
                  "left" : {
                    "type" : "expression",
                    "value" : {
                      "op" : "+",
                      "left" : {
                        "type" : "field",
                        "value" : ["scalars", "userMetadata._curr_usage0"]
                      },
                      "right" : {
                        "type" : "hexstr",
                        "value" : "0x0001"
                      }
                    }
                  },
                  "right" : {
                    "type" : "hexstr",
                    "value" : "0xffff"
                  }
                }
              }
            }
          ],
          "source_info" : {
            "filename" : "/home/yxy/p4/p4-utils/examples/1/scene2/standard-11/my/wrr765.p4",
            "line" : 27,
            "column" : 53,
            "source_fragment" : "meta.curr_usage+1"
          }
        },
        {
          "op" : "register_write",
          "parameters" : [
            {
              "type" : "register_array",
              "value" : "usage"
            },
            {
              "type" : "field",
              "value" : ["scalars", "tmp_6"]
            },
            {
              "type" : "field",
              "value" : ["scalars", "tmp_7"]
            }
          ],
          "source_info" : {
            "filename" : "/home/yxy/p4/p4-utils/examples/1/scene2/standard-11/my/wrr765.p4",
            "line" : 27,
            "column" : 12,
            "source_fragment" : "usage.write((bit<32>)(5 + 8*meta.dstVL), meta.curr_usage+1)"
          }
        },
        {
          "op" : "assign",
          "parameters" : [
            {
              "type" : "field",
              "value" : ["standard_metadata", "priority"]
            },
            {
              "type" : "hexstr",
              "value" : "0x05"
            }
          ],
          "source_info" : {
            "filename" : "/home/yxy/p4/p4-utils/examples/1/scene2/standard-11/my/wrr765.p4",
            "line" : 28,
            "column" : 12,
            "source_fragment" : "standard_metadata.priority = 5"
          }
        }
      ]
    },
    {
      "name" : "wrr765l22",
      "id" : 8,
      "runtime_data" : [],
      "primitives" : [
        {
          "op" : "assign",
          "parameters" : [
            {
              "type" : "field",
              "value" : ["scalars", "tmp_8"]
            },
            {
              "type" : "expression",
              "value" : {
                "type" : "expression",
                "value" : {
                  "op" : "&",
                  "left" : {
                    "type" : "expression",
                    "value" : {
                      "op" : "&",
                      "left" : {
                        "type" : "expression",
                        "value" : {
                          "op" : "+",
                          "left" : {
                            "type" : "hexstr",
                            "value" : "0x0005"
                          },
                          "right" : {
                            "type" : "expression",
                            "value" : {
                              "op" : "&",
                              "left" : {
                                "type" : "expression",
                                "value" : {
                                  "op" : "<<",
                                  "left" : {
                                    "type" : "field",
                                    "value" : ["scalars", "userMetadata._dstVL2"]
                                  },
                                  "right" : {
                                    "type" : "hexstr",
                                    "value" : "0x3"
                                  }
                                }
                              },
                              "right" : {
                                "type" : "hexstr",
                                "value" : "0xffff"
                              }
                            }
                          }
                        }
                      },
                      "right" : {
                        "type" : "hexstr",
                        "value" : "0xffff"
                      }
                    }
                  },
                  "right" : {
                    "type" : "hexstr",
                    "value" : "0xffffffff"
                  }
                }
              }
            }
          ],
          "source_info" : {
            "filename" : "/home/yxy/p4/p4-utils/examples/1/scene2/standard-11/my/wrr765.p4",
            "line" : 22,
            "column" : 36,
            "source_fragment" : "(bit<32>)(5 + 8*meta.dstVL)"
          }
        },
        {
          "op" : "register_read",
          "parameters" : [
            {
              "type" : "field",
              "value" : ["scalars", "userMetadata._curr_usage0"]
            },
            {
              "type" : "register_array",
              "value" : "usage"
            },
            {
              "type" : "field",
              "value" : ["scalars", "tmp_8"]
            }
          ],
          "source_info" : {
            "filename" : "/home/yxy/p4/p4-utils/examples/1/scene2/standard-11/my/wrr765.p4",
            "line" : 22,
            "column" : 8,
            "source_fragment" : "usage.read(meta.curr_usage, (bit<32>)(5 + 8*meta.dstVL))"
          }
        }
      ]
    },
    {
      "name" : "wrr765l15",
      "id" : 9,
      "runtime_data" : [],
      "primitives" : [
        {
          "op" : "assign",
          "parameters" : [
            {
              "type" : "field",
              "value" : ["scalars", "tmp_9"]
            },
            {
              "type" : "expression",
              "value" : {
                "type" : "expression",
                "value" : {
                  "op" : "&",
                  "left" : {
                    "type" : "expression",
                    "value" : {
                      "op" : "&",
                      "left" : {
                        "type" : "expression",
                        "value" : {
                          "op" : "+",
                          "left" : {
                            "type" : "hexstr",
                            "value" : "0x0006"
                          },
                          "right" : {
                            "type" : "expression",
                            "value" : {
                              "op" : "&",
                              "left" : {
                                "type" : "expression",
                                "value" : {
                                  "op" : "<<",
                                  "left" : {
                                    "type" : "field",
                                    "value" : ["scalars", "userMetadata._dstVL2"]
                                  },
                                  "right" : {
                                    "type" : "hexstr",
                                    "value" : "0x3"
                                  }
                                }
                              },
                              "right" : {
                                "type" : "hexstr",
                                "value" : "0xffff"
                              }
                            }
                          }
                        }
                      },
                      "right" : {
                        "type" : "hexstr",
                        "value" : "0xffff"
                      }
                    }
                  },
                  "right" : {
                    "type" : "hexstr",
                    "value" : "0xffffffff"
                  }
                }
              }
            }
          ],
          "source_info" : {
            "filename" : "/home/yxy/p4/p4-utils/examples/1/scene2/standard-11/my/wrr765.p4",
            "line" : 15,
            "column" : 32,
            "source_fragment" : "(bit<32>)(6 + 8*meta.dstVL)"
          }
        },
        {
          "op" : "register_read",
          "parameters" : [
            {
              "type" : "field",
              "value" : ["scalars", "userMetadata._curr_usage0"]
            },
            {
              "type" : "register_array",
              "value" : "usage"
            },
            {
              "type" : "field",
              "value" : ["scalars", "tmp_9"]
            }
          ],
          "source_info" : {
            "filename" : "/home/yxy/p4/p4-utils/examples/1/scene2/standard-11/my/wrr765.p4",
            "line" : 15,
            "column" : 4,
            "source_fragment" : "usage.read(meta.curr_usage, (bit<32>)(6 + 8*meta.dstVL))"
          }
        }
      ]
    },
    {
      "name" : "int208",
      "id" : 10,
      "runtime_data" : [],
      "primitives" : [
        {
          "op" : "assign",
          "parameters" : [
            {
              "type" : "field",
              "value" : ["scalars", "tmp_10"]
            },
            {
              "type" : "expression",
              "value" : {
                "type" : "expression",
                "value" : {
                  "op" : "&",
                  "left" : {
                    "type" : "field",
                    "value" : ["scalars", "userMetadata._dstVL2"]
                  },
                  "right" : {
                    "type" : "hexstr",
                    "value" : "0xffffffff"
                  }
                }
              }
            }
          ],
          "source_info" : {
            "filename" : "/home/yxy/p4/p4-utils/examples/1/scene2/standard-11/my/int.p4",
            "line" : 208,
            "column" : 37,
            "source_fragment" : "(bit<32>)meta.dstVL"
          }
        },
        {
          "op" : "register_read",
          "parameters" : [
            {
              "type" : "field",
              "value" : ["scalars", "num_0"]
            },
            {
              "type" : "register_array",
              "value" : "lambda_register"
            },
            {
              "type" : "field",
              "value" : ["scalars", "tmp_10"]
            }
          ],
          "source_info" : {
            "filename" : "/home/yxy/p4/p4-utils/examples/1/scene2/standard-11/my/int.p4",
            "line" : 208,
            "column" : 12,
            "source_fragment" : "lambda_register.read(num,(bit<32>)meta.dstVL)"
          }
        },
        {
          "op" : "assign",
          "parameters" : [
            {
              "type" : "field",
              "value" : ["scalars", "tmp_11"]
            },
            {
              "type" : "expression",
              "value" : {
                "type" : "expression",
                "value" : {
                  "op" : "&",
                  "left" : {
                    "type" : "field",
                    "value" : ["scalars", "userMetadata._dstVL2"]
                  },
                  "right" : {
                    "type" : "hexstr",
                    "value" : "0xffffffff"
                  }
                }
              }
            }
          ],
          "source_info" : {
            "filename" : "/home/yxy/p4/p4-utils/examples/1/scene2/standard-11/my/int.p4",
            "line" : 209,
            "column" : 34,
            "source_fragment" : "(bit<32>)meta.dstVL"
          }
        },
        {
          "op" : "assign",
          "parameters" : [
            {
              "type" : "field",
              "value" : ["scalars", "tmp_12"]
            },
            {
              "type" : "expression",
              "value" : {
                "type" : "expression",
                "value" : {
                  "op" : "&",
                  "left" : {
                    "type" : "expression",
                    "value" : {
                      "op" : "+",
                      "left" : {
                        "type" : "field",
                        "value" : ["scalars", "num_0"]
                      },
                      "right" : {
                        "type" : "hexstr",
                        "value" : "0x00000001"
                      }
                    }
                  },
                  "right" : {
                    "type" : "hexstr",
                    "value" : "0xffffffff"
                  }
                }
              }
            }
          ],
          "source_info" : {
            "filename" : "/home/yxy/p4/p4-utils/examples/1/scene2/standard-11/my/int.p4",
            "line" : 209,
            "column" : 54,
            "source_fragment" : "num+1"
          }
        },
        {
          "op" : "register_write",
          "parameters" : [
            {
              "type" : "register_array",
              "value" : "lambda_register"
            },
            {
              "type" : "field",
              "value" : ["scalars", "tmp_11"]
            },
            {
              "type" : "field",
              "value" : ["scalars", "tmp_12"]
            }
          ],
          "source_info" : {
            "filename" : "/home/yxy/p4/p4-utils/examples/1/scene2/standard-11/my/int.p4",
            "line" : 209,
            "column" : 12,
            "source_fragment" : "lambda_register.write((bit<32>)meta.dstVL,num+1)"
          }
        },
        {
          "op" : "assign",
          "parameters" : [
            {
              "type" : "field",
              "value" : ["scalars", "tmp_13"]
            },
            {
              "type" : "expression",
              "value" : {
                "type" : "expression",
                "value" : {
                  "op" : "&",
                  "left" : {
                    "type" : "expression",
                    "value" : {
                      "op" : "+",
                      "left" : {
                        "type" : "expression",
                        "value" : {
                          "op" : "&",
                          "left" : {
                            "type" : "expression",
                            "value" : {
                              "op" : "*",
                              "left" : {
                                "type" : "expression",
                                "value" : {
                                  "op" : "&",
                                  "left" : {
                                    "type" : "field",
                                    "value" : ["scalars", "userMetadata._dstVL2"]
                                  },
                                  "right" : {
                                    "type" : "hexstr",
                                    "value" : "0xffffffff"
                                  }
                                }
                              },
                              "right" : {
                                "type" : "hexstr",
                                "value" : "0x00000007"
                              }
                            }
                          },
                          "right" : {
                            "type" : "hexstr",
                            "value" : "0xffffffff"
                          }
                        }
                      },
                      "right" : {
                        "type" : "hexstr",
                        "value" : "0x00000002"
                      }
                    }
                  },
                  "right" : {
                    "type" : "hexstr",
                    "value" : "0xffffffff"
                  }
                }
              }
            }
          ],
          "source_info" : {
            "filename" : "/home/yxy/p4/p4-utils/examples/1/scene2/standard-11/my/int.p4",
            "line" : 212,
            "column" : 31,
            "source_fragment" : "(bit<32>)meta.dstVL*7+2"
          }
        },
        {
          "op" : "register_read",
          "parameters" : [
            {
              "type" : "field",
              "value" : ["scalars", "q_0"]
            },
            {
              "type" : "register_array",
              "value" : "my_register"
            },
            {
              "type" : "field",
              "value" : ["scalars", "tmp_13"]
            }
          ],
          "source_info" : {
            "filename" : "/home/yxy/p4/p4-utils/examples/1/scene2/standard-11/my/int.p4",
            "line" : 212,
            "column" : 12,
            "source_fragment" : "my_register.read(q,(bit<32>)meta.dstVL*7+2)"
          }
        },
        {
          "op" : "assign",
          "parameters" : [
            {
              "type" : "field",
              "value" : ["scalars", "tmp_14"]
            },
            {
              "type" : "expression",
              "value" : {
                "type" : "expression",
                "value" : {
                  "op" : "&",
                  "left" : {
                    "type" : "expression",
                    "value" : {
                      "op" : "+",
                      "left" : {
                        "type" : "expression",
                        "value" : {
                          "op" : "&",
                          "left" : {
                            "type" : "expression",
                            "value" : {
                              "op" : "*",
                              "left" : {
                                "type" : "expression",
                                "value" : {
                                  "op" : "&",
                                  "left" : {
                                    "type" : "field",
                                    "value" : ["scalars", "userMetadata._dstVL2"]
                                  },
                                  "right" : {
                                    "type" : "hexstr",
                                    "value" : "0xffffffff"
                                  }
                                }
                              },
                              "right" : {
                                "type" : "hexstr",
                                "value" : "0x00000007"
                              }
                            }
                          },
                          "right" : {
                            "type" : "hexstr",
                            "value" : "0xffffffff"
                          }
                        }
                      },
                      "right" : {
                        "type" : "hexstr",
                        "value" : "0x00000002"
                      }
                    }
                  },
                  "right" : {
                    "type" : "hexstr",
                    "value" : "0xffffffff"
                  }
                }
              }
            }
          ],
          "source_info" : {
            "filename" : "/home/yxy/p4/p4-utils/examples/1/scene2/standard-11/my/int.p4",
            "line" : 213,
            "column" : 30,
            "source_fragment" : "(bit<32>)meta.dstVL*7+2"
          }
        },
        {
          "op" : "assign",
          "parameters" : [
            {
              "type" : "field",
              "value" : ["scalars", "tmp_15"]
            },
            {
              "type" : "expression",
              "value" : {
                "type" : "expression",
                "value" : {
                  "op" : "&",
                  "left" : {
                    "type" : "expression",
                    "value" : {
                      "op" : "+",
                      "left" : {
                        "type" : "field",
                        "value" : ["scalars", "q_0"]
                      },
                      "right" : {
                        "type" : "hexstr",
                        "value" : "0x00000001"
                      }
                    }
                  },
                  "right" : {
                    "type" : "hexstr",
                    "value" : "0xffffffff"
                  }
                }
              }
            }
          ],
          "source_info" : {
            "filename" : "/home/yxy/p4/p4-utils/examples/1/scene2/standard-11/my/int.p4",
            "line" : 213,
            "column" : 54,
            "source_fragment" : "q+1"
          }
        },
        {
          "op" : "register_write",
          "parameters" : [
            {
              "type" : "register_array",
              "value" : "my_register"
            },
            {
              "type" : "field",
              "value" : ["scalars", "tmp_14"]
            },
            {
              "type" : "field",
              "value" : ["scalars", "tmp_15"]
            }
          ],
          "source_info" : {
            "filename" : "/home/yxy/p4/p4-utils/examples/1/scene2/standard-11/my/int.p4",
            "line" : 213,
            "column" : 12,
            "source_fragment" : "my_register.write((bit<32>)meta.dstVL*7+2,q+1)"
          }
        },
        {
          "op" : "assign",
          "parameters" : [
            {
              "type" : "field",
              "value" : ["scalars", "tmp_16"]
            },
            {
              "type" : "expression",
              "value" : {
                "type" : "expression",
                "value" : {
                  "op" : "&",
                  "left" : {
                    "type" : "expression",
                    "value" : {
                      "op" : "+",
                      "left" : {
                        "type" : "expression",
                        "value" : {
                          "op" : "&",
                          "left" : {
                            "type" : "expression",
                            "value" : {
                              "op" : "*",
                              "left" : {
                                "type" : "expression",
                                "value" : {
                                  "op" : "&",
                                  "left" : {
                                    "type" : "field",
                                    "value" : ["scalars", "userMetadata._dstVL2"]
                                  },
                                  "right" : {
                                    "type" : "hexstr",
                                    "value" : "0xffffffff"
                                  }
                                }
                              },
                              "right" : {
                                "type" : "hexstr",
                                "value" : "0x00000007"
                              }
                            }
                          },
                          "right" : {
                            "type" : "hexstr",
                            "value" : "0xffffffff"
                          }
                        }
                      },
                      "right" : {
                        "type" : "hexstr",
                        "value" : "0x00000003"
                      }
                    }
                  },
                  "right" : {
                    "type" : "hexstr",
                    "value" : "0xffffffff"
                  }
                }
              }
            }
          ],
          "source_info" : {
            "filename" : "/home/yxy/p4/p4-utils/examples/1/scene2/standard-11/my/int.p4",
            "line" : 216,
            "column" : 40,
            "source_fragment" : "(bit<32>)meta.dstVL*7+3"
          }
        },
        {
          "op" : "register_read",
          "parameters" : [
            {
              "type" : "field",
              "value" : ["scalars", "userMetadata._omega5"]
            },
            {
              "type" : "register_array",
              "value" : "my_register"
            },
            {
              "type" : "field",
              "value" : ["scalars", "tmp_16"]
            }
          ],
          "source_info" : {
            "filename" : "/home/yxy/p4/p4-utils/examples/1/scene2/standard-11/my/int.p4",
            "line" : 216,
            "column" : 12,
            "source_fragment" : "my_register.read(meta.omega,(bit<32>)meta.dstVL*7+3)"
          }
        },
        {
          "op" : "assign",
          "parameters" : [
            {
              "type" : "field",
              "value" : ["scalars", "tmp_17"]
            },
            {
              "type" : "expression",
              "value" : {
                "type" : "expression",
                "value" : {
                  "op" : "&",
                  "left" : {
                    "type" : "expression",
                    "value" : {
                      "op" : "&",
                      "left" : {
                        "type" : "expression",
                        "value" : {
                          "op" : "+",
                          "left" : {
                            "type" : "hexstr",
                            "value" : "0x0007"
                          },
                          "right" : {
                            "type" : "expression",
                            "value" : {
                              "op" : "&",
                              "left" : {
                                "type" : "expression",
                                "value" : {
                                  "op" : "<<",
                                  "left" : {
                                    "type" : "field",
                                    "value" : ["scalars", "userMetadata._dstVL2"]
                                  },
                                  "right" : {
                                    "type" : "hexstr",
                                    "value" : "0x3"
                                  }
                                }
                              },
                              "right" : {
                                "type" : "hexstr",
                                "value" : "0xffff"
                              }
                            }
                          }
                        }
                      },
                      "right" : {
                        "type" : "hexstr",
                        "value" : "0xffff"
                      }
                    }
                  },
                  "right" : {
                    "type" : "hexstr",
                    "value" : "0xffffffff"
                  }
                }
              }
            }
          ],
          "source_info" : {
            "filename" : "/home/yxy/p4/p4-utils/examples/1/scene2/standard-11/my/wrr765.p4",
            "line" : 8,
            "column" : 28,
            "source_fragment" : "(bit<32>)(7 + 8*meta.dstVL)"
          }
        },
        {
          "op" : "register_read",
          "parameters" : [
            {
              "type" : "field",
              "value" : ["scalars", "userMetadata._curr_usage0"]
            },
            {
              "type" : "register_array",
              "value" : "usage"
            },
            {
              "type" : "field",
              "value" : ["scalars", "tmp_17"]
            }
          ],
          "source_info" : {
            "filename" : "/home/yxy/p4/p4-utils/examples/1/scene2/standard-11/my/wrr765.p4",
            "line" : 8,
            "column" : 0,
            "source_fragment" : "usage.read(meta.curr_usage, (bit<32>)(7 + 8*meta.dstVL))"
          }
        }
      ]
    },
    {
      "name" : "NoAction",
      "id" : 11,
      "runtime_data" : [],
      "primitives" : []
    },
    {
      "name" : "MyEgress.mark_ecn",
      "id" : 12,
      "runtime_data" : [],
      "primitives" : [
        {
          "op" : "assign",
          "parameters" : [
            {
              "type" : "field",
              "value" : ["ipv4", "tos"]
            },
            {
              "type" : "hexstr",
              "value" : "0x03"
            }
          ],
          "source_info" : {
            "filename" : "/home/yxy/p4/p4-utils/examples/1/scene2/standard-11/my/int.p4",
            "line" : 232,
            "column" : 8,
            "source_fragment" : "hdr.ipv4.tos = 3"
          }
        }
      ]
    },
    {
      "name" : "MyEgress.add_int_header",
      "id" : 13,
      "runtime_data" : [
        {
          "name" : "swid",
          "bitwidth" : 32
        }
      ],
      "primitives" : [
        {
          "op" : "assign",
          "parameters" : [
            {
              "type" : "field",
              "value" : ["int_count", "num_switches"]
            },
            {
              "type" : "expression",
              "value" : {
                "type" : "expression",
                "value" : {
                  "op" : "&",
                  "left" : {
                    "type" : "expression",
                    "value" : {
                      "op" : "+",
                      "left" : {
                        "type" : "field",
                        "value" : ["int_count", "num_switches"]
                      },
                      "right" : {
                        "type" : "hexstr",
                        "value" : "0x0001"
                      }
                    }
                  },
                  "right" : {
                    "type" : "hexstr",
                    "value" : "0xffff"
                  }
                }
              }
            }
          ],
          "source_info" : {
            "filename" : "/home/yxy/p4/p4-utils/examples/1/scene2/standard-11/my/int.p4",
            "line" : 237,
            "column" : 8,
            "source_fragment" : "hdr.int_count.num_switches = hdr.int_count.num_switches + 1"
          }
        },
        {
          "op" : "push",
          "parameters" : [
            {
              "type" : "header_stack",
              "value" : "int_headers"
            },
            {
              "type" : "hexstr",
              "value" : "0x1"
            }
          ],
          "source_info" : {
            "filename" : "/home/yxy/p4/p4-utils/examples/1/scene2/standard-11/my/int.p4",
            "line" : 238,
            "column" : 8,
            "source_fragment" : "hdr.int_headers.push_front(1)"
          }
        },
        {
          "op" : "add_header",
          "parameters" : [
            {
              "type" : "header",
              "value" : "int_headers[0]"
            }
          ],
          "source_info" : {
            "filename" : "/home/yxy/p4/p4-utils/examples/1/scene2/standard-11/my/int.p4",
            "line" : 241,
            "column" : 8,
            "source_fragment" : "hdr.int_headers[0].setValid()"
          }
        },
        {
          "op" : "assign",
          "parameters" : [
            {
              "type" : "field",
              "value" : ["int_headers[0]", "qdepth"]
            },
            {
              "type" : "expression",
              "value" : {
                "type" : "expression",
                "value" : {
                  "op" : "&",
                  "left" : {
                    "type" : "field",
                    "value" : ["standard_metadata", "deq_qdepth"]
                  },
                  "right" : {
                    "type" : "hexstr",
                    "value" : "0xffffffff"
                  }
                }
              }
            }
          ],
          "source_info" : {
            "filename" : "/home/yxy/p4/p4-utils/examples/1/scene2/standard-11/my/int.p4",
            "line" : 243,
            "column" : 8,
            "source_fragment" : "hdr.int_headers[0].qdepth = (bit<32>)standard_metadata.deq_qdepth"
          }
        },
        {
          "op" : "assign",
          "parameters" : [
            {
              "type" : "field",
              "value" : ["scalars", "tmp_18"]
            },
            {
              "type" : "expression",
              "value" : {
                "type" : "expression",
                "value" : {
                  "op" : "&",
                  "left" : {
                    "type" : "expression",
                    "value" : {
                      "op" : "+",
                      "left" : {
                        "type" : "expression",
                        "value" : {
                          "op" : "&",
                          "left" : {
                            "type" : "expression",
                            "value" : {
                              "op" : "*",
                              "left" : {
                                "type" : "expression",
                                "value" : {
                                  "op" : "&",
                                  "left" : {
                                    "type" : "field",
                                    "value" : ["scalars", "userMetadata._dstVL2"]
                                  },
                                  "right" : {
                                    "type" : "hexstr",
                                    "value" : "0xffffffff"
                                  }
                                }
                              },
                              "right" : {
                                "type" : "hexstr",
                                "value" : "0x00000007"
                              }
                            }
                          },
                          "right" : {
                            "type" : "hexstr",
                            "value" : "0xffffffff"
                          }
                        }
                      },
                      "right" : {
                        "type" : "hexstr",
                        "value" : "0x00000005"
                      }
                    }
                  },
                  "right" : {
                    "type" : "hexstr",
                    "value" : "0xffffffff"
                  }
                }
              }
            }
          ],
          "source_info" : {
            "filename" : "/home/yxy/p4/p4-utils/examples/1/scene2/standard-11/my/int.p4",
            "line" : 245,
            "column" : 52,
            "source_fragment" : "(bit<32>)meta.dstVL*7+5"
          }
        },
        {
          "op" : "register_read",
          "parameters" : [
            {
              "type" : "field",
              "value" : ["int_headers[0]", "lambda1"]
            },
            {
              "type" : "register_array",
              "value" : "my_register"
            },
            {
              "type" : "field",
              "value" : ["scalars", "tmp_18"]
            }
          ],
          "source_info" : {
            "filename" : "/home/yxy/p4/p4-utils/examples/1/scene2/standard-11/my/int.p4",
            "line" : 245,
            "column" : 8,
            "source_fragment" : "my_register.read(hdr.int_headers[0].lambda1,(bit<32>)meta.dstVL*7+5)"
          }
        },
        {
          "op" : "assign",
          "parameters" : [
            {
              "type" : "field",
              "value" : ["scalars", "tmp_19"]
            },
            {
              "type" : "expression",
              "value" : {
                "type" : "expression",
                "value" : {
                  "op" : "&",
                  "left" : {
                    "type" : "expression",
                    "value" : {
                      "op" : "+",
                      "left" : {
                        "type" : "expression",
                        "value" : {
                          "op" : "&",
                          "left" : {
                            "type" : "expression",
                            "value" : {
                              "op" : "*",
                              "left" : {
                                "type" : "expression",
                                "value" : {
                                  "op" : "&",
                                  "left" : {
                                    "type" : "field",
                                    "value" : ["scalars", "userMetadata._dstVL2"]
                                  },
                                  "right" : {
                                    "type" : "hexstr",
                                    "value" : "0xffffffff"
                                  }
                                }
                              },
                              "right" : {
                                "type" : "hexstr",
                                "value" : "0x00000007"
                              }
                            }
                          },
                          "right" : {
                            "type" : "hexstr",
                            "value" : "0xffffffff"
                          }
                        }
                      },
                      "right" : {
                        "type" : "hexstr",
                        "value" : "0x00000006"
                      }
                    }
                  },
                  "right" : {
                    "type" : "hexstr",
                    "value" : "0xffffffff"
                  }
                }
              }
            }
          ],
          "source_info" : {
            "filename" : "/home/yxy/p4/p4-utils/examples/1/scene2/standard-11/my/int.p4",
            "line" : 246,
            "column" : 52,
            "source_fragment" : "(bit<32>)meta.dstVL*7+6"
          }
        },
        {
          "op" : "register_read",
          "parameters" : [
            {
              "type" : "field",
              "value" : ["int_headers[0]", "lambda2"]
            },
            {
              "type" : "register_array",
              "value" : "my_register"
            },
            {
              "type" : "field",
              "value" : ["scalars", "tmp_19"]
            }
          ],
          "source_info" : {
            "filename" : "/home/yxy/p4/p4-utils/examples/1/scene2/standard-11/my/int.p4",
            "line" : 246,
            "column" : 8,
            "source_fragment" : "my_register.read(hdr.int_headers[0].lambda2,(bit<32>)meta.dstVL*7+6)"
          }
        },
        {
          "op" : "assign",
          "parameters" : [
            {
              "type" : "field",
              "value" : ["ipv4", "ihl"]
            },
            {
              "type" : "expression",
              "value" : {
                "type" : "expression",
                "value" : {
                  "op" : "&",
                  "left" : {
                    "type" : "expression",
                    "value" : {
                      "op" : "+",
                      "left" : {
                        "type" : "field",
                        "value" : ["ipv4", "ihl"]
                      },
                      "right" : {
                        "type" : "hexstr",
                        "value" : "0x03"
                      }
                    }
                  },
                  "right" : {
                    "type" : "hexstr",
                    "value" : "0x0f"
                  }
                }
              }
            }
          ],
          "source_info" : {
            "filename" : "/home/yxy/p4/p4-utils/examples/1/scene2/standard-11/my/int.p4",
            "line" : 248,
            "column" : 8,
            "source_fragment" : "hdr.ipv4.ihl = hdr.ipv4.ihl + 3"
          }
        },
        {
          "op" : "assign",
          "parameters" : [
            {
              "type" : "field",
              "value" : ["ipv4", "totalLen"]
            },
            {
              "type" : "expression",
              "value" : {
                "type" : "expression",
                "value" : {
                  "op" : "&",
                  "left" : {
                    "type" : "expression",
                    "value" : {
                      "op" : "+",
                      "left" : {
                        "type" : "field",
                        "value" : ["ipv4", "totalLen"]
                      },
                      "right" : {
                        "type" : "hexstr",
                        "value" : "0x000c"
                      }
                    }
                  },
                  "right" : {
                    "type" : "hexstr",
                    "value" : "0xffff"
                  }
                }
              }
            }
          ],
          "source_info" : {
            "filename" : "/home/yxy/p4/p4-utils/examples/1/scene2/standard-11/my/int.p4",
            "line" : 249,
            "column" : 8,
            "source_fragment" : "hdr.ipv4.totalLen = hdr.ipv4.totalLen + 12"
          }
        },
        {
          "op" : "assign",
          "parameters" : [
            {
              "type" : "field",
              "value" : ["ipv4_option", "optionLength"]
            },
            {
              "type" : "expression",
              "value" : {
                "type" : "expression",
                "value" : {
                  "op" : "&",
                  "left" : {
                    "type" : "expression",
                    "value" : {
                      "op" : "+",
                      "left" : {
                        "type" : "field",
                        "value" : ["ipv4_option", "optionLength"]
                      },
                      "right" : {
                        "type" : "hexstr",
                        "value" : "0x0c"
                      }
                    }
                  },
                  "right" : {
                    "type" : "hexstr",
                    "value" : "0xff"
                  }
                }
              }
            }
          ],
          "source_info" : {
            "filename" : "/home/yxy/p4/p4-utils/examples/1/scene2/standard-11/my/int.p4",
            "line" : 250,
            "column" : 8,
            "source_fragment" : "hdr.ipv4_option.optionLength = hdr.ipv4_option.optionLength + 12"
          }
        }
      ]
    },
    {
      "name" : "int282",
      "id" : 14,
      "runtime_data" : [],
      "primitives" : [
        {
          "op" : "assign",
          "parameters" : [
            {
              "type" : "field",
              "value" : ["scalars", "userMetadata._below_usage1"]
            },
            {
              "type" : "hexstr",
              "value" : "0x0000"
            }
          ],
          "source_info" : {
            "filename" : "/home/yxy/p4/p4-utils/examples/1/scene2/standard-11/my/int.p4",
            "line" : 282,
            "column" : 16,
            "source_fragment" : "meta.below_usage = 0"
          }
        }
      ]
    },
    {
      "name" : "int285",
      "id" : 15,
      "runtime_data" : [],
      "primitives" : [
        {
          "op" : "assign",
          "parameters" : [
            {
              "type" : "field",
              "value" : ["scalars", "tmp_20"]
            },
            {
              "type" : "expression",
              "value" : {
                "type" : "expression",
                "value" : {
                  "op" : "&",
                  "left" : {
                    "type" : "expression",
                    "value" : {
                      "op" : "+",
                      "left" : {
                        "type" : "expression",
                        "value" : {
                          "op" : "&",
                          "left" : {
                            "type" : "expression",
                            "value" : {
                              "op" : "+",
                              "left" : {
                                "type" : "expression",
                                "value" : {
                                  "op" : "&",
                                  "left" : {
                                    "type" : "field",
                                    "value" : ["standard_metadata", "priority"]
                                  },
                                  "right" : {
                                    "type" : "hexstr",
                                    "value" : "0xffffffff"
                                  }
                                }
                              },
                              "right" : {
                                "type" : "hexstr",
                                "value" : "0xffffffff"
                              }
                            }
                          },
                          "right" : {
                            "type" : "hexstr",
                            "value" : "0xffffffff"
                          }
                        }
                      },
                      "right" : {
                        "type" : "expression",
                        "value" : {
                          "op" : "&",
                          "left" : {
                            "type" : "expression",
                            "value" : {
                              "op" : "&",
                              "left" : {
                                "type" : "expression",
                                "value" : {
                                  "op" : "<<",
                                  "left" : {
                                    "type" : "field",
                                    "value" : ["scalars", "userMetadata._dstVL2"]
                                  },
                                  "right" : {
                                    "type" : "hexstr",
                                    "value" : "0x3"
                                  }
                                }
                              },
                              "right" : {
                                "type" : "hexstr",
                                "value" : "0xffff"
                              }
                            }
                          },
                          "right" : {
                            "type" : "hexstr",
                            "value" : "0xffffffff"
                          }
                        }
                      }
                    }
                  },
                  "right" : {
                    "type" : "hexstr",
                    "value" : "0xffffffff"
                  }
                }
              }
            }
          ],
          "source_info" : {
            "filename" : "/home/yxy/p4/p4-utils/examples/1/scene2/standard-11/my/int.p4",
            "line" : 285,
            "column" : 45,
            "source_fragment" : "(bit<32>)(standard_metadata.priority)-1 + (bit<32>)(8*meta.dstVL)"
          }
        },
        {
          "op" : "register_read",
          "parameters" : [
            {
              "type" : "field",
              "value" : ["scalars", "userMetadata._below_usage1"]
            },
            {
              "type" : "register_array",
              "value" : "usage"
            },
            {
              "type" : "field",
              "value" : ["scalars", "tmp_20"]
            }
          ],
          "source_info" : {
            "filename" : "/home/yxy/p4/p4-utils/examples/1/scene2/standard-11/my/int.p4",
            "line" : 285,
            "column" : 16,
            "source_fragment" : "usage.read(meta.below_usage, (bit<32>)(standard_metadata.priority)-1 + (bit<32>)(8*meta.dstVL))"
          }
        }
      ]
    },
    {
      "name" : "int267",
      "id" : 16,
      "runtime_data" : [],
      "primitives" : [
        {
          "op" : "assign",
          "parameters" : [
            {
              "type" : "field",
              "value" : ["scalars", "tmp_21"]
            },
            {
              "type" : "expression",
              "value" : {
                "type" : "expression",
                "value" : {
                  "op" : "&",
                  "left" : {
                    "type" : "expression",
                    "value" : {
                      "op" : "+",
                      "left" : {
                        "type" : "expression",
                        "value" : {
                          "op" : "&",
                          "left" : {
                            "type" : "expression",
                            "value" : {
                              "op" : "*",
                              "left" : {
                                "type" : "expression",
                                "value" : {
                                  "op" : "&",
                                  "left" : {
                                    "type" : "field",
                                    "value" : ["scalars", "userMetadata._dstVL2"]
                                  },
                                  "right" : {
                                    "type" : "hexstr",
                                    "value" : "0xffffffff"
                                  }
                                }
                              },
                              "right" : {
                                "type" : "hexstr",
                                "value" : "0x00000007"
                              }
                            }
                          },
                          "right" : {
                            "type" : "hexstr",
                            "value" : "0xffffffff"
                          }
                        }
                      },
                      "right" : {
                        "type" : "hexstr",
                        "value" : "0x00000002"
                      }
                    }
                  },
                  "right" : {
                    "type" : "hexstr",
                    "value" : "0xffffffff"
                  }
                }
              }
            }
          ],
          "source_info" : {
            "filename" : "/home/yxy/p4/p4-utils/examples/1/scene2/standard-11/my/int.p4",
            "line" : 267,
            "column" : 38,
            "source_fragment" : "(bit<32>)meta.dstVL*7+2"
          }
        },
        {
          "op" : "register_read",
          "parameters" : [
            {
              "type" : "field",
              "value" : ["scalars", "userMetadata._num4"]
            },
            {
              "type" : "register_array",
              "value" : "my_register"
            },
            {
              "type" : "field",
              "value" : ["scalars", "tmp_21"]
            }
          ],
          "source_info" : {
            "filename" : "/home/yxy/p4/p4-utils/examples/1/scene2/standard-11/my/int.p4",
            "line" : 267,
            "column" : 12,
            "source_fragment" : "my_register.read(meta.num,(bit<32>)meta.dstVL*7+2)"
          }
        },
        {
          "op" : "assign",
          "parameters" : [
            {
              "type" : "field",
              "value" : ["scalars", "tmp_22"]
            },
            {
              "type" : "expression",
              "value" : {
                "type" : "expression",
                "value" : {
                  "op" : "&",
                  "left" : {
                    "type" : "expression",
                    "value" : {
                      "op" : "+",
                      "left" : {
                        "type" : "expression",
                        "value" : {
                          "op" : "&",
                          "left" : {
                            "type" : "expression",
                            "value" : {
                              "op" : "*",
                              "left" : {
                                "type" : "expression",
                                "value" : {
                                  "op" : "&",
                                  "left" : {
                                    "type" : "field",
                                    "value" : ["scalars", "userMetadata._dstVL2"]
                                  },
                                  "right" : {
                                    "type" : "hexstr",
                                    "value" : "0xffffffff"
                                  }
                                }
                              },
                              "right" : {
                                "type" : "hexstr",
                                "value" : "0x00000007"
                              }
                            }
                          },
                          "right" : {
                            "type" : "hexstr",
                            "value" : "0xffffffff"
                          }
                        }
                      },
                      "right" : {
                        "type" : "hexstr",
                        "value" : "0x00000002"
                      }
                    }
                  },
                  "right" : {
                    "type" : "hexstr",
                    "value" : "0xffffffff"
                  }
                }
              }
            }
          ],
          "source_info" : {
            "filename" : "/home/yxy/p4/p4-utils/examples/1/scene2/standard-11/my/int.p4",
            "line" : 269,
            "column" : 30,
            "source_fragment" : "(bit<32>)meta.dstVL*7+2"
          }
        },
        {
          "op" : "assign",
          "parameters" : [
            {
              "type" : "field",
              "value" : ["scalars", "tmp_23"]
            },
            {
              "type" : "expression",
              "value" : {
                "type" : "expression",
                "value" : {
                  "op" : "&",
                  "left" : {
                    "type" : "expression",
                    "value" : {
                      "op" : "+",
                      "left" : {
                        "type" : "field",
                        "value" : ["scalars", "userMetadata._num4"]
                      },
                      "right" : {
                        "type" : "hexstr",
                        "value" : "0xffffffff"
                      }
                    }
                  },
                  "right" : {
                    "type" : "hexstr",
                    "value" : "0xffffffff"
                  }
                }
              }
            }
          ],
          "source_info" : {
            "filename" : "/home/yxy/p4/p4-utils/examples/1/scene2/standard-11/my/int.p4",
            "line" : 269,
            "column" : 54,
            "source_fragment" : "meta.num-1"
          }
        },
        {
          "op" : "register_write",
          "parameters" : [
            {
              "type" : "register_array",
              "value" : "my_register"
            },
            {
              "type" : "field",
              "value" : ["scalars", "tmp_22"]
            },
            {
              "type" : "field",
              "value" : ["scalars", "tmp_23"]
            }
          ],
          "source_info" : {
            "filename" : "/home/yxy/p4/p4-utils/examples/1/scene2/standard-11/my/int.p4",
            "line" : 269,
            "column" : 12,
            "source_fragment" : "my_register.write((bit<32>)meta.dstVL*7+2,meta.num-1)"
          }
        },
        {
          "op" : "assign",
          "parameters" : [
            {
              "type" : "field",
              "value" : ["scalars", "tmp_24"]
            },
            {
              "type" : "expression",
              "value" : {
                "type" : "expression",
                "value" : {
                  "op" : "&",
                  "left" : {
                    "type" : "expression",
                    "value" : {
                      "op" : "+",
                      "left" : {
                        "type" : "expression",
                        "value" : {
                          "op" : "&",
                          "left" : {
                            "type" : "expression",
                            "value" : {
                              "op" : "*",
                              "left" : {
                                "type" : "expression",
                                "value" : {
                                  "op" : "&",
                                  "left" : {
                                    "type" : "field",
                                    "value" : ["scalars", "userMetadata._dstVL2"]
                                  },
                                  "right" : {
                                    "type" : "hexstr",
                                    "value" : "0xffffffff"
                                  }
                                }
                              },
                              "right" : {
                                "type" : "hexstr",
                                "value" : "0x00000007"
                              }
                            }
                          },
                          "right" : {
                            "type" : "hexstr",
                            "value" : "0xffffffff"
                          }
                        }
                      },
                      "right" : {
                        "type" : "hexstr",
                        "value" : "0x00000001"
                      }
                    }
                  },
                  "right" : {
                    "type" : "hexstr",
                    "value" : "0xffffffff"
                  }
                }
              }
            }
          ],
          "source_info" : {
            "filename" : "/home/yxy/p4/p4-utils/examples/1/scene2/standard-11/my/int.p4",
            "line" : 273,
            "column" : 30,
            "source_fragment" : "(bit<32>)meta.dstVL*7+1"
          }
        },
        {
          "op" : "register_write",
          "parameters" : [
            {
              "type" : "register_array",
              "value" : "my_register"
            },
            {
              "type" : "field",
              "value" : ["scalars", "tmp_24"]
            },
            {
              "type" : "field",
              "value" : ["standard_metadata", "deq_timedelta"]
            }
          ],
          "source_info" : {
            "filename" : "/home/yxy/p4/p4-utils/examples/1/scene2/standard-11/my/int.p4",
            "line" : 273,
            "column" : 12,
            "source_fragment" : "my_register.write((bit<32>)meta.dstVL*7+1, standard_metadata.deq_timedelta)"
          }
        },
        {
          "op" : "assign",
          "parameters" : [
            {
              "type" : "field",
              "value" : ["scalars", "tmp_25"]
            },
            {
              "type" : "expression",
              "value" : {
                "type" : "expression",
                "value" : {
                  "op" : "&",
                  "left" : {
                    "type" : "expression",
                    "value" : {
                      "op" : "+",
                      "left" : {
                        "type" : "expression",
                        "value" : {
                          "op" : "&",
                          "left" : {
                            "type" : "field",
                            "value" : ["standard_metadata", "priority"]
                          },
                          "right" : {
                            "type" : "hexstr",
                            "value" : "0xffffffff"
                          }
                        }
                      },
                      "right" : {
                        "type" : "expression",
                        "value" : {
                          "op" : "&",
                          "left" : {
                            "type" : "expression",
                            "value" : {
                              "op" : "&",
                              "left" : {
                                "type" : "expression",
                                "value" : {
                                  "op" : "<<",
                                  "left" : {
                                    "type" : "field",
                                    "value" : ["scalars", "userMetadata._dstVL2"]
                                  },
                                  "right" : {
                                    "type" : "hexstr",
                                    "value" : "0x3"
                                  }
                                }
                              },
                              "right" : {
                                "type" : "hexstr",
                                "value" : "0xffff"
                              }
                            }
                          },
                          "right" : {
                            "type" : "hexstr",
                            "value" : "0xffffffff"
                          }
                        }
                      }
                    }
                  },
                  "right" : {
                    "type" : "hexstr",
                    "value" : "0xffffffff"
                  }
                }
              }
            }
          ],
          "source_info" : {
            "filename" : "/home/yxy/p4/p4-utils/examples/1/scene2/standard-11/my/int.p4",
            "line" : 277,
            "column" : 40,
            "source_fragment" : "(bit<32>)(standard_metadata.priority) + (bit<32>)(8*meta.dstVL)"
          }
        },
        {
          "op" : "register_read",
          "parameters" : [
            {
              "type" : "field",
              "value" : ["scalars", "userMetadata._curr_usage0"]
            },
            {
              "type" : "register_array",
              "value" : "usage"
            },
            {
              "type" : "field",
              "value" : ["scalars", "tmp_25"]
            }
          ],
          "source_info" : {
            "filename" : "/home/yxy/p4/p4-utils/examples/1/scene2/standard-11/my/int.p4",
            "line" : 277,
            "column" : 12,
            "source_fragment" : "usage.read(meta.curr_usage, (bit<32>)(standard_metadata.priority) + (bit<32>)(8*meta.dstVL))"
          }
        }
      ]
    },
    {
      "name" : "int290",
      "id" : 17,
      "runtime_data" : [],
      "primitives" : [
        {
          "op" : "assign",
          "parameters" : [
            {
              "type" : "field",
              "value" : ["scalars", "tmp_26"]
            },
            {
              "type" : "expression",
              "value" : {
                "type" : "expression",
                "value" : {
                  "op" : "&",
                  "left" : {
                    "type" : "expression",
                    "value" : {
                      "op" : "&",
                      "left" : {
                        "type" : "expression",
                        "value" : {
                          "op" : "<<",
                          "left" : {
                            "type" : "field",
                            "value" : ["scalars", "userMetadata._dstVL2"]
                          },
                          "right" : {
                            "type" : "hexstr",
                            "value" : "0x3"
                          }
                        }
                      },
                      "right" : {
                        "type" : "hexstr",
                        "value" : "0xffff"
                      }
                    }
                  },
                  "right" : {
                    "type" : "hexstr",
                    "value" : "0xffffffff"
                  }
                }
              }
            }
          ],
          "source_info" : {
            "filename" : "/home/yxy/p4/p4-utils/examples/1/scene2/standard-11/my/int.p4",
            "line" : 290,
            "column" : 32,
            "source_fragment" : "(bit<32>)(0 + 8*meta.dstVL)"
          }
        },
        {
          "op" : "register_write",
          "parameters" : [
            {
              "type" : "register_array",
              "value" : "usage"
            },
            {
              "type" : "field",
              "value" : ["scalars", "tmp_26"]
            },
            {
              "type" : "hexstr",
              "value" : "0x0000"
            }
          ],
          "source_info" : {
            "filename" : "/home/yxy/p4/p4-utils/examples/1/scene2/standard-11/my/int.p4",
            "line" : 290,
            "column" : 20,
            "source_fragment" : "usage.write((bit<32>)(0 + 8*meta.dstVL), 0)"
          }
        },
        {
          "op" : "assign",
          "parameters" : [
            {
              "type" : "field",
              "value" : ["scalars", "tmp_27"]
            },
            {
              "type" : "expression",
              "value" : {
                "type" : "expression",
                "value" : {
                  "op" : "&",
                  "left" : {
                    "type" : "expression",
                    "value" : {
                      "op" : "&",
                      "left" : {
                        "type" : "expression",
                        "value" : {
                          "op" : "+",
                          "left" : {
                            "type" : "hexstr",
                            "value" : "0x0001"
                          },
                          "right" : {
                            "type" : "expression",
                            "value" : {
                              "op" : "&",
                              "left" : {
                                "type" : "expression",
                                "value" : {
                                  "op" : "<<",
                                  "left" : {
                                    "type" : "field",
                                    "value" : ["scalars", "userMetadata._dstVL2"]
                                  },
                                  "right" : {
                                    "type" : "hexstr",
                                    "value" : "0x3"
                                  }
                                }
                              },
                              "right" : {
                                "type" : "hexstr",
                                "value" : "0xffff"
                              }
                            }
                          }
                        }
                      },
                      "right" : {
                        "type" : "hexstr",
                        "value" : "0xffff"
                      }
                    }
                  },
                  "right" : {
                    "type" : "hexstr",
                    "value" : "0xffffffff"
                  }
                }
              }
            }
          ],
          "source_info" : {
            "filename" : "/home/yxy/p4/p4-utils/examples/1/scene2/standard-11/my/int.p4",
            "line" : 291,
            "column" : 32,
            "source_fragment" : "(bit<32>)(1 + 8*meta.dstVL)"
          }
        },
        {
          "op" : "register_write",
          "parameters" : [
            {
              "type" : "register_array",
              "value" : "usage"
            },
            {
              "type" : "field",
              "value" : ["scalars", "tmp_27"]
            },
            {
              "type" : "hexstr",
              "value" : "0x0000"
            }
          ],
          "source_info" : {
            "filename" : "/home/yxy/p4/p4-utils/examples/1/scene2/standard-11/my/int.p4",
            "line" : 291,
            "column" : 20,
            "source_fragment" : "usage.write((bit<32>)(1 + 8*meta.dstVL), 0)"
          }
        },
        {
          "op" : "assign",
          "parameters" : [
            {
              "type" : "field",
              "value" : ["scalars", "tmp_28"]
            },
            {
              "type" : "expression",
              "value" : {
                "type" : "expression",
                "value" : {
                  "op" : "&",
                  "left" : {
                    "type" : "expression",
                    "value" : {
                      "op" : "&",
                      "left" : {
                        "type" : "expression",
                        "value" : {
                          "op" : "+",
                          "left" : {
                            "type" : "hexstr",
                            "value" : "0x0002"
                          },
                          "right" : {
                            "type" : "expression",
                            "value" : {
                              "op" : "&",
                              "left" : {
                                "type" : "expression",
                                "value" : {
                                  "op" : "<<",
                                  "left" : {
                                    "type" : "field",
                                    "value" : ["scalars", "userMetadata._dstVL2"]
                                  },
                                  "right" : {
                                    "type" : "hexstr",
                                    "value" : "0x3"
                                  }
                                }
                              },
                              "right" : {
                                "type" : "hexstr",
                                "value" : "0xffff"
                              }
                            }
                          }
                        }
                      },
                      "right" : {
                        "type" : "hexstr",
                        "value" : "0xffff"
                      }
                    }
                  },
                  "right" : {
                    "type" : "hexstr",
                    "value" : "0xffffffff"
                  }
                }
              }
            }
          ],
          "source_info" : {
            "filename" : "/home/yxy/p4/p4-utils/examples/1/scene2/standard-11/my/int.p4",
            "line" : 292,
            "column" : 32,
            "source_fragment" : "(bit<32>)(2 + 8*meta.dstVL)"
          }
        },
        {
          "op" : "register_write",
          "parameters" : [
            {
              "type" : "register_array",
              "value" : "usage"
            },
            {
              "type" : "field",
              "value" : ["scalars", "tmp_28"]
            },
            {
              "type" : "hexstr",
              "value" : "0x0000"
            }
          ],
          "source_info" : {
            "filename" : "/home/yxy/p4/p4-utils/examples/1/scene2/standard-11/my/int.p4",
            "line" : 292,
            "column" : 20,
            "source_fragment" : "usage.write((bit<32>)(2 + 8*meta.dstVL), 0)"
          }
        },
        {
          "op" : "assign",
          "parameters" : [
            {
              "type" : "field",
              "value" : ["scalars", "tmp_29"]
            },
            {
              "type" : "expression",
              "value" : {
                "type" : "expression",
                "value" : {
                  "op" : "&",
                  "left" : {
                    "type" : "expression",
                    "value" : {
                      "op" : "&",
                      "left" : {
                        "type" : "expression",
                        "value" : {
                          "op" : "+",
                          "left" : {
                            "type" : "hexstr",
                            "value" : "0x0003"
                          },
                          "right" : {
                            "type" : "expression",
                            "value" : {
                              "op" : "&",
                              "left" : {
                                "type" : "expression",
                                "value" : {
                                  "op" : "<<",
                                  "left" : {
                                    "type" : "field",
                                    "value" : ["scalars", "userMetadata._dstVL2"]
                                  },
                                  "right" : {
                                    "type" : "hexstr",
                                    "value" : "0x3"
                                  }
                                }
                              },
                              "right" : {
                                "type" : "hexstr",
                                "value" : "0xffff"
                              }
                            }
                          }
                        }
                      },
                      "right" : {
                        "type" : "hexstr",
                        "value" : "0xffff"
                      }
                    }
                  },
                  "right" : {
                    "type" : "hexstr",
                    "value" : "0xffffffff"
                  }
                }
              }
            }
          ],
          "source_info" : {
            "filename" : "/home/yxy/p4/p4-utils/examples/1/scene2/standard-11/my/int.p4",
            "line" : 293,
            "column" : 32,
            "source_fragment" : "(bit<32>)(3 + 8*meta.dstVL)"
          }
        },
        {
          "op" : "register_write",
          "parameters" : [
            {
              "type" : "register_array",
              "value" : "usage"
            },
            {
              "type" : "field",
              "value" : ["scalars", "tmp_29"]
            },
            {
              "type" : "hexstr",
              "value" : "0x0000"
            }
          ],
          "source_info" : {
            "filename" : "/home/yxy/p4/p4-utils/examples/1/scene2/standard-11/my/int.p4",
            "line" : 293,
            "column" : 20,
            "source_fragment" : "usage.write((bit<32>)(3 + 8*meta.dstVL), 0)"
          }
        },
        {
          "op" : "assign",
          "parameters" : [
            {
              "type" : "field",
              "value" : ["scalars", "tmp_30"]
            },
            {
              "type" : "expression",
              "value" : {
                "type" : "expression",
                "value" : {
                  "op" : "&",
                  "left" : {
                    "type" : "expression",
                    "value" : {
                      "op" : "&",
                      "left" : {
                        "type" : "expression",
                        "value" : {
                          "op" : "+",
                          "left" : {
                            "type" : "hexstr",
                            "value" : "0x0004"
                          },
                          "right" : {
                            "type" : "expression",
                            "value" : {
                              "op" : "&",
                              "left" : {
                                "type" : "expression",
                                "value" : {
                                  "op" : "<<",
                                  "left" : {
                                    "type" : "field",
                                    "value" : ["scalars", "userMetadata._dstVL2"]
                                  },
                                  "right" : {
                                    "type" : "hexstr",
                                    "value" : "0x3"
                                  }
                                }
                              },
                              "right" : {
                                "type" : "hexstr",
                                "value" : "0xffff"
                              }
                            }
                          }
                        }
                      },
                      "right" : {
                        "type" : "hexstr",
                        "value" : "0xffff"
                      }
                    }
                  },
                  "right" : {
                    "type" : "hexstr",
                    "value" : "0xffffffff"
                  }
                }
              }
            }
          ],
          "source_info" : {
            "filename" : "/home/yxy/p4/p4-utils/examples/1/scene2/standard-11/my/int.p4",
            "line" : 294,
            "column" : 32,
            "source_fragment" : "(bit<32>)(4 + 8*meta.dstVL)"
          }
        },
        {
          "op" : "register_write",
          "parameters" : [
            {
              "type" : "register_array",
              "value" : "usage"
            },
            {
              "type" : "field",
              "value" : ["scalars", "tmp_30"]
            },
            {
              "type" : "hexstr",
              "value" : "0x0000"
            }
          ],
          "source_info" : {
            "filename" : "/home/yxy/p4/p4-utils/examples/1/scene2/standard-11/my/int.p4",
            "line" : 294,
            "column" : 20,
            "source_fragment" : "usage.write((bit<32>)(4 + 8*meta.dstVL), 0)"
          }
        },
        {
          "op" : "assign",
          "parameters" : [
            {
              "type" : "field",
              "value" : ["scalars", "tmp_31"]
            },
            {
              "type" : "expression",
              "value" : {
                "type" : "expression",
                "value" : {
                  "op" : "&",
                  "left" : {
                    "type" : "expression",
                    "value" : {
                      "op" : "&",
                      "left" : {
                        "type" : "expression",
                        "value" : {
                          "op" : "+",
                          "left" : {
                            "type" : "hexstr",
                            "value" : "0x0005"
                          },
                          "right" : {
                            "type" : "expression",
                            "value" : {
                              "op" : "&",
                              "left" : {
                                "type" : "expression",
                                "value" : {
                                  "op" : "<<",
                                  "left" : {
                                    "type" : "field",
                                    "value" : ["scalars", "userMetadata._dstVL2"]
                                  },
                                  "right" : {
                                    "type" : "hexstr",
                                    "value" : "0x3"
                                  }
                                }
                              },
                              "right" : {
                                "type" : "hexstr",
                                "value" : "0xffff"
                              }
                            }
                          }
                        }
                      },
                      "right" : {
                        "type" : "hexstr",
                        "value" : "0xffff"
                      }
                    }
                  },
                  "right" : {
                    "type" : "hexstr",
                    "value" : "0xffffffff"
                  }
                }
              }
            }
          ],
          "source_info" : {
            "filename" : "/home/yxy/p4/p4-utils/examples/1/scene2/standard-11/my/int.p4",
            "line" : 295,
            "column" : 32,
            "source_fragment" : "(bit<32>)(5 + 8*meta.dstVL)"
          }
        },
        {
          "op" : "register_write",
          "parameters" : [
            {
              "type" : "register_array",
              "value" : "usage"
            },
            {
              "type" : "field",
              "value" : ["scalars", "tmp_31"]
            },
            {
              "type" : "hexstr",
              "value" : "0x0000"
            }
          ],
          "source_info" : {
            "filename" : "/home/yxy/p4/p4-utils/examples/1/scene2/standard-11/my/int.p4",
            "line" : 295,
            "column" : 20,
            "source_fragment" : "usage.write((bit<32>)(5 + 8*meta.dstVL), 0)"
          }
        },
        {
          "op" : "assign",
          "parameters" : [
            {
              "type" : "field",
              "value" : ["scalars", "tmp_32"]
            },
            {
              "type" : "expression",
              "value" : {
                "type" : "expression",
                "value" : {
                  "op" : "&",
                  "left" : {
                    "type" : "expression",
                    "value" : {
                      "op" : "&",
                      "left" : {
                        "type" : "expression",
                        "value" : {
                          "op" : "+",
                          "left" : {
                            "type" : "hexstr",
                            "value" : "0x0006"
                          },
                          "right" : {
                            "type" : "expression",
                            "value" : {
                              "op" : "&",
                              "left" : {
                                "type" : "expression",
                                "value" : {
                                  "op" : "<<",
                                  "left" : {
                                    "type" : "field",
                                    "value" : ["scalars", "userMetadata._dstVL2"]
                                  },
                                  "right" : {
                                    "type" : "hexstr",
                                    "value" : "0x3"
                                  }
                                }
                              },
                              "right" : {
                                "type" : "hexstr",
                                "value" : "0xffff"
                              }
                            }
                          }
                        }
                      },
                      "right" : {
                        "type" : "hexstr",
                        "value" : "0xffff"
                      }
                    }
                  },
                  "right" : {
                    "type" : "hexstr",
                    "value" : "0xffffffff"
                  }
                }
              }
            }
          ],
          "source_info" : {
            "filename" : "/home/yxy/p4/p4-utils/examples/1/scene2/standard-11/my/int.p4",
            "line" : 296,
            "column" : 32,
            "source_fragment" : "(bit<32>)(6 + 8*meta.dstVL)"
          }
        },
        {
          "op" : "register_write",
          "parameters" : [
            {
              "type" : "register_array",
              "value" : "usage"
            },
            {
              "type" : "field",
              "value" : ["scalars", "tmp_32"]
            },
            {
              "type" : "hexstr",
              "value" : "0x0000"
            }
          ],
          "source_info" : {
            "filename" : "/home/yxy/p4/p4-utils/examples/1/scene2/standard-11/my/int.p4",
            "line" : 296,
            "column" : 20,
            "source_fragment" : "usage.write((bit<32>)(6 + 8*meta.dstVL), 0)"
          }
        },
        {
          "op" : "assign",
          "parameters" : [
            {
              "type" : "field",
              "value" : ["scalars", "tmp_33"]
            },
            {
              "type" : "expression",
              "value" : {
                "type" : "expression",
                "value" : {
                  "op" : "&",
                  "left" : {
                    "type" : "expression",
                    "value" : {
                      "op" : "&",
                      "left" : {
                        "type" : "expression",
                        "value" : {
                          "op" : "+",
                          "left" : {
                            "type" : "hexstr",
                            "value" : "0x0007"
                          },
                          "right" : {
                            "type" : "expression",
                            "value" : {
                              "op" : "&",
                              "left" : {
                                "type" : "expression",
                                "value" : {
                                  "op" : "<<",
                                  "left" : {
                                    "type" : "field",
                                    "value" : ["scalars", "userMetadata._dstVL2"]
                                  },
                                  "right" : {
                                    "type" : "hexstr",
                                    "value" : "0x3"
                                  }
                                }
                              },
                              "right" : {
                                "type" : "hexstr",
                                "value" : "0xffff"
                              }
                            }
                          }
                        }
                      },
                      "right" : {
                        "type" : "hexstr",
                        "value" : "0xffff"
                      }
                    }
                  },
                  "right" : {
                    "type" : "hexstr",
                    "value" : "0xffffffff"
                  }
                }
              }
            }
          ],
          "source_info" : {
            "filename" : "/home/yxy/p4/p4-utils/examples/1/scene2/standard-11/my/int.p4",
            "line" : 297,
            "column" : 32,
            "source_fragment" : "(bit<32>)(7 + 8*meta.dstVL)"
          }
        },
        {
          "op" : "register_write",
          "parameters" : [
            {
              "type" : "register_array",
              "value" : "usage"
            },
            {
              "type" : "field",
              "value" : ["scalars", "tmp_33"]
            },
            {
              "type" : "hexstr",
              "value" : "0x0000"
            }
          ],
          "source_info" : {
            "filename" : "/home/yxy/p4/p4-utils/examples/1/scene2/standard-11/my/int.p4",
            "line" : 297,
            "column" : 20,
            "source_fragment" : "usage.write((bit<32>)(7 + 8*meta.dstVL), 0)"
          }
        }
      ]
    },
    {
      "name" : "int299",
      "id" : 18,
      "runtime_data" : [],
      "primitives" : [
        {
          "op" : "assign",
          "parameters" : [
            {
              "type" : "field",
              "value" : ["scalars", "tmp_34"]
            },
            {
              "type" : "expression",
              "value" : {
                "type" : "expression",
                "value" : {
                  "op" : "&",
                  "left" : {
                    "type" : "expression",
                    "value" : {
                      "op" : "+",
                      "left" : {
                        "type" : "expression",
                        "value" : {
                          "op" : "&",
                          "left" : {
                            "type" : "field",
                            "value" : ["standard_metadata", "priority"]
                          },
                          "right" : {
                            "type" : "hexstr",
                            "value" : "0xffffffff"
                          }
                        }
                      },
                      "right" : {
                        "type" : "expression",
                        "value" : {
                          "op" : "&",
                          "left" : {
                            "type" : "expression",
                            "value" : {
                              "op" : "&",
                              "left" : {
                                "type" : "expression",
                                "value" : {
                                  "op" : "<<",
                                  "left" : {
                                    "type" : "field",
                                    "value" : ["scalars", "userMetadata._dstVL2"]
                                  },
                                  "right" : {
                                    "type" : "hexstr",
                                    "value" : "0x3"
                                  }
                                }
                              },
                              "right" : {
                                "type" : "hexstr",
                                "value" : "0xffff"
                              }
                            }
                          },
                          "right" : {
                            "type" : "hexstr",
                            "value" : "0xffffffff"
                          }
                        }
                      }
                    }
                  },
                  "right" : {
                    "type" : "hexstr",
                    "value" : "0xffffffff"
                  }
                }
              }
            }
          ],
          "source_info" : {
            "filename" : "/home/yxy/p4/p4-utils/examples/1/scene2/standard-11/my/int.p4",
            "line" : 299,
            "column" : 32,
            "source_fragment" : "(bit<32>)(standard_metadata.priority) + (bit<32>)(8*meta.dstVL)"
          }
        },
        {
          "op" : "assign",
          "parameters" : [
            {
              "type" : "field",
              "value" : ["scalars", "tmp_35"]
            },
            {
              "type" : "expression",
              "value" : {
                "type" : "expression",
                "value" : {
                  "op" : "&",
                  "left" : {
                    "type" : "expression",
                    "value" : {
                      "op" : "+",
                      "left" : {
                        "type" : "field",
                        "value" : ["scalars", "userMetadata._curr_usage0"]
                      },
                      "right" : {
                        "type" : "hexstr",
                        "value" : "0xffff"
                      }
                    }
                  },
                  "right" : {
                    "type" : "hexstr",
                    "value" : "0xffff"
                  }
                }
              }
            }
          ],
          "source_info" : {
            "filename" : "/home/yxy/p4/p4-utils/examples/1/scene2/standard-11/my/int.p4",
            "line" : 299,
            "column" : 97,
            "source_fragment" : "meta.curr_usage-1"
          }
        },
        {
          "op" : "register_write",
          "parameters" : [
            {
              "type" : "register_array",
              "value" : "usage"
            },
            {
              "type" : "field",
              "value" : ["scalars", "tmp_34"]
            },
            {
              "type" : "field",
              "value" : ["scalars", "tmp_35"]
            }
          ],
          "source_info" : {
            "filename" : "/home/yxy/p4/p4-utils/examples/1/scene2/standard-11/my/int.p4",
            "line" : 299,
            "column" : 20,
            "source_fragment" : "usage.write((bit<32>)(standard_metadata.priority) + (bit<32>)(8*meta.dstVL), meta.curr_usage-1)"
          }
        }
      ]
    },
    {
      "name" : "int320",
      "id" : 19,
      "runtime_data" : [],
      "primitives" : [
        {
          "op" : "clone_egress_pkt_to_egress",
          "parameters" : [
            {
              "type" : "hexstr",
              "value" : "0x00000065"
            },
            {
              "type" : "hexstr",
              "value" : "0x1"
            }
          ],
          "source_info" : {
            "filename" : "/home/yxy/p4/p4-utils/examples/1/scene2/standard-11/my/int.p4",
            "line" : 320,
            "column" : 20,
            "source_fragment" : "clone(CloneType.E2E,101)"
          }
        }
      ]
    },
    {
      "name" : "int322",
      "id" : 20,
      "runtime_data" : [],
      "primitives" : [
        {
          "op" : "clone_egress_pkt_to_egress",
          "parameters" : [
            {
              "type" : "hexstr",
              "value" : "0x00000066"
            },
            {
              "type" : "hexstr",
              "value" : "0x2"
            }
          ],
          "source_info" : {
            "filename" : "/home/yxy/p4/p4-utils/examples/1/scene2/standard-11/my/int.p4",
            "line" : 322,
            "column" : 20,
            "source_fragment" : "clone(CloneType.E2E,102)"
          }
        }
      ]
    },
    {
      "name" : "int324",
      "id" : 21,
      "runtime_data" : [],
      "primitives" : [
        {
          "op" : "clone_egress_pkt_to_egress",
          "parameters" : [
            {
              "type" : "hexstr",
              "value" : "0x00000067"
            },
            {
              "type" : "hexstr",
              "value" : "0x3"
            }
          ],
          "source_info" : {
            "filename" : "/home/yxy/p4/p4-utils/examples/1/scene2/standard-11/my/int.p4",
            "line" : 324,
            "column" : 20,
            "source_fragment" : "clone(CloneType.E2E,103)"
          }
        }
      ]
    },
    {
      "name" : "int310",
      "id" : 22,
      "runtime_data" : [],
      "primitives" : [
        {
          "op" : "assign",
          "parameters" : [
            {
              "type" : "field",
              "value" : ["scalars", "tmp_36"]
            },
            {
              "type" : "expression",
              "value" : {
                "type" : "expression",
                "value" : {
                  "op" : "&",
                  "left" : {
                    "type" : "expression",
                    "value" : {
                      "op" : "+",
                      "left" : {
                        "type" : "expression",
                        "value" : {
                          "op" : "&",
                          "left" : {
                            "type" : "expression",
                            "value" : {
                              "op" : "*",
                              "left" : {
                                "type" : "expression",
                                "value" : {
                                  "op" : "&",
                                  "left" : {
                                    "type" : "field",
                                    "value" : ["scalars", "userMetadata._dstVL2"]
                                  },
                                  "right" : {
                                    "type" : "hexstr",
                                    "value" : "0xffffffff"
                                  }
                                }
                              },
                              "right" : {
                                "type" : "hexstr",
                                "value" : "0x00000007"
                              }
                            }
                          },
                          "right" : {
                            "type" : "hexstr",
                            "value" : "0xffffffff"
                          }
                        }
                      },
                      "right" : {
                        "type" : "hexstr",
                        "value" : "0x00000002"
                      }
                    }
                  },
                  "right" : {
                    "type" : "hexstr",
                    "value" : "0xffffffff"
                  }
                }
              }
            }
          ],
          "source_info" : {
            "filename" : "/home/yxy/p4/p4-utils/examples/1/scene2/standard-11/my/int.p4",
            "line" : 310,
            "column" : 38,
            "source_fragment" : "(bit<32>)meta.dstVL*7+2"
          }
        },
        {
          "op" : "register_read",
          "parameters" : [
            {
              "type" : "field",
              "value" : ["scalars", "userMetadata._num4"]
            },
            {
              "type" : "register_array",
              "value" : "my_register"
            },
            {
              "type" : "field",
              "value" : ["scalars", "tmp_36"]
            }
          ],
          "source_info" : {
            "filename" : "/home/yxy/p4/p4-utils/examples/1/scene2/standard-11/my/int.p4",
            "line" : 310,
            "column" : 12,
            "source_fragment" : "my_register.read(meta.num,(bit<32>)meta.dstVL*7+2)"
          }
        },
        {
          "op" : "assign",
          "parameters" : [
            {
              "type" : "field",
              "value" : ["scalars", "tmp_37"]
            },
            {
              "type" : "expression",
              "value" : {
                "type" : "expression",
                "value" : {
                  "op" : "&",
                  "left" : {
                    "type" : "expression",
                    "value" : {
                      "op" : "+",
                      "left" : {
                        "type" : "expression",
                        "value" : {
                          "op" : "&",
                          "left" : {
                            "type" : "expression",
                            "value" : {
                              "op" : "*",
                              "left" : {
                                "type" : "expression",
                                "value" : {
                                  "op" : "&",
                                  "left" : {
                                    "type" : "field",
                                    "value" : ["scalars", "userMetadata._dstVL2"]
                                  },
                                  "right" : {
                                    "type" : "hexstr",
                                    "value" : "0xffffffff"
                                  }
                                }
                              },
                              "right" : {
                                "type" : "hexstr",
                                "value" : "0x00000007"
                              }
                            }
                          },
                          "right" : {
                            "type" : "hexstr",
                            "value" : "0xffffffff"
                          }
                        }
                      },
                      "right" : {
                        "type" : "hexstr",
                        "value" : "0x00000004"
                      }
                    }
                  },
                  "right" : {
                    "type" : "hexstr",
                    "value" : "0xffffffff"
                  }
                }
              }
            }
          ],
          "source_info" : {
            "filename" : "/home/yxy/p4/p4-utils/examples/1/scene2/standard-11/my/int.p4",
            "line" : 313,
            "column" : 31,
            "source_fragment" : "(bit<32>)meta.dstVL*7+4"
          }
        },
        {
          "op" : "register_read",
          "parameters" : [
            {
              "type" : "field",
              "value" : ["scalars", "k_0"]
            },
            {
              "type" : "register_array",
              "value" : "my_register"
            },
            {
              "type" : "field",
              "value" : ["scalars", "tmp_37"]
            }
          ],
          "source_info" : {
            "filename" : "/home/yxy/p4/p4-utils/examples/1/scene2/standard-11/my/int.p4",
            "line" : 313,
            "column" : 12,
            "source_fragment" : "my_register.read(k,(bit<32>)meta.dstVL*7+4)"
          }
        },
        {
          "op" : "log_msg",
          "parameters" : [
            {
              "type" : "string",
              "value" : "vl = {}, q = {}, k = {}, qdepth = {}"
            },
            {
              "type" : "parameters_vector",
              "value" : [
                {
                  "type" : "field",
                  "value" : ["scalars", "userMetadata._dstVL2"]
                },
                {
                  "type" : "field",
                  "value" : ["scalars", "userMetadata._num4"]
                },
                {
                  "type" : "field",
                  "value" : ["scalars", "k_0"]
                },
                {
                  "type" : "field",
                  "value" : ["standard_metadata", "deq_qdepth"]
                }
              ]
            }
          ],
          "source_info" : {
            "filename" : "/home/yxy/p4/p4-utils/examples/1/scene2/standard-11/my/int.p4",
            "line" : 315,
            "column" : 12,
            "source_fragment" : "            log_msg(\\\"vl = {}, q = {}, k = {}, qdepth = {}\\\",{meta.dstVL, meta.num, k, standard_metadata.deq_qdepth});"
          }
        }
      ]
    },
    {
      "name" : "int336",
      "id" : 23,
      "runtime_data" : [],
      "primitives" : [
        {
          "op" : "assign",
          "parameters" : [
            {
              "type" : "field",
              "value" : ["scalars", "temp_0"]
            },
            {
              "type" : "field",
              "value" : ["ethernet", "srcAddr"]
            }
          ],
          "source_info" : {
            "filename" : "/home/yxy/p4/p4-utils/examples/1/scene2/standard-11/my/int.p4",
            "line" : 336,
            "column" : 12,
            "source_fragment" : "temp = hdr.ethernet.srcAddr"
          }
        },
        {
          "op" : "assign",
          "parameters" : [
            {
              "type" : "field",
              "value" : ["ethernet", "srcAddr"]
            },
            {
              "type" : "field",
              "value" : ["ethernet", "dstAddr"]
            }
          ],
          "source_info" : {
            "filename" : "/home/yxy/p4/p4-utils/examples/1/scene2/standard-11/my/int.p4",
            "line" : 337,
            "column" : 12,
            "source_fragment" : "hdr.ethernet.srcAddr = hdr.ethernet.dstAddr"
          }
        },
        {
          "op" : "assign",
          "parameters" : [
            {
              "type" : "field",
              "value" : ["ethernet", "dstAddr"]
            },
            {
              "type" : "field",
              "value" : ["scalars", "temp_0"]
            }
          ],
          "source_info" : {
            "filename" : "/home/yxy/p4/p4-utils/examples/1/scene2/standard-11/my/int.p4",
            "line" : 338,
            "column" : 12,
            "source_fragment" : "hdr.ethernet.dstAddr = temp"
          }
        },
        {
          "op" : "assign",
          "parameters" : [
            {
              "type" : "field",
              "value" : ["scalars", "temp_ip_0"]
            },
            {
              "type" : "field",
              "value" : ["ipv4", "srcAddr"]
            }
          ],
          "source_info" : {
            "filename" : "/home/yxy/p4/p4-utils/examples/1/scene2/standard-11/my/int.p4",
            "line" : 340,
            "column" : 12,
            "source_fragment" : "temp_ip = hdr.ipv4.srcAddr"
          }
        },
        {
          "op" : "assign",
          "parameters" : [
            {
              "type" : "field",
              "value" : ["ipv4", "srcAddr"]
            },
            {
              "type" : "field",
              "value" : ["ipv4", "dstAddr"]
            }
          ],
          "source_info" : {
            "filename" : "/home/yxy/p4/p4-utils/examples/1/scene2/standard-11/my/int.p4",
            "line" : 341,
            "column" : 12,
            "source_fragment" : "hdr.ipv4.srcAddr = hdr.ipv4.dstAddr"
          }
        },
        {
          "op" : "assign",
          "parameters" : [
            {
              "type" : "field",
              "value" : ["ipv4", "dstAddr"]
            },
            {
              "type" : "field",
              "value" : ["scalars", "temp_ip_0"]
            }
          ],
          "source_info" : {
            "filename" : "/home/yxy/p4/p4-utils/examples/1/scene2/standard-11/my/int.p4",
            "line" : 342,
            "column" : 12,
            "source_fragment" : "hdr.ipv4.dstAddr = temp_ip"
          }
        }
      ]
    }
  ],
  "pipelines" : [
    {
      "name" : "ingress",
      "id" : 0,
      "source_info" : {
        "filename" : "/home/yxy/p4/p4-utils/examples/1/scene2/standard-11/my/int.p4",
        "line" : 155,
        "column" : 8,
        "source_fragment" : "MyIngress"
      },
      "init_table" : "node_2",
      "tables" : [
        {
          "name" : "MyIngress.ipv4_lpm",
          "id" : 0,
          "source_info" : {
            "filename" : "/home/yxy/p4/p4-utils/examples/1/scene2/standard-11/my/int.p4",
            "line" : 187,
            "column" : 10,
            "source_fragment" : "ipv4_lpm"
          },
          "key" : [
            {
              "match_type" : "lpm",
              "name" : "hdr.ipv4.dstAddr",
              "target" : ["ipv4", "dstAddr"],
              "mask" : null
            }
          ],
          "match_type" : "lpm",
          "type" : "simple",
          "max_size" : 1024,
          "with_counters" : false,
          "support_timeout" : false,
          "direct_meters" : null,
          "action_ids" : [3, 1],
          "actions" : ["MyIngress.ipv4_forward", "NoAction"],
          "base_default_next" : "MyIngress.vl_table",
          "next_tables" : {
            "MyIngress.ipv4_forward" : "MyIngress.vl_table",
            "NoAction" : "MyIngress.vl_table"
          },
          "default_entry" : {
            "action_id" : 1,
            "action_const" : false,
            "action_data" : [],
            "action_entry_const" : false
          }
        },
        {
          "name" : "MyIngress.vl_table",
          "id" : 1,
          "source_info" : {
            "filename" : "/home/yxy/p4/p4-utils/examples/1/scene2/standard-11/my/int.p4",
            "line" : 175,
            "column" : 10,
            "source_fragment" : "vl_table"
          },
          "key" : [
            {
              "match_type" : "exact",
              "name" : "hdr.ethernet.srcAddr",
              "target" : ["ethernet", "srcAddr"],
              "mask" : null
            }
          ],
          "match_type" : "exact",
          "type" : "simple",
          "max_size" : 1024,
          "with_counters" : false,
          "support_timeout" : false,
          "direct_meters" : null,
          "action_ids" : [2, 0],
          "actions" : ["MyIngress.Check_VL", "NoAction"],
          "base_default_next" : "tbl_int208",
          "next_tables" : {
            "MyIngress.Check_VL" : "tbl_int208",
            "NoAction" : "tbl_int208"
          },
          "default_entry" : {
            "action_id" : 0,
            "action_const" : false,
            "action_data" : [],
            "action_entry_const" : false
          }
        },
        {
          "name" : "tbl_int208",
          "id" : 2,
          "source_info" : {
            "filename" : "/home/yxy/p4/p4-utils/examples/1/scene2/standard-11/my/int.p4",
            "line" : 208,
            "column" : 12,
            "source_fragment" : "lambda_register.read(num,(bit<32>)meta.dstVL); ..."
          },
          "key" : [],
          "match_type" : "exact",
          "type" : "simple",
          "max_size" : 1024,
          "with_counters" : false,
          "support_timeout" : false,
          "direct_meters" : null,
          "action_ids" : [10],
          "actions" : ["int208"],
          "base_default_next" : "node_6",
          "next_tables" : {
            "int208" : "node_6"
          },
          "default_entry" : {
            "action_id" : 10,
            "action_const" : true,
            "action_data" : [],
            "action_entry_const" : true
          }
        },
        {
          "name" : "tbl_wrr765l10",
          "id" : 3,
          "source_info" : {
            "filename" : "/home/yxy/p4/p4-utils/examples/1/scene2/standard-11/my/wrr765.p4",
            "line" : 10,
            "column" : 4,
            "source_fragment" : "usage.write((bit<32>)(7 + 8*meta.dstVL), meta.curr_usage+1); //当前dstVL类型中q优先级数量curr_usage+1 ..."
          },
          "key" : [],
          "match_type" : "exact",
          "type" : "simple",
          "max_size" : 1024,
          "with_counters" : false,
          "support_timeout" : false,
          "direct_meters" : null,
          "action_ids" : [4],
          "actions" : ["wrr765l10"],
          "base_default_next" : null,
          "next_tables" : {
            "wrr765l10" : null
          },
          "default_entry" : {
            "action_id" : 4,
            "action_const" : true,
            "action_data" : [],
            "action_entry_const" : true
          }
        },
        {
          "name" : "tbl_wrr765l15",
          "id" : 4,
          "source_info" : {
            "filename" : "/home/yxy/p4/p4-utils/examples/1/scene2/standard-11/my/wrr765.p4",
            "line" : 15,
            "column" : 4,
            "source_fragment" : "usage.read(meta.curr_usage, (bit<32>)(6 + 8*meta.dstVL))"
          },
          "key" : [],
          "match_type" : "exact",
          "type" : "simple",
          "max_size" : 1024,
          "with_counters" : false,
          "support_timeout" : false,
          "direct_meters" : null,
          "action_ids" : [9],
          "actions" : ["wrr765l15"],
          "base_default_next" : "node_9",
          "next_tables" : {
            "wrr765l15" : "node_9"
          },
          "default_entry" : {
            "action_id" : 9,
            "action_const" : true,
            "action_data" : [],
            "action_entry_const" : true
          }
        },
        {
          "name" : "tbl_wrr765l17",
          "id" : 5,
          "source_info" : {
            "filename" : "/home/yxy/p4/p4-utils/examples/1/scene2/standard-11/my/wrr765.p4",
            "line" : 17,
            "column" : 8,
            "source_fragment" : "usage.write((bit<32>)(6 + 8*meta.dstVL), meta.curr_usage+1); ..."
          },
          "key" : [],
          "match_type" : "exact",
          "type" : "simple",
          "max_size" : 1024,
          "with_counters" : false,
          "support_timeout" : false,
          "direct_meters" : null,
          "action_ids" : [5],
          "actions" : ["wrr765l17"],
          "base_default_next" : null,
          "next_tables" : {
            "wrr765l17" : null
          },
          "default_entry" : {
            "action_id" : 5,
            "action_const" : true,
            "action_data" : [],
            "action_entry_const" : true
          }
        },
        {
          "name" : "tbl_wrr765l22",
          "id" : 6,
          "source_info" : {
            "filename" : "/home/yxy/p4/p4-utils/examples/1/scene2/standard-11/my/wrr765.p4",
            "line" : 22,
            "column" : 8,
            "source_fragment" : "usage.read(meta.curr_usage, (bit<32>)(5 + 8*meta.dstVL))"
          },
          "key" : [],
          "match_type" : "exact",
          "type" : "simple",
          "max_size" : 1024,
          "with_counters" : false,
          "support_timeout" : false,
          "direct_meters" : null,
          "action_ids" : [8],
          "actions" : ["wrr765l22"],
          "base_default_next" : "node_12",
          "next_tables" : {
            "wrr765l22" : "node_12"
          },
          "default_entry" : {
            "action_id" : 8,
            "action_const" : true,
            "action_data" : [],
            "action_entry_const" : true
          }
        },
        {
          "name" : "tbl_wrr765l24",
          "id" : 7,
          "source_info" : {
            "filename" : "/home/yxy/p4/p4-utils/examples/1/scene2/standard-11/my/wrr765.p4",
            "line" : 24,
            "column" : 12,
            "source_fragment" : "usage.write((bit<32>)(5 + 8*meta.dstVL), meta.curr_usage+1); ..."
          },
          "key" : [],
          "match_type" : "exact",
          "type" : "simple",
          "max_size" : 1024,
          "with_counters" : false,
          "support_timeout" : false,
          "direct_meters" : null,
          "action_ids" : [6],
          "actions" : ["wrr765l24"],
          "base_default_next" : null,
          "next_tables" : {
            "wrr765l24" : null
          },
          "default_entry" : {
            "action_id" : 6,
            "action_const" : true,
            "action_data" : [],
            "action_entry_const" : true
          }
        },
        {
          "name" : "tbl_wrr765l27",
          "id" : 8,
          "source_info" : {
            "filename" : "/home/yxy/p4/p4-utils/examples/1/scene2/standard-11/my/wrr765.p4",
            "line" : 27,
            "column" : 12,
            "source_fragment" : "usage.write((bit<32>)(5 + 8*meta.dstVL), meta.curr_usage+1); ..."
          },
          "key" : [],
          "match_type" : "exact",
          "type" : "simple",
          "max_size" : 1024,
          "with_counters" : false,
          "support_timeout" : false,
          "direct_meters" : null,
          "action_ids" : [7],
          "actions" : ["wrr765l27"],
          "base_default_next" : null,
          "next_tables" : {
            "wrr765l27" : null
          },
          "default_entry" : {
            "action_id" : 7,
            "action_const" : true,
            "action_data" : [],
            "action_entry_const" : true
          }
        }
      ],
      "action_profiles" : [],
      "conditionals" : [
        {
          "name" : "node_2",
          "id" : 0,
          "source_info" : {
            "filename" : "/home/yxy/p4/p4-utils/examples/1/scene2/standard-11/my/int.p4",
            "line" : 201,
            "column" : 12,
            "source_fragment" : "hdr.ipv4.isValid()"
          },
          "expression" : {
            "type" : "expression",
            "value" : {
              "op" : "d2b",
              "left" : null,
              "right" : {
                "type" : "field",
                "value" : ["ipv4", "$valid$"]
              }
            }
          },
          "false_next" : null,
          "true_next" : "MyIngress.ipv4_lpm"
        },
        {
          "name" : "node_6",
          "id" : 1,
          "source_info" : {
            "filename" : "/home/yxy/p4/p4-utils/examples/1/scene2/standard-11/my/wrr765.p4",
            "line" : 9,
            "column" : 4,
            "source_fragment" : "meta.curr_usage <= (bit<16>)meta.omega"
          },
          "expression" : {
            "type" : "expression",
            "value" : {
              "op" : "<=",
              "left" : {
                "type" : "field",
                "value" : ["scalars", "userMetadata._curr_usage0"]
              },
              "right" : {
                "type" : "expression",
                "value" : {
                  "op" : "&",
                  "left" : {
                    "type" : "field",
                    "value" : ["scalars", "userMetadata._omega5"]
                  },
                  "right" : {
                    "type" : "hexstr",
                    "value" : "0xffff"
                  }
                }
              }
            }
          },
          "true_next" : "tbl_wrr765l10",
          "false_next" : "tbl_wrr765l15"
        },
        {
          "name" : "node_9",
          "id" : 2,
          "source_info" : {
            "filename" : "/home/yxy/p4/p4-utils/examples/1/scene2/standard-11/my/wrr765.p4",
            "line" : 16,
            "column" : 8,
            "source_fragment" : "meta.curr_usage <= (bit<16>)meta.omega"
          },
          "expression" : {
            "type" : "expression",
            "value" : {
              "op" : "<=",
              "left" : {
                "type" : "field",
                "value" : ["scalars", "userMetadata._curr_usage0"]
              },
              "right" : {
                "type" : "expression",
                "value" : {
                  "op" : "&",
                  "left" : {
                    "type" : "field",
                    "value" : ["scalars", "userMetadata._omega5"]
                  },
                  "right" : {
                    "type" : "hexstr",
                    "value" : "0xffff"
                  }
                }
              }
            }
          },
          "true_next" : "tbl_wrr765l17",
          "false_next" : "tbl_wrr765l22"
        },
        {
          "name" : "node_12",
          "id" : 3,
          "source_info" : {
            "filename" : "/home/yxy/p4/p4-utils/examples/1/scene2/standard-11/my/wrr765.p4",
            "line" : 23,
            "column" : 12,
            "source_fragment" : "meta.curr_usage <= (bit<16>)meta.omega"
          },
          "expression" : {
            "type" : "expression",
            "value" : {
              "op" : "<=",
              "left" : {
                "type" : "field",
                "value" : ["scalars", "userMetadata._curr_usage0"]
              },
              "right" : {
                "type" : "expression",
                "value" : {
                  "op" : "&",
                  "left" : {
                    "type" : "field",
                    "value" : ["scalars", "userMetadata._omega5"]
                  },
                  "right" : {
                    "type" : "hexstr",
                    "value" : "0xffff"
                  }
                }
              }
            }
          },
          "true_next" : "tbl_wrr765l24",
          "false_next" : "tbl_wrr765l27"
        }
      ]
    },
    {
      "name" : "egress",
      "id" : 1,
      "source_info" : {
        "filename" : "/home/yxy/p4/p4-utils/examples/1/scene2/standard-11/my/int.p4",
        "line" : 229,
        "column" : 8,
        "source_fragment" : "MyEgress"
      },
      "init_table" : "node_17",
      "tables" : [
        {
          "name" : "tbl_int267",
          "id" : 9,
          "source_info" : {
            "filename" : "/home/yxy/p4/p4-utils/examples/1/scene2/standard-11/my/int.p4",
            "line" : 267,
            "column" : 12,
            "source_fragment" : "my_register.read(meta.num,(bit<32>)meta.dstVL*7+2);//num=my_register[dstvl*7+2] ..."
          },
          "key" : [],
          "match_type" : "exact",
          "type" : "simple",
          "max_size" : 1024,
          "with_counters" : false,
          "support_timeout" : false,
          "direct_meters" : null,
          "action_ids" : [16],
          "actions" : ["int267"],
          "base_default_next" : "node_19",
          "next_tables" : {
            "int267" : "node_19"
          },
          "default_entry" : {
            "action_id" : 16,
            "action_const" : true,
            "action_data" : [],
            "action_entry_const" : true
          }
        },
        {
          "name" : "tbl_int282",
          "id" : 10,
          "source_info" : {
            "filename" : "/home/yxy/p4/p4-utils/examples/1/scene2/standard-11/my/int.p4",
            "line" : 282,
            "column" : 33,
            "source_fragment" : "="
          },
          "key" : [],
          "match_type" : "exact",
          "type" : "simple",
          "max_size" : 1024,
          "with_counters" : false,
          "support_timeout" : false,
          "direct_meters" : null,
          "action_ids" : [14],
          "actions" : ["int282"],
          "base_default_next" : "node_22",
          "next_tables" : {
            "int282" : "node_22"
          },
          "default_entry" : {
            "action_id" : 14,
            "action_const" : true,
            "action_data" : [],
            "action_entry_const" : true
          }
        },
        {
          "name" : "tbl_int285",
          "id" : 11,
          "source_info" : {
            "filename" : "/home/yxy/p4/p4-utils/examples/1/scene2/standard-11/my/int.p4",
            "line" : 285,
            "column" : 16,
            "source_fragment" : "usage.read(meta.below_usage, (bit<32>)(standard_metadata.priority)-1 + (bit<32>)(8*meta.dstVL))"
          },
          "key" : [],
          "match_type" : "exact",
          "type" : "simple",
          "max_size" : 1024,
          "with_counters" : false,
          "support_timeout" : false,
          "direct_meters" : null,
          "action_ids" : [15],
          "actions" : ["int285"],
          "base_default_next" : "node_22",
          "next_tables" : {
            "int285" : "node_22"
          },
          "default_entry" : {
            "action_id" : 15,
            "action_const" : true,
            "action_data" : [],
            "action_entry_const" : true
          }
        },
        {
          "name" : "tbl_int290",
          "id" : 12,
          "source_info" : {
            "filename" : "/home/yxy/p4/p4-utils/examples/1/scene2/standard-11/my/int.p4",
            "line" : 290,
            "column" : 20,
            "source_fragment" : "usage.write((bit<32>)(0 + 8*meta.dstVL), 0); ..."
          },
          "key" : [],
          "match_type" : "exact",
          "type" : "simple",
          "max_size" : 1024,
          "with_counters" : false,
          "support_timeout" : false,
          "direct_meters" : null,
          "action_ids" : [17],
          "actions" : ["int290"],
          "base_default_next" : "node_26",
          "next_tables" : {
            "int290" : "node_26"
          },
          "default_entry" : {
            "action_id" : 17,
            "action_const" : true,
            "action_data" : [],
            "action_entry_const" : true
          }
        },
        {
          "name" : "tbl_int299",
          "id" : 13,
          "source_info" : {
            "filename" : "/home/yxy/p4/p4-utils/examples/1/scene2/standard-11/my/int.p4",
            "line" : 299,
            "column" : 20,
            "source_fragment" : "usage.write((bit<32>)(standard_metadata.priority) + (bit<32>)(8*meta.dstVL), meta.curr_usage-1)"
          },
          "key" : [],
          "match_type" : "exact",
          "type" : "simple",
          "max_size" : 1024,
          "with_counters" : false,
          "support_timeout" : false,
          "direct_meters" : null,
          "action_ids" : [18],
          "actions" : ["int299"],
          "base_default_next" : "node_26",
          "next_tables" : {
            "int299" : "node_26"
          },
          "default_entry" : {
            "action_id" : 18,
            "action_const" : true,
            "action_data" : [],
            "action_entry_const" : true
          }
        },
        {
          "name" : "MyEgress.int_table",
          "id" : 14,
          "source_info" : {
            "filename" : "/home/yxy/p4/p4-utils/examples/1/scene2/standard-11/my/int.p4",
            "line" : 254,
            "column" : 10,
            "source_fragment" : "int_table"
          },
          "key" : [],
          "match_type" : "exact",
          "type" : "simple",
          "max_size" : 1024,
          "with_counters" : false,
          "support_timeout" : false,
          "direct_meters" : null,
          "action_ids" : [13, 11],
          "actions" : ["MyEgress.add_int_header", "NoAction"],
          "base_default_next" : "tbl_int310",
          "next_tables" : {
            "MyEgress.add_int_header" : "tbl_int310",
            "NoAction" : "tbl_int310"
          },
          "default_entry" : {
            "action_id" : 11,
            "action_const" : false,
            "action_data" : [],
            "action_entry_const" : false
          }
        },
        {
          "name" : "tbl_int310",
          "id" : 15,
          "source_info" : {
            "filename" : "/home/yxy/p4/p4-utils/examples/1/scene2/standard-11/my/int.p4",
            "line" : 310,
            "column" : 12,
            "source_fragment" : "my_register.read(meta.num,(bit<32>)meta.dstVL*7+2);//num=my_register[dstvl*7+2] ..."
          },
          "key" : [],
          "match_type" : "exact",
          "type" : "simple",
          "max_size" : 1024,
          "with_counters" : false,
          "support_timeout" : false,
          "direct_meters" : null,
          "action_ids" : [22],
          "actions" : ["int310"],
          "base_default_next" : "node_29",
          "next_tables" : {
            "int310" : "node_29"
          },
          "default_entry" : {
            "action_id" : 22,
            "action_const" : true,
            "action_data" : [],
            "action_entry_const" : true
          }
        },
        {
          "name" : "tbl_int320",
          "id" : 16,
          "source_info" : {
            "filename" : "/home/yxy/p4/p4-utils/examples/1/scene2/standard-11/my/int.p4",
            "line" : 320,
            "column" : 20,
            "source_fragment" : "clone(CloneType.E2E,101)"
          },
          "key" : [],
          "match_type" : "exact",
          "type" : "simple",
          "max_size" : 1024,
          "with_counters" : false,
          "support_timeout" : false,
          "direct_meters" : null,
          "action_ids" : [19],
          "actions" : ["int320"],
          "base_default_next" : "node_36",
          "next_tables" : {
            "int320" : "node_36"
          },
          "default_entry" : {
            "action_id" : 19,
            "action_const" : true,
            "action_data" : [],
            "action_entry_const" : true
          }
        },
        {
          "name" : "tbl_int322",
          "id" : 17,
          "source_info" : {
            "filename" : "/home/yxy/p4/p4-utils/examples/1/scene2/standard-11/my/int.p4",
            "line" : 322,
            "column" : 20,
            "source_fragment" : "clone(CloneType.E2E,102)"
          },
          "key" : [],
          "match_type" : "exact",
          "type" : "simple",
          "max_size" : 1024,
          "with_counters" : false,
          "support_timeout" : false,
          "direct_meters" : null,
          "action_ids" : [20],
          "actions" : ["int322"],
          "base_default_next" : "node_36",
          "next_tables" : {
            "int322" : "node_36"
          },
          "default_entry" : {
            "action_id" : 20,
            "action_const" : true,
            "action_data" : [],
            "action_entry_const" : true
          }
        },
        {
          "name" : "tbl_int324",
          "id" : 18,
          "source_info" : {
            "filename" : "/home/yxy/p4/p4-utils/examples/1/scene2/standard-11/my/int.p4",
            "line" : 324,
            "column" : 20,
            "source_fragment" : "clone(CloneType.E2E,103)"
          },
          "key" : [],
          "match_type" : "exact",
          "type" : "simple",
          "max_size" : 1024,
          "with_counters" : false,
          "support_timeout" : false,
          "direct_meters" : null,
          "action_ids" : [21],
          "actions" : ["int324"],
          "base_default_next" : "node_36",
          "next_tables" : {
            "int324" : "node_36"
          },
          "default_entry" : {
            "action_id" : 21,
            "action_const" : true,
            "action_data" : [],
            "action_entry_const" : true
          }
        },
        {
          "name" : "tbl_mark_ecn",
          "id" : 19,
          "source_info" : {
            "filename" : "/home/yxy/p4/p4-utils/examples/1/scene2/standard-11/my/int.p4",
            "line" : 334,
            "column" : 12,
            "source_fragment" : "mark_ecn()"
          },
          "key" : [],
          "match_type" : "exact",
          "type" : "simple",
          "max_size" : 1024,
          "with_counters" : false,
          "support_timeout" : false,
          "direct_meters" : null,
          "action_ids" : [12],
          "actions" : ["MyEgress.mark_ecn"],
          "base_default_next" : "tbl_int336",
          "next_tables" : {
            "MyEgress.mark_ecn" : "tbl_int336"
          },
          "default_entry" : {
            "action_id" : 12,
            "action_const" : true,
            "action_data" : [],
            "action_entry_const" : true
          }
        },
        {
          "name" : "tbl_int336",
          "id" : 20,
          "source_info" : {
            "filename" : "/home/yxy/p4/p4-utils/examples/1/scene2/standard-11/my/int.p4",
            "line" : 336,
            "column" : 17,
            "source_fragment" : "= hdr.ethernet.srcAddr; ..."
          },
          "key" : [],
          "match_type" : "exact",
          "type" : "simple",
          "max_size" : 1024,
          "with_counters" : false,
          "support_timeout" : false,
          "direct_meters" : null,
          "action_ids" : [23],
          "actions" : ["int336"],
          "base_default_next" : null,
          "next_tables" : {
            "int336" : null
          },
          "default_entry" : {
            "action_id" : 23,
            "action_const" : true,
            "action_data" : [],
            "action_entry_const" : true
          }
        }
      ],
      "action_profiles" : [],
      "conditionals" : [
        {
          "name" : "node_17",
          "id" : 4,
          "source_info" : {
            "filename" : "/home/yxy/p4/p4-utils/examples/1/scene2/standard-11/my/int.p4",
            "line" : 265,
            "column" : 12,
            "source_fragment" : "hdr.ipv4.isValid() && standard_metadata.instance_type == 0"
          },
          "expression" : {
            "type" : "expression",
            "value" : {
              "op" : "and",
              "left" : {
                "type" : "expression",
                "value" : {
                  "op" : "d2b",
                  "left" : null,
                  "right" : {
                    "type" : "field",
                    "value" : ["ipv4", "$valid$"]
                  }
                }
              },
              "right" : {
                "type" : "expression",
                "value" : {
                  "op" : "==",
                  "left" : {
                    "type" : "field",
                    "value" : ["standard_metadata", "instance_type"]
                  },
                  "right" : {
                    "type" : "hexstr",
                    "value" : "0x00000000"
                  }
                }
              }
            }
          },
          "true_next" : "tbl_int267",
          "false_next" : "node_36"
        },
        {
          "name" : "node_19",
          "id" : 5,
          "source_info" : {
            "filename" : "/home/yxy/p4/p4-utils/examples/1/scene2/standard-11/my/int.p4",
            "line" : 280,
            "column" : 16,
            "source_fragment" : "5 == standard_metadata.priority"
          },
          "expression" : {
            "type" : "expression",
            "value" : {
              "op" : "==",
              "left" : {
                "type" : "hexstr",
                "value" : "0x05"
              },
              "right" : {
                "type" : "field",
                "value" : ["standard_metadata", "priority"]
              }
            }
          },
          "true_next" : "tbl_int282",
          "false_next" : "tbl_int285"
        },
        {
          "name" : "node_22",
          "id" : 6,
          "source_info" : {
            "filename" : "/home/yxy/p4/p4-utils/examples/1/scene2/standard-11/my/int.p4",
            "line" : 288,
            "column" : 16,
            "source_fragment" : "0 == meta.below_usage"
          },
          "expression" : {
            "type" : "expression",
            "value" : {
              "op" : "==",
              "left" : {
                "type" : "hexstr",
                "value" : "0x0000"
              },
              "right" : {
                "type" : "field",
                "value" : ["scalars", "userMetadata._below_usage1"]
              }
            }
          },
          "true_next" : "node_23",
          "false_next" : "node_26"
        },
        {
          "name" : "node_23",
          "id" : 7,
          "source_info" : {
            "filename" : "/home/yxy/p4/p4-utils/examples/1/scene2/standard-11/my/int.p4",
            "line" : 289,
            "column" : 20,
            "source_fragment" : "0 == meta.curr_usage-1"
          },
          "expression" : {
            "type" : "expression",
            "value" : {
              "op" : "==",
              "left" : {
                "type" : "hexstr",
                "value" : "0x0000"
              },
              "right" : {
                "type" : "expression",
                "value" : {
                  "op" : "&",
                  "left" : {
                    "type" : "expression",
                    "value" : {
                      "op" : "+",
                      "left" : {
                        "type" : "field",
                        "value" : ["scalars", "userMetadata._curr_usage0"]
                      },
                      "right" : {
                        "type" : "hexstr",
                        "value" : "0xffff"
                      }
                    }
                  },
                  "right" : {
                    "type" : "hexstr",
                    "value" : "0xffff"
                  }
                }
              }
            }
          },
          "true_next" : "tbl_int290",
          "false_next" : "tbl_int299"
        },
        {
          "name" : "node_26",
          "id" : 8,
          "source_info" : {
            "filename" : "/home/yxy/p4/p4-utils/examples/1/scene2/standard-11/my/int.p4",
            "line" : 306,
            "column" : 16,
            "source_fragment" : "hdr.int_count.isValid() && hdr.ipv4.tos==1"
          },
          "expression" : {
            "type" : "expression",
            "value" : {
              "op" : "and",
              "left" : {
                "type" : "expression",
                "value" : {
                  "op" : "d2b",
                  "left" : null,
                  "right" : {
                    "type" : "field",
                    "value" : ["int_count", "$valid$"]
                  }
                }
              },
              "right" : {
                "type" : "expression",
                "value" : {
                  "op" : "==",
                  "left" : {
                    "type" : "field",
                    "value" : ["ipv4", "tos"]
                  },
                  "right" : {
                    "type" : "hexstr",
                    "value" : "0x01"
                  }
                }
              }
            }
          },
          "true_next" : "MyEgress.int_table",
          "false_next" : "tbl_int310"
        },
        {
          "name" : "node_29",
          "id" : 9,
          "source_info" : {
            "filename" : "/home/yxy/p4/p4-utils/examples/1/scene2/standard-11/my/int.p4",
            "line" : 318,
            "column" : 15,
            "source_fragment" : "hdr.ipv4.tos==1 && meta.num >= (bit<32>)k"
          },
          "expression" : {
            "type" : "expression",
            "value" : {
              "op" : "and",
              "left" : {
                "type" : "expression",
                "value" : {
                  "op" : "==",
                  "left" : {
                    "type" : "field",
                    "value" : ["ipv4", "tos"]
                  },
                  "right" : {
                    "type" : "hexstr",
                    "value" : "0x01"
                  }
                }
              },
              "right" : {
                "type" : "expression",
                "value" : {
                  "op" : ">=",
                  "left" : {
                    "type" : "field",
                    "value" : ["scalars", "userMetadata._num4"]
                  },
                  "right" : {
                    "type" : "field",
                    "value" : ["scalars", "k_0"]
                  }
                }
              }
            }
          },
          "true_next" : "node_30",
          "false_next" : "node_36"
        },
        {
          "name" : "node_30",
          "id" : 10,
          "source_info" : {
            "filename" : "/home/yxy/p4/p4-utils/examples/1/scene2/standard-11/my/int.p4",
            "line" : 319,
            "column" : 19,
            "source_fragment" : "standard_metadata.ingress_port == 1"
          },
          "expression" : {
            "type" : "expression",
            "value" : {
              "op" : "==",
              "left" : {
                "type" : "field",
                "value" : ["standard_metadata", "ingress_port"]
              },
              "right" : {
                "type" : "hexstr",
                "value" : "0x0001"
              }
            }
          },
          "true_next" : "tbl_int320",
          "false_next" : "node_32"
        },
        {
          "name" : "node_32",
          "id" : 11,
          "source_info" : {
            "filename" : "/home/yxy/p4/p4-utils/examples/1/scene2/standard-11/my/int.p4",
            "line" : 321,
            "column" : 25,
            "source_fragment" : "standard_metadata.ingress_port == 2"
          },
          "expression" : {
            "type" : "expression",
            "value" : {
              "op" : "==",
              "left" : {
                "type" : "field",
                "value" : ["standard_metadata", "ingress_port"]
              },
              "right" : {
                "type" : "hexstr",
                "value" : "0x0002"
              }
            }
          },
          "true_next" : "tbl_int322",
          "false_next" : "node_34"
        },
        {
          "name" : "node_34",
          "id" : 12,
          "source_info" : {
            "filename" : "/home/yxy/p4/p4-utils/examples/1/scene2/standard-11/my/int.p4",
            "line" : 323,
            "column" : 25,
            "source_fragment" : "standard_metadata.ingress_port == 3"
          },
          "expression" : {
            "type" : "expression",
            "value" : {
              "op" : "==",
              "left" : {
                "type" : "field",
                "value" : ["standard_metadata", "ingress_port"]
              },
              "right" : {
                "type" : "hexstr",
                "value" : "0x0003"
              }
            }
          },
          "true_next" : "tbl_int324",
          "false_next" : "node_36"
        },
        {
          "name" : "node_36",
          "id" : 13,
          "source_info" : {
            "filename" : "/home/yxy/p4/p4-utils/examples/1/scene2/standard-11/my/int.p4",
            "line" : 331,
            "column" : 11,
            "source_fragment" : "standard_metadata.instance_type == 2"
          },
          "expression" : {
            "type" : "expression",
            "value" : {
              "op" : "==",
              "left" : {
                "type" : "field",
                "value" : ["standard_metadata", "instance_type"]
              },
              "right" : {
                "type" : "hexstr",
                "value" : "0x00000002"
              }
            }
          },
          "false_next" : null,
          "true_next" : "tbl_mark_ecn"
        }
      ]
    }
  ],
  "checksums" : [
    {
      "name" : "cksum",
      "id" : 0,
      "source_info" : {
        "filename" : "/home/yxy/p4/p4-utils/examples/1/scene2/standard-11/my/int.p4",
        "line" : 351,
        "column" : 8,
        "source_fragment" : "update_checksum( ..."
      },
      "target" : ["ipv4", "hdrChecksum"],
      "type" : "generic",
      "calculation" : "calc",
      "verify" : false,
      "update" : true,
      "if_cond" : {
        "type" : "expression",
        "value" : {
          "op" : "d2b",
          "left" : null,
          "right" : {
            "type" : "field",
            "value" : ["ipv4", "$valid$"]
          }
        }
      }
    }
  ],
  "force_arith" : [],
  "extern_instances" : [],
  "field_aliases" : [
    [
      "queueing_metadata.enq_timestamp",
      ["standard_metadata", "enq_timestamp"]
    ],
    [
      "queueing_metadata.enq_qdepth",
      ["standard_metadata", "enq_qdepth"]
    ],
    [
      "queueing_metadata.deq_timedelta",
      ["standard_metadata", "deq_timedelta"]
    ],
    [
      "queueing_metadata.deq_qdepth",
      ["standard_metadata", "deq_qdepth"]
    ],
    [
      "intrinsic_metadata.ingress_global_timestamp",
      ["standard_metadata", "ingress_global_timestamp"]
    ],
    [
      "intrinsic_metadata.egress_global_timestamp",
      ["standard_metadata", "egress_global_timestamp"]
    ],
    [
      "intrinsic_metadata.mcast_grp",
      ["standard_metadata", "mcast_grp"]
    ],
    [
      "intrinsic_metadata.egress_rid",
      ["standard_metadata", "egress_rid"]
    ],
    [
      "intrinsic_metadata.priority",
      ["standard_metadata", "priority"]
    ],
    [
      "queueing_metadata.qid",
      ["standard_metadata", "qid"]
    ]
  ],
  "program" : "/home/yxy/p4/p4-utils/examples/1/scene2/standard-11/my/int.p4i",
  "__meta__" : {
    "version" : [2, 23],
    "compiler" : "https://github.com/p4lang/p4c"
  }
}
