# Supplementary material for: A multi-queue-based ECN marking strategy for multi-class QoS guarantee in programmable networks
Source: PeerJ Comput Sci. 2024 Oct 31;10:e2382. doi: 10.7717/peerj-cs.2382 (PMC11623001; doi:10.7717/peerj-cs.2382)
Supplement: Supplemental Information 1 [file peerj-cs-10-2382-s001.zip › code and data/scene2/my/Population Info/CV.csv]

-6.753696419352603186e+01	-1.080696999441152251e+01	-5.036634322075911996e+00	-4.234447925822905745e+00	-8.988615427258009731e+02	-3.749935389069830853e+04
