# Supplementary material for: A multi-queue-based ECN marking strategy for multi-class QoS guarantee in programmable networks
Source: PeerJ Comput Sci. 2024 Oct 31;10:e2382. doi: 10.7717/peerj-cs.2382 (PMC11623001; doi:10.7717/peerj-cs.2382)
Supplement: Supplemental Information 1 [file peerj-cs-10-2382-s001.zip › code and data/scene2/my-dcqcn/data/throughput-dcqcn-q1.txt]

0.059900432531466444
181.3970304967913
208.52029887108634
195.46777133388568
124.64561487260917
234.46753899837506
208.81768361153948
111.36833581820382
69.1266837489196
101.04498451326494
47.16522257381273
57.85411885930764
79.08042206163121
30.77195627288104
55.733136378383826
95.28069876534796
15.533194319806212
64.54831764154923
0.9058930182035159
0.779198505474058
1.9739819422452112
3.9186548459054427
0.8956446722186633
0.8929150178527483
0.8947665285148293
0.8938350522889704
0.8936362328953186
0.893913347413828
0.89394383097715
0.8936310921877504
0.8921490406264244
0.8946709080464845
0.8941040943972471
0.8937761971023634
0.8936472760967532
0.8946113702964055
0.893713541037421
0.8939392583101127
0.8937508669969654
0.893826099705745
0.8938440050515362
0.8939156336089622
0.8936206205589858
0.8938541009351116
0.8937794348884976
0.8938859139843153
0.8938266711418692
0.8937752448167883
