# Supplementary material for: A multi-queue-based ECN marking strategy for multi-class QoS guarantee in programmable networks
Source: PeerJ Comput Sci. 2024 Oct 31;10:e2382. doi: 10.7717/peerj-cs.2382 (PMC11623001; doi:10.7717/peerj-cs.2382)
Supplement: Supplemental Information 1 [file peerj-cs-10-2382-s001.zip › code and data/scene2/my-dcqcn/data/throughput-dcqcn-q2.txt]

0.053004698701628127
144.91628357050627
86.47885361125995
82.53203751654186
83.5615466144897
131.68923091706822
103.02436074996268
168.40372378779114
148.97458594881672
151.52565503046145
191.6137394506799
216.76899227452589
153.75380645652723
176.96839777709602
156.9402431241281
139.25741402575966
164.83309598954497
174.09517746601543
261.42333966765284
173.4725064403676
185.3178140591914
210.9288908358474
6.398099876463717
0.19125236597231374
0.19126790760778858
0.19125020325130962
0.19124806674028166
