# Supplementary material for: A multi-queue-based ECN marking strategy for multi-class QoS guarantee in programmable networks
Source: PeerJ Comput Sci. 2024 Oct 31;10:e2382. doi: 10.7717/peerj-cs.2382 (PMC11623001; doi:10.7717/peerj-cs.2382)
Supplement: Supplemental Information 1 [file peerj-cs-10-2382-s001.zip › code and data/scene2/my-dcqcn/topology.json]

{"directed": false, "multigraph": false, "graph": {}, "nodes": [{"log_enabled": true, "log_dir": "/home/yxy/p4/p4-utils/examples/1/scene2/standard-11/my-dcqcn/log", "cls": null, "isHost": true, "defaultRoute": "via 10.0.1.254", "mac": "00:00:0a:00:01:01", "ip": "10.0.1.1/24", "id": "h1"}, {"log_enabled": true, "log_dir": "/home/yxy/p4/p4-utils/examples/1/scene2/standard-11/my-dcqcn/log", "cls": null, "isHost": true, "defaultRoute": "via 10.0.1.254", "mac": "00:00:0a:00:01:02", "ip": "10.0.1.2/24", "id": "h2"}, {"log_enabled": true, "log_dir": "/home/yxy/p4/p4-utils/examples/1/scene2/standard-11/my-dcqcn/log", "cls": null, "isHost": true, "defaultRoute": "via 10.0.1.254", "mac": "00:00:0a:00:01:03", "ip": "10.0.1.3/24", "id": "h3"}, {"log_enabled": true, "log_dir": "/home/yxy/p4/p4-utils/examples/1/scene2/standard-11/my-dcqcn/log", "cls": null, "isHost": true, "defaultRoute": "via 10.0.2.254", "mac": "00:00:0a:00:02:04", "ip": "10.0.2.4/24", "id": "h4"}, {"log_enabled": true, "log_dir": "/home/yxy/p4/p4-utils/examples/1/scene2/standard-11/my-dcqcn/log", "cls": null, "isHost": true, "defaultRoute": "via 10.0.2.254", "mac": "00:00:0a:00:02:05", "ip": "10.0.2.5/24", "id": "h5"}, {"p4_src": "int.p4", "pcap_dump": true, "pcap_dir": "/home/yxy/p4/p4-utils/examples/1/scene2/standard-11/my-dcqcn/pcap", "log_enabled": true, "log_dir": "/home/yxy/p4/p4-utils/examples/1/scene2/standard-11/my-dcqcn/log", "cls": null, "cli_input": "s1-commands.txt", "isP4Switch": true, "isSwitch": true, "device_id": 1, "thrift_port": 9090, "json_path": "/home/yxy/p4/p4-utils/examples/1/scene2/standard-11/my-dcqcn/int.json", "id": "s1"}, {"p4_src": "int.p4", "pcap_dump": true, "pcap_dir": "/home/yxy/p4/p4-utils/examples/1/scene2/standard-11/my-dcqcn/pcap", "log_enabled": true, "log_dir": "/home/yxy/p4/p4-utils/examples/1/scene2/standard-11/my-dcqcn/log", "cls": null, "cli_input": "s2-commands.txt", "isP4Switch": true, "isSwitch": true, "device_id": 2, "thrift_port": 9091, "json_path": "/home/yxy/p4/p4-utils/examples/1/scene2/standard-11/my-dcqcn/int.json", "id": "s2"}], "links": [{"bw": 10, "cls": null, "weight": 1, "addr1": "00:00:0a:00:01:01", "addr2": "00:01:0a:00:01:01", "intfName1": "h1-eth0", "intfName2": "s1-eth1", "node1": "h1", "node2": "s1", "port1": 0, "port2": 1, "ip1": "10.0.1.1/24", "ip2": null, "source": "h1", "target": "s1"}, {"bw": 10, "cls": null, "weight": 1, "addr1": "00:00:0a:00:01:02", "addr2": "00:01:0a:00:01:02", "intfName1": "h2-eth0", "intfName2": "s1-eth2", "node1": "h2", "node2": "s1", "port1": 0, "port2": 2, "ip1": "10.0.1.2/24", "ip2": null, "source": "h2", "target": "s1"}, {"bw": 10, "cls": null, "weight": 1, "addr1": "00:00:0a:00:01:03", "addr2": "00:01:0a:00:01:03", "intfName1": "h3-eth0", "intfName2": "s1-eth3", "node1": "h3", "node2": "s1", "port1": 0, "port2": 3, "ip1": "10.0.1.3/24", "ip2": null, "source": "h3", "target": "s1"}, {"bw": 10, "cls": null, "weight": 1, "addr1": "00:00:0a:00:02:04", "addr2": "00:01:0a:00:02:04", "intfName1": "h4-eth0", "intfName2": "s2-eth1", "node1": "h4", "node2": "s2", "port1": 0, "port2": 1, "ip1": "10.0.2.4/24", "ip2": null, "source": "h4", "target": "s2"}, {"bw": 10, "cls": null, "weight": 1, "addr1": "00:00:0a:00:02:05", "addr2": "00:01:0a:00:02:05", "intfName1": "h5-eth0", "intfName2": "s2-eth2", "node1": "h5", "node2": "s2", "port1": 0, "port2": 2, "ip1": "10.0.2.5/24", "ip2": null, "source": "h5", "target": "s2"}, {"bw": 10, "cls": null, "weight": 1, "intfName1": "s1-eth4", "intfName2": "s2-eth3", "addr1": "ee:9e:d2:ba:01:8a", "addr2": "56:8b:26:3e:6d:ea", "node1": "s1", "node2": "s2", "port1": 4, "port2": 3, "ip1": null, "ip2": null, "source": "s1", "target": "s2"}]}
