# Supplementary material for: A multi-queue-based ECN marking strategy for multi-class QoS guarantee in programmable networks
Source: PeerJ Comput Sci. 2024 Oct 31;10:e2382. doi: 10.7717/peerj-cs.2382 (PMC11623001; doi:10.7717/peerj-cs.2382)
Supplement: Supplemental Information 1 [file peerj-cs-10-2382-s001.zip › code and data/scene2/my-dcqcn/wrr765.p4]

#ifndef q
#else
#undef q
#endif

#undef q
#define q 7
usage.read(meta.curr_usage, (bit<32>)(q + NB_Q*meta.dstVL));
if (meta.curr_usage <= (bit<16>)meta.omega) {                                  
    usage.write((bit<32>)(q + NB_Q*meta.dstVL), meta.curr_usage+1);
    standard_metadata.priority = q;                                     
} else {
    #undef q
    #define q 6
    usage.read(meta.curr_usage, (bit<32>)(q + NB_Q*meta.dstVL));
    if (meta.curr_usage <= (bit<16>)meta.omega) {                                  
        usage.write((bit<32>)(q + NB_Q*meta.dstVL), meta.curr_usage+1);  
        standard_metadata.priority = q;                                      
    } else {
        #undef q
        #define q 5
        usage.read(meta.curr_usage, (bit<32>)(q + NB_Q*meta.dstVL));         
        if (meta.curr_usage <= (bit<16>)meta.omega) {                                 
            usage.write((bit<32>)(q + NB_Q*meta.dstVL), meta.curr_usage+1);  
            standard_metadata.priority = q;                                      
        } else {
            usage.write((bit<32>)(q + NB_Q*meta.dstVL), meta.curr_usage+1);  
            standard_metadata.priority = q;
        }//end5
    }//end6
}//end7
