# Supplementary material for: A multi-queue-based ECN marking strategy for multi-class QoS guarantee in programmable networks
Source: PeerJ Comput Sci. 2024 Oct 31;10:e2382. doi: 10.7717/peerj-cs.2382 (PMC11623001; doi:10.7717/peerj-cs.2382)
Supplement: Supplemental Information 1 [file peerj-cs-10-2382-s001.zip › code and data/scene2/my-p4qcn/data/throughput-p4qcn-q1.txt]

0.0534281311179072
102.36552132182041
197.66572689988593
209.9064647715907
183.11831038517272
196.48525904978774
138.8764541044436
142.46953137600445
69.1698080758226
64.39830121114126
34.87114580106554
0.5915860112037762
0.7165943290299785
0.5062978452395639
0.6471742568604911
0.673561418680259
0.9536165343394161
1.2756309794669929
0.5550169285096321
0.5550674621439402
0.5550640831545893
0.5549978338922165
0.5550526977324551
0.5550183973807783
0.5549137597656884
0.5550894265775395
0.5551218254534424
0.5546554555217477
0.5550607042063777
0.5552542520073224
0.555045132194122
0.5550582802036549
0.5550269169867478
0.5549982745224238
0.5550942016844314
0.5550300017361626
0.554970956772563
