# Supplementary material for: A multi-queue-based ECN marking strategy for multi-class QoS guarantee in programmable networks
Source: PeerJ Comput Sci. 2024 Oct 31;10:e2382. doi: 10.7717/peerj-cs.2382 (PMC11623001; doi:10.7717/peerj-cs.2382)
Supplement: Supplemental Information 1 [file peerj-cs-10-2382-s001.zip › code and data/scene2/my-p4qcn/data/throughput-p4qcn-q2.txt]

0.04990346034116549
111.22279621736178
58.09452734206664
88.98869157490506
147.45329400939056
148.2426178318219
168.82394315544084
220.14609033022347
166.8248978979359
200.96825565125027
231.76085162976892
193.9606699805705
241.40148971282872
216.41612128532773
191.55722158830199
204.9153789745651
177.78018568921465
31.137924772841025
0.6836061801082086
0.6751023122751231
0.6746498195514917
0.6753912605488017
0.6749131840382533
0.675113504687707
0.6750993784031177
0.67496694607479
0.6750834055473219
0.6750605884929987
0.6749293660532882
0.6747932006883228
0.6754274780506005
0.6749943191291177
0.6748923331898581
0.675146758121979
0.6745920935623907
0.6751615384776356
0.6751106793834951
0.6749593428425862
0.674937728875248
0.6750982917903278
0.6754329164493355
