# Supplementary material for: A multi-queue-based ECN marking strategy for multi-class QoS guarantee in programmable networks
Source: PeerJ Comput Sci. 2024 Oct 31;10:e2382. doi: 10.7717/peerj-cs.2382 (PMC11623001; doi:10.7717/peerj-cs.2382)
Supplement: Supplemental Information 1 [file peerj-cs-10-2382-s001.zip › code and data/scene2/my-tcn/data/throughput-tcn-q1.txt]

0.013318282330671083
84.88102542198756
117.97772255986514
141.37907601374408
156.85235855303588
103.7259646857541
90.60487988994907
109.88034438168317
91.41658043264839
72.13021802024603
4.217214015137233
70.426786982061
49.651406941329604
73.23947522545588
36.70518346245619
110.41951031625902
42.230561375541946
58.12592921085664
57.760958025596544
3.868127084679698
44.1474568840457
42.49451003334671
55.33380068519667
53.36468313039938
39.80353856587124
64.69415179824652
65.751498044253
39.94075299418304
43.511562609118194
51.80326360052743
73.36687610610474
74.84804841702676
29.277801075514198
49.85120600510171
49.43425802718098
55.775014526658886
53.60007326771897
45.256281236297355
49.398835949099094
32.87849009633463
33.37233682565016
34.27525430820324
89.53903759982751
42.40018299625333
43.738982502925815
48.00205535347175
15.720297189155787
42.48509047291277
77.79299364041789
38.26072035790311
36.54412031007197
66.86010449479905
50.02256738364833
36.58392077146502
55.278746700794585
48.8853303759084
40.18588756272967
92.70479839150502
69.68394283117563
83.86979939188275
43.6561363892966
88.37164602295339
89.43968838406096
95.85608916438386
58.81220439589638
