# Supplementary material for: A multi-queue-based ECN marking strategy for multi-class QoS guarantee in programmable networks
Source: PeerJ Comput Sci. 2024 Oct 31;10:e2382. doi: 10.7717/peerj-cs.2382 (PMC11623001; doi:10.7717/peerj-cs.2382)
Supplement: Supplemental Information 1 [file peerj-cs-10-2382-s001.zip › code and data/scene2/my-tcn/data/throughput-tcn-q2.txt]

0.012503520384673181
47.661743870671266
75.78266009847532
98.79528669436914
101.67417654824615
42.835278936869436
72.74737544020016
30.152274950338875
30.816427183283203
43.02276472610923
52.14549255507108
50.81903380746517
66.52244974095815
57.892628965206065
49.25175404089924
59.57751890544778
45.88403969448237
55.55750607302772
44.444651663533655
42.90841956806818
20.5773606566224
69.67742057971552
45.355648275896115
61.942138362382934
6.027393728130007
53.62527674765657
55.80846337549917
64.63243126630263
49.82022545046976
20.205431080579817
45.332288867486845
44.987007633228245
50.41517111053866
72.33063658262382
31.972768222200664
37.91927594782397
29.221743563066504
39.919092130136896
47.62877457863092
44.56829058884534
66.3898088618223
48.18413875658549
35.21637079648804
42.556938685989124
34.920983195043924
68.72396353900653
52.07838859710219
37.94190623239888
32.668347618592435
57.40250431693347
73.77736470578168
48.62457224190666
69.55734525246561
86.20044438569539
70.3160192325901
118.71046256255747
69.59767692690616
98.77542817994976
77.70570679843588
96.94378777274731
